# Supplementary material for: 2-{[(1S,2S)-1-Hy­droxy-1-phenyl­propan-2-yl](methyl)amino}-N-(3-methyl­phen­yl)acetamide
Source: IUCrdata. 2025 Jul 4;10(Pt 7):x250578. doi: 10.1107/S2414314625005784 (PMC12326468; doi:10.1107/S2414314625005784)
Supplement: Supplementary file 1 [file x-10-x250578-sup1.cif]

##############################################################################
#                                                                            #
# This CIF contains the data for a data article accepted for                 #
# publication in IUCrData. It conforms to the requirements of                #
# Notes for Authors for IUCrData, and has been                               #
# peer reviewed under the auspices of IUCrData.                              #
#                                                                            #
# Full details of the Crystallographic Information File format               #
# are given in the paper "The Crystallographic Information File (CIF):       #
# a New Standard Archive File for Crystallography" by S. R. Hall, F. H.      #
# Allen and I. D. Brown [Acta Cryst. (1991), A47, 655-685].                  #
#                                                                            #
# The current version of the core CIF dictionary is obtainable from          #
# ftp://ftp.iucr.org/pub/cif_core.dic.                                       #
#                                                                            #
# Software is freely available for graphical display of the structure(s)     #
# in this CIF. For information consult the CIF software page                 #
# http://www.iucr.org/resources/cif/software.                                #
#                                                                            #
# This file may be used for bona fide research purposes within the           #
# scientific community so long as proper attribution is given to the data    # 
# article from which it was obtained.                                        #
#                                                                            #
##############################################################################
data_I
_audit_creation_method
;
Olex2 1.5
(compiled 2024.02.16 svn.r378c4104 for OlexSys, GUI svn.r6928)
;
_journal_date_recd_electronic     2025-06-24
_journal_date_accepted     2025-06-26
_journal_name_full     'IUCrData'
_journal_year     2025
_journal_volume     10
_journal_issue      7
_journal_page_first     0
_journal_page_last     0
_journal_paper_category     HO
_journal_paper_doi     10.1107/S2414314625005784
_journal_coeditor_code     BV4055
_publ_contact_author_name     'Batirbay Torambetov'
_publ_contact_author_address
;
National University of Uzbekistan named after Mirzo Ulugbek, 4 University St.,
Tashkent, 100174, Uzbekistan, Physical and Material Chemistry Division,
CSIR-National Chemical Laboratory, Pune, 411008,
India
;
_publ_contact_author_email     'torambetov_b@mail.ru'
_publ_contact_author_fax     ?
_publ_contact_author_phone     '+998913042025'
_publ_section_title
;\
Synthesis and Crystal Structure of
2-{[(1<i>S</i>,2<i>S</i>)-1-hydroxy-1-phenylpropan-2-yl](methyl)amino}-\
<i>N</i>-(3-methylphenyl)acetamide
;
_publ_section_title_footnote     .
loop_
    _publ_author_name
    _publ_author_footnote
    _publ_author_address
    'Bobonazarova, Sarvinoz' .
;
National University of Uzbekistan named after Mirzo Ulugbek, 4 University St.,
Tashkent, 100174,
Uzbekistan
;
    'Torambetov, Batirbay' .
;
National University of Uzbekistan named after Mirzo Ulugbek, 4 University St.,
Tashkent, 100174,
Uzbekistan
Physical and Material Chemistry Division,
CSIR-National Chemical Laboratory, Pune, 411008,
India
;
    'Burieva, Dilnoza' .
;
National University of Uzbekistan named after Mirzo Ulugbek, 4 University St.,
Tashkent, 100174,
Uzbekistan
;
    'Abdushukurov, Anvar' .
;
National University of Uzbekistan named after Mirzo Ulugbek, 4 University St.,
Tashkent, 100174,
Uzbekistan
;
    'Kadirova, Shakhnoza' .
;
National University of Uzbekistan named after Mirzo Ulugbek, 4 University St.,
Tashkent, 100174,
Uzbekistan
;
    'Okmanov, Rasul Ya' .
;
S.Yunusov Institute of the Chemistry of Plant Substances,
Academy of Sciences of Uzbekistan, Mirzo Ulugbek St 77, Tashkent 100170,
Uzbekistan
;
    'Yusufov, Mukhriddin' .
;
National University of Uzbekistan named after Mirzo Ulugbek, 4 University St.,
Tashkent, 100174,
Uzbekistan
;
_publ_section_synopsis
;
A chiral compound, <i>m</i>-TAP, was synthesized and its crystal structure was
determined, revealing key stereochemical and supramolecular features.
;
_chemical_name_systematic
;\
2-{[(1<i>S</i>,2<i>S</i>)-1-Hydroxy-1-phenylpropan-2-yl](methyl)amino}-\
<i>N</i>-(3-methylphenyl)acetamide
;
_chemical_name_common
;\
2-{[(1<i>S</i>,2<i>S</i>)-1-Hydroxy-1-phenylpropan-2-yl](methyl)amino}-\
<i>N</i>-(<i>m</i>-tolyl)acetamide
;
_chemical_formula_moiety     'C19 H24 N2 O2'
_chemical_formula_sum     'C19 H24 N2 O2'
_chemical_formula_iupac     'C19 H24 N2 O2'
_chemical_formula_weight     312.40
_chemical_melting_point     ?
_chemical_absolute_configuration     ad
_space_group_crystal_system     monoclinic
_space_group_name_H-M_alt     'P 1 21 1'
_space_group_name_Hall     'P 2yb'
loop_
    _space_group_symop_operation_xyz
    'x, y, z'
    '-x, y+1/2, -z'
_cell_length_a     7.3745(2)
_cell_length_b     10.6486(2)
_cell_length_c     11.1872(2)
_cell_angle_alpha     90
_cell_angle_beta     98.7270(10)
_cell_angle_gamma     90
_cell_volume     868.34(3)
_cell_formula_units_Z     2
_cell_measurement_reflns_used     9843
_cell_measurement_theta_min     4.1517
_cell_measurement_theta_max     72.0559
_cell_measurement_temperature     295(2)
_exptl_crystal_description     prism
_exptl_crystal_colour     colourless
_exptl_crystal_size_max     0.3
_exptl_crystal_size_mid     0.25
_exptl_crystal_size_min     0.05
_exptl_crystal_density_diffrn     1.195
_exptl_crystal_density_meas     ?
_exptl_crystal_density_method     ?
_exptl_crystal_F_000     336
_exptl_absorpt_coefficient_mu     0.617
_exptl_absorpt_correction_type     multi-scan
_exptl_absorpt_process_details
;
(SADABS; Krause <i>et al.</i>, 2015)
;
_exptl_absorpt_correction_T_min     0.63
_exptl_absorpt_correction_T_max     0.97
_diffrn_ambient_temperature     295.15
_diffrn_source     'microfocus sealed X-ray tube'
_diffrn_radiation_type     CuK\a
_diffrn_radiation_wavelength     1.54178
_diffrn_measurement_device_type     'Bruker D8 VENTURE dual wavelength Mo/Cu'
_diffrn_measurement_device     'three-circle diffractometer'
_diffrn_measurement_method     '\f and \w scans'
_diffrn_detector     CPAD
_diffrn_detector_area_resol_mean     7.3910
_diffrn_reflns_number     26843
_diffrn_reflns_av_R_equivalents     0.0284
_diffrn_reflns_av_unetI/netI     0.0208
_diffrn_reflns_theta_min     7.363
_diffrn_reflns_theta_max     72.062
_diffrn_reflns_theta_full     67.679
_diffrn_measured_fraction_theta_max     0.978
_diffrn_measured_fraction_theta_full     0.978
_diffrn_reflns_limit_h_min     -9
_diffrn_reflns_limit_h_max     9
_diffrn_reflns_limit_k_min     -13
_diffrn_reflns_limit_k_max     13
_diffrn_reflns_limit_l_min     -13
_diffrn_reflns_limit_l_max     13
_refine_special_details
;
Hydrogen atoms attached to both O and N were refined isotropically.
All C---H hydrogen atoms were refined with a riding model and thermal
parameters at 1.2<i>U</i>~eq~(C) [1.5<i>U</i>~eq~ for CH~3~ groups].
;
_reflns_number_total     3310
_reflns_number_gt     3234
_reflns_threshold_expression     'I > 2\s(I)'
_refine_ls_structure_factor_coef     Fsqd
_refine_ls_matrix_type     full
_refine_ls_R_factor_all     0.0332
_refine_ls_R_factor_gt     0.0326
_refine_ls_wR_factor_gt     0.0887
_refine_ls_wR_factor_ref     0.0897
_refine_ls_goodness_of_fit_ref     1.051
_refine_ls_restrained_S_all     1.051
_refine_ls_number_reflns     3310
_refine_ls_number_parameters     218
_refine_ls_number_restraints     1
_refine_ls_hydrogen_treatment     mixed
_refine_ls_weighting_scheme     calc
_refine_ls_weighting_details
              'w=1/[\s^2^(Fo^2^)+(0.0620P)^2^+0.0428P] where P=(Fo^2^+2Fc^2^)/3'
_atom_sites_solution_hydrogens     mixed
_atom_sites_solution_primary     dual
_atom_sites_solution_secondary     difmap
_refine_ls_shift/su_max     0.000
_refine_ls_shift/su_mean     0.000
_refine_diff_density_max     0.138
_refine_diff_density_min     -0.139
_refine_ls_extinction_method
;
SHELXL-2016/6 (Sheldrick 2015a)
;
_refine_ls_extinction_coef     0.017(3)
_refine_ls_extinction_expression
                                  'Fc^*^=kFc[1+0.001xFc^2^\l^3^/sin(2\q)]^-1/4^'
_refine_ls_abs_structure_details
;
Flack <i>x</i> determined using ???? quotients
[(<i>I</i>^+^)-(<i>I</i>^-^)]/[(<i>I</i>^+^)+(<i>I</i>^-^)]
(Parsons <i>et al.</i>, 2013)
;
_refine_ls_abs_structure_Flack     0.08(5)
loop_
    _atom_type_symbol
    _atom_type_description
    _atom_type_scat_dispersion_real
    _atom_type_scat_dispersion_imag
    _atom_type_scat_source
    'C' 'C' 0.0181 0.0091
                         'International Tables Vol C Tables 4.2.6.8 and 6.1.1.4'
    'H' 'H' 0.0000 0.0000
                         'International Tables Vol C Tables 4.2.6.8 and 6.1.1.4'
    'N' 'N' 0.0311 0.0180
                         'International Tables Vol C Tables 4.2.6.8 and 6.1.1.4'
    'O' 'O' 0.0492 0.0322
                         'International Tables Vol C Tables 4.2.6.8 and 6.1.1.4'
_computing_data_collection
;
APEX5 (Bruker, 2016)
;
_computing_cell_refinement
;
SAINT (Bruker, 2016)
;
_computing_data_reduction
;
SAINT (Bruker, 2016)
;
_computing_structure_solution
;
<i>SHELXT2018/2</i> (Sheldrick, 2015a)
;
_computing_structure_refinement
;
<i>SHELXL2018/3</i> (Sheldrick, 2015b)
;
_computing_molecular_graphics
;
Olex2 1.5 (Dolomanov <i>et al.</i>,  2009)
;
_computing_publication_material
;
Olex2 1.5 (Dolomanov <i>et al.</i>,  2009)
;
loop_
    _atom_site_type_symbol
    _atom_site_label
    _atom_site_fract_x
    _atom_site_fract_y
    _atom_site_fract_z
    _atom_site_U_iso_or_equiv
    _atom_site_adp_type
    _atom_site_calc_flag
    _atom_site_occupancy
    _atom_site_disorder_assembly
    _atom_site_disorder_group
    O O2 0.19659(16) 0.49733(14) 0.75216(13) 0.0570(3) Uani d 1 . .
    O O1 0.83687(17) 0.56561(15) 0.67162(13) 0.0621(4) Uani d 1 . .
    N N2 0.50958(18) 0.49800(15) 0.79114(13) 0.0444(3) Uani d 1 . .
    N N1 0.5411(2) 0.71980(16) 0.68727(15) 0.0541(4) Uani d 1 . .
    C C12 0.3453(2) 0.54641(18) 0.74646(15) 0.0444(4) Uani d 1 . .
    C C11 0.3562(3) 0.6750(2) 0.6896(2) 0.0628(5) Uani d 1 . .
    H H11A 0.291810 0.672125 0.607361 0.075 Uiso calc 1 . .
    H H11B 0.292958 0.734947 0.733978 0.075 Uiso calc 1 . .
    C C8 0.6074(2) 0.70207(18) 0.57142(16) 0.0490(4) Uani d 1 . .
    H H8 0.544529 0.627981 0.533165 0.059 Uiso calc 1 . .
    C C7 0.8137(2) 0.67175(18) 0.59309(17) 0.0493(4) Uani d 1 . .
    H H7 0.880277 0.743225 0.633818 0.059 Uiso calc 1 . .
    C C10 0.5830(4) 0.8383(3) 0.7480(2) 0.0760(7) Uani d 1 . .
    H H10A 0.710747 0.857139 0.750148 0.114 Uiso calc 1 . .
    H H10B 0.555850 0.833006 0.829119 0.114 Uiso calc 1 . .
    H H10C 0.510220 0.903462 0.705160 0.114 Uiso calc 1 . .
    C C9 0.5630(3) 0.8113(3) 0.4835(2) 0.0727(7) Uani d 1 . .
    H H9A 0.590232 0.787704 0.405341 0.109 Uiso calc 1 . .
    H H9B 0.635548 0.882956 0.512560 0.109 Uiso calc 1 . .
    H H9C 0.435158 0.831937 0.477323 0.109 Uiso calc 1 . .
    C C13 0.5518(2) 0.38461(16) 0.85436(14) 0.0422(4) Uani d 1 . .
    C C14 0.7304(2) 0.37236(18) 0.91462(16) 0.0473(4) Uani d 1 . .
    H H14 0.811827 0.438983 0.914194 0.057 Uiso calc 1 . .
    C C15 0.7893(3) 0.2626(2) 0.97539(16) 0.0539(5) Uani d 1 . .
    C C16 0.6655(3) 0.1640(2) 0.97430(18) 0.0614(5) Uani d 1 . .
    H H16 0.702696 0.089149 1.013278 0.074 Uiso calc 1 . .
    C C17 0.4875(3) 0.1765(2) 0.9158(2) 0.0639(5) Uani d 1 . .
    H H17 0.405820 0.110039 0.916814 0.077 Uiso calc 1 . .
    C C18 0.4286(3) 0.28598(19) 0.85571(17) 0.0539(4) Uani d 1 . .
    H H18 0.308415 0.293557 0.816781 0.065 Uiso calc 1 . .
    C C19 0.9830(3) 0.2510(3) 1.0389(2) 0.0777(7) Uani d 1 . .
    H H19A 0.984099 0.205491 1.113103 0.117 Uiso calc 1 . .
    H H19B 1.033580 0.333206 1.056255 0.117 Uiso calc 1 . .
    H H19C 1.055267 0.206803 0.987990 0.117 Uiso calc 1 . .
    C C6 0.8869(2) 0.64569(17) 0.47647(16) 0.0475(4) Uani d 1 . .
    C C5 0.8472(3) 0.53396(19) 0.4147(2) 0.0636(5) Uani d 1 . .
    H H5 0.774224 0.474589 0.445596 0.076 Uiso calc 1 . .
    C C4 0.9139(4) 0.5088(2) 0.3080(3) 0.0770(7) Uani d 1 . .
    H H4 0.883943 0.433812 0.267074 0.092 Uiso calc 1 . .
    C C3 1.0244(3) 0.5950(3) 0.2629(2) 0.0734(6) Uani d 1 . .
    H H3 1.073542 0.577169 0.193008 0.088 Uiso calc 1 . .
    C C2 1.0624(3) 0.7081(3) 0.3215(2) 0.0714(6) Uani d 1 . .
    H H2A 1.135170 0.767248 0.290147 0.086 Uiso calc 1 . .
    C C1 0.9926(3) 0.7334(2) 0.42666(19) 0.0596(5) Uani d 1 . .
    H H1A 1.016741 0.810609 0.464675 0.072 Uiso calc 1 . .
    H H1 0.957(4) 0.551(3) 0.691(3) 0.089 Uiso d 1 . .
    H H2 0.604(4) 0.541(3) 0.775(3) 0.089 Uiso d 1 . .
loop_
    _atom_site_aniso_label
    _atom_site_aniso_U_11
    _atom_site_aniso_U_22
    _atom_site_aniso_U_33
    _atom_site_aniso_U_12
    _atom_site_aniso_U_13
    _atom_site_aniso_U_23
    O2 0.0337(6) 0.0634(8) 0.0729(9) 0.0048(6) 0.0043(5) 0.0058(6)
    O1 0.0357(6) 0.0814(10) 0.0704(8) 0.0125(6) 0.0123(5) 0.0361(8)
    N2 0.0342(7) 0.0513(7) 0.0483(8) 0.0043(6) 0.0076(5) 0.0052(6)
    N1 0.0414(7) 0.0595(9) 0.0629(9) 0.0089(7) 0.0122(6) 0.0127(7)
    C12 0.0348(7) 0.0554(9) 0.0431(8) 0.0081(7) 0.0068(5) -0.0011(7)
    C11 0.0388(9) 0.0720(13) 0.0795(13) 0.0164(8) 0.0152(8) 0.0251(10)
    C8 0.0373(8) 0.0533(9) 0.0552(10) 0.0063(7) 0.0031(6) 0.0043(8)
    C7 0.0358(8) 0.0572(10) 0.0544(10) 0.0006(7) 0.0047(6) 0.0135(7)
    C10 0.0647(14) 0.0934(18) 0.0680(14) 0.0043(12) 0.0045(10) -0.0130(12)
    C9 0.0660(13) 0.0922(17) 0.0605(13) 0.0334(12) 0.0115(9) 0.0251(11)
    C13 0.0402(8) 0.0496(9) 0.0377(8) 0.0061(6) 0.0092(6) 0.0001(6)
    C14 0.0420(8) 0.0559(10) 0.0438(8) 0.0051(7) 0.0061(6) -0.0011(7)
    C15 0.0543(10) 0.0677(11) 0.0399(9) 0.0173(8) 0.0077(7) 0.0032(8)
    C16 0.0748(13) 0.0602(11) 0.0520(10) 0.0154(10) 0.0187(9) 0.0154(8)
    C17 0.0663(12) 0.0608(12) 0.0675(13) -0.0036(10) 0.0192(9) 0.0128(9)
    C18 0.0452(9) 0.0620(11) 0.0550(10) -0.0012(8) 0.0091(7) 0.0065(8)
    C19 0.0674(14) 0.0945(18) 0.0653(13) 0.0278(13) -0.0091(10) 0.0052(12)
    C6 0.0332(7) 0.0517(9) 0.0577(10) 0.0047(7) 0.0070(6) 0.0163(8)
    C5 0.0631(11) 0.0468(10) 0.0875(15) 0.0022(8) 0.0327(10) 0.0129(9)
    C4 0.0893(16) 0.0541(11) 0.0959(17) 0.0085(12) 0.0412(14) 0.0010(11)
    C3 0.0699(13) 0.0806(15) 0.0765(14) 0.0155(12) 0.0330(11) 0.0178(12)
    C2 0.0588(12) 0.0888(16) 0.0687(13) -0.0124(11) 0.0163(9) 0.0280(12)
    C1 0.0539(10) 0.0637(11) 0.0605(11) -0.0135(9) 0.0059(8) 0.0151(9)
_geom_special_details
;
 All esds (except the esd in the dihedral angle between two l.s. planes)
 are estimated using the full covariance matrix.  The cell esds are taken
 into account individually in the estimation of esds in distances, angles
 and torsion angles; correlations between esds in cell parameters are only
 used when they are defined by crystal symmetry.  An approximate (isotropic)
 treatment of cell esds is used for estimating esds involving l.s. planes.
;
loop_
    _geom_bond_atom_site_label_1
    _geom_bond_atom_site_label_2
    _geom_bond_site_symmetry_2
    _geom_bond_distance
    _geom_bond_publ_flag
    O2 C12 . 1.225(2) ?
    O1 C7 . 1.426(2) ?
    O1 H1 . 0.90(3) ?
    N2 C12 . 1.341(2) ?
    N2 C13 . 1.410(2) ?
    N2 H2 . 0.87(4) ?
    N1 C11 . 1.449(2) ?
    N1 C8 . 1.465(2) ?
    N1 C10 . 1.444(3) ?
    C12 C11 . 1.517(3) ?
    C11 H11A . 0.9700 ?
    C11 H11B . 0.9700 ?
    C8 H8 . 0.9800 ?
    C8 C7 . 1.538(2) ?
    C8 C9 . 1.526(3) ?
    C7 H7 . 0.9800 ?
    C7 C6 . 1.512(3) ?
    C10 H10A . 0.9600 ?
    C10 H10B . 0.9600 ?
    C10 H10C . 0.9600 ?
    C9 H9A . 0.9600 ?
    C9 H9B . 0.9600 ?
    C9 H9C . 0.9600 ?
    C13 C14 . 1.392(2) ?
    C13 C18 . 1.390(3) ?
    C14 H14 . 0.9300 ?
    C14 C15 . 1.389(3) ?
    C15 C16 . 1.390(3) ?
    C15 C19 . 1.501(3) ?
    C16 H16 . 0.9300 ?
    C16 C17 . 1.381(3) ?
    C17 H17 . 0.9300 ?
    C17 C18 . 1.383(3) ?
    C18 H18 . 0.9300 ?
    C19 H19A . 0.9600 ?
    C19 H19B . 0.9600 ?
    C19 H19C . 0.9600 ?
    C6 C5 . 1.385(3) ?
    C6 C1 . 1.386(3) ?
    C5 H5 . 0.9300 ?
    C5 C4 . 1.384(3) ?
    C4 H4 . 0.9300 ?
    C4 C3 . 1.374(4) ?
    C3 H3 . 0.9300 ?
    C3 C2 . 1.379(4) ?
    C2 H2A . 0.9300 ?
    C2 C1 . 1.381(3) ?
    C1 H1A . 0.9300 ?
loop_
    _geom_angle_atom_site_label_1
    _geom_angle_atom_site_label_2
    _geom_angle_atom_site_label_3
    _geom_angle_site_symmetry_1
    _geom_angle_site_symmetry_3
    _geom_angle
    _geom_angle_publ_flag
    C7 O1 H1 . . 108(2) ?
    C12 N2 C13 . . 129.35(15) ?
    C12 N2 H2 . . 115(2) ?
    C13 N2 H2 . . 116(2) ?
    C11 N1 C8 . . 114.52(17) ?
    C10 N1 C11 . . 114.43(18) ?
    C10 N1 C8 . . 116.92(18) ?
    O2 C12 N2 . . 125.56(17) ?
    O2 C12 C11 . . 120.75(15) ?
    N2 C12 C11 . . 113.64(15) ?
    N1 C11 C12 . . 114.48(15) ?
    N1 C11 H11A . . 108.6 ?
    N1 C11 H11B . . 108.6 ?
    C12 C11 H11A . . 108.6 ?
    C12 C11 H11B . . 108.6 ?
    H11A C11 H11B . . 107.6 ?
    N1 C8 H8 . . 106.9 ?
    N1 C8 C7 . . 110.02(14) ?
    N1 C8 C9 . . 113.83(16) ?
    C7 C8 H8 . . 106.9 ?
    C9 C8 H8 . . 106.9 ?
    C9 C8 C7 . . 111.84(16) ?
    O1 C7 C8 . . 106.68(14) ?
    O1 C7 H7 . . 108.9 ?
    O1 C7 C6 . . 111.17(15) ?
    C8 C7 H7 . . 108.9 ?
    C6 C7 C8 . . 112.15(14) ?
    C6 C7 H7 . . 108.9 ?
    N1 C10 H10A . . 109.5 ?
    N1 C10 H10B . . 109.5 ?
    N1 C10 H10C . . 109.5 ?
    H10A C10 H10B . . 109.5 ?
    H10A C10 H10C . . 109.5 ?
    H10B C10 H10C . . 109.5 ?
    C8 C9 H9A . . 109.5 ?
    C8 C9 H9B . . 109.5 ?
    C8 C9 H9C . . 109.5 ?
    H9A C9 H9B . . 109.5 ?
    H9A C9 H9C . . 109.5 ?
    H9B C9 H9C . . 109.5 ?
    C14 C13 N2 . . 116.35(15) ?
    C18 C13 N2 . . 123.90(15) ?
    C18 C13 C14 . . 119.72(16) ?
    C13 C14 H14 . . 119.4 ?
    C15 C14 C13 . . 121.27(18) ?
    C15 C14 H14 . . 119.4 ?
    C14 C15 C16 . . 118.34(17) ?
    C14 C15 C19 . . 120.4(2) ?
    C16 C15 C19 . . 121.3(2) ?
    C15 C16 H16 . . 119.7 ?
    C17 C16 C15 . . 120.52(18) ?
    C17 C16 H16 . . 119.7 ?
    C16 C17 H17 . . 119.4 ?
    C16 C17 C18 . . 121.1(2) ?
    C18 C17 H17 . . 119.4 ?
    C13 C18 H18 . . 120.5 ?
    C17 C18 C13 . . 119.03(17) ?
    C17 C18 H18 . . 120.5 ?
    C15 C19 H19A . . 109.5 ?
    C15 C19 H19B . . 109.5 ?
    C15 C19 H19C . . 109.5 ?
    H19A C19 H19B . . 109.5 ?
    H19A C19 H19C . . 109.5 ?
    H19B C19 H19C . . 109.5 ?
    C5 C6 C7 . . 120.80(16) ?
    C5 C6 C1 . . 117.90(18) ?
    C1 C6 C7 . . 121.29(19) ?
    C6 C5 H5 . . 119.3 ?
    C4 C5 C6 . . 121.38(19) ?
    C4 C5 H5 . . 119.3 ?
    C5 C4 H4 . . 120.2 ?
    C3 C4 C5 . . 119.7(2) ?
    C3 C4 H4 . . 120.2 ?
    C4 C3 H3 . . 120.1 ?
    C4 C3 C2 . . 119.9(2) ?
    C2 C3 H3 . . 120.1 ?
    C3 C2 H2A . . 120.0 ?
    C3 C2 C1 . . 120.0(2) ?
    C1 C2 H2A . . 120.0 ?
    C6 C1 H1A . . 119.5 ?
    C2 C1 C6 . . 121.0(2) ?
    C2 C1 H1A . . 119.5 ?
loop_
    _geom_torsion_atom_site_label_1
    _geom_torsion_atom_site_label_2
    _geom_torsion_atom_site_label_3
    _geom_torsion_atom_site_label_4
    _geom_torsion_site_symmetry_1
    _geom_torsion_site_symmetry_2
    _geom_torsion_site_symmetry_3
    _geom_torsion_site_symmetry_4
    _geom_torsion
    _geom_torsion_publ_flag
    O2 C12 C11 N1 . . . . -178.86(18) ?
    O1 C7 C6 C5 . . . . 45.4(2) ?
    O1 C7 C6 C1 . . . . -135.88(17) ?
    N2 C12 C11 N1 . . . . 3.4(3) ?
    N2 C13 C14 C15 . . . . -177.17(15) ?
    N2 C13 C18 C17 . . . . 176.76(17) ?
    N1 C8 C7 O1 . . . . 55.0(2) ?
    N1 C8 C7 C6 . . . . 176.94(16) ?
    C12 N2 C13 C14 . . . . -165.19(17) ?
    C12 N2 C13 C18 . . . . 17.0(3) ?
    C11 N1 C8 C7 . . . . -144.66(16) ?
    C11 N1 C8 C9 . . . . 88.9(2) ?
    C8 N1 C11 C12 . . . . 98.9(2) ?
    C8 C7 C6 C5 . . . . -73.9(2) ?
    C8 C7 C6 C1 . . . . 104.8(2) ?
    C7 C6 C5 C4 . . . . -179.8(2) ?
    C7 C6 C1 C2 . . . . 178.58(18) ?
    C10 N1 C11 C12 . . . . -122.2(2) ?
    C10 N1 C8 C7 . . . . 77.5(2) ?
    C10 N1 C8 C9 . . . . -48.9(2) ?
    C9 C8 C7 O1 . . . . -177.46(17) ?
    C9 C8 C7 C6 . . . . -55.5(2) ?
    C13 N2 C12 O2 . . . . -0.8(3) ?
    C13 N2 C12 C11 . . . . 176.84(17) ?
    C13 C14 C15 C16 . . . . 0.3(3) ?
    C13 C14 C15 C19 . . . . 179.49(18) ?
    C14 C13 C18 C17 . . . . -1.0(3) ?
    C14 C15 C16 C17 . . . . -1.1(3) ?
    C15 C16 C17 C18 . . . . 0.8(3) ?
    C16 C17 C18 C13 . . . . 0.2(3) ?
    C18 C13 C14 C15 . . . . 0.7(3) ?
    C19 C15 C16 C17 . . . . 179.7(2) ?
    C6 C5 C4 C3 . . . . 1.1(4) ?
    C5 C6 C1 C2 . . . . -2.7(3) ?
    C5 C4 C3 C2 . . . . -2.5(4) ?
    C4 C3 C2 C1 . . . . 1.3(4) ?
    C3 C2 C1 C6 . . . . 1.3(3) ?
    C1 C6 C5 C4 . . . . 1.5(3) ?
loop_
    _geom_hbond_atom_site_label_D
    _geom_hbond_atom_site_label_H
    _geom_hbond_atom_site_label_A
    _geom_hbond_site_symmetry_A
    _geom_hbond_distance_DH
    _geom_hbond_distance_HA
    _geom_hbond_distance_DA
    _geom_hbond_angle_DHA
    C11 H11A C1 1_455 0.97 2.83 3.720(3) 152.3
    C16 H16 C12 2_647 0.93 2.80 3.378(3) 121.2
    C2 H2A C14 2_756 0.93 2.86 3.687(3) 149.0
    C1 H1A C5 2_756 0.93 2.84 3.762(3) 170.5
    O1 H1 O2 1_655 0.90(3) 1.88(3) 2.7663(17) 169(3)
    N2 H2 O1 . 0.87(4) 2.23(3) 3.0184(19) 150(3)
_shelx_space_group_comment
;
The symmetry employed for this shelxl refinement is uniquely defined
by the following loop, which should always be used as a source of
symmetry information in preference to the above space-group names.
They are only intended as comments.
;
_shelx_estimated_absorpt_T_min     0.837
_shelx_estimated_absorpt_T_max     0.970
_shelx_hkl_file
;
   2   0   0 3138.89   83.99
  -3   0   0  843.72   25.20
   3   0   0  987.50   25.10
  -4   0   0   19.90    1.70
   4   0   0   19.10    1.00
  -4   0   0   20.50    1.20
  -4   0   0   18.40    1.80
   4   0   0   16.60    1.10
  -5   0   0  284.97   10.00
   5   0   0  291.57    8.60
  -5   0   0  303.97   10.20
  -5   0   0  292.27    9.80
   5   0   0  297.07    8.50
   6   0   0  181.98    7.30
   6   0   0  198.68    6.20
   6   0   0  195.08    5.90
   6   0   0  185.38    7.00
  -6   0   0  196.58    6.50
   6   0   0  185.48    7.10
  -6   0   0  180.48    7.80
  -6   0   0  206.28    7.60
  -6   0   0  166.38    7.10
  -6   0   0  198.38    7.00
   6   0   0  198.38    6.10
  -6   0   0  195.68    7.20
   7   0   0    0.20    0.40
   7   0   0    0.50    0.60
  -7   0   0    0.00    0.40
   7   0   0    0.90    0.60
   7   0   0    0.40    0.40
  -7   0   0    0.70    1.10
   7   0   0    0.70    0.40
  -8   0   0    7.80    1.10
   8   0   0    9.70    1.00
   8   0   0    7.50    0.90
   0  -1   0    0.00    0.10
   0  -1   0   -0.10    0.10
   0  -1   0    0.10    0.10
   0  -1   0    0.10    0.10
   0   1   0    0.10    0.10
   1  -1   0  252.27    7.10
   1  -1   0  250.97    7.00
  -2  -1   0 2501.85   87.39
   2  -1   0 2455.05   65.49
   2   1   0 2308.07   65.39
  -4  -1   0 2165.38   58.29
  -4   1   0 2147.39   57.89
   5  -1   0   10.10    0.90
  -5  -1   0    7.10    1.40
  -5  -1   0    6.40    1.30
  -5  -1   0    8.60    1.50
   5  -1   0    8.00    0.80
  -5  -1   0    7.50    1.60
  -5   1   0    8.80    1.00
   5   1   0    8.40    0.90
  -5   1   0    8.40    1.50
   5   1   0    9.20    0.90
  -5   1   0    7.80    1.40
   5   1   0    9.00    1.00
  -6  -1   0  436.26   13.70
  -6  -1   0  419.06   14.30
  -6  -1   0  435.26   13.50
   6  -1   0  435.16   13.00
   6  -1   0  406.96   13.60
   6  -1   0  418.36   12.00
  -6  -1   0  423.26   13.60
  -6  -1   0  443.66   14.20
   6  -1   0  428.56   12.70
  -6  -1   0  427.66   12.70
   6  -1   0  425.76   12.10
   6  -1   0  422.46   12.30
   6   1   0  442.06   12.40
   6   1   0  436.26   13.00
  -6   1   0  422.06   12.60
   6   1   0  441.36   12.30
   6   1   0  438.16   12.10
  -6   1   0  443.16   14.20
   6   1   0  424.16   13.10
  -6   1   0  418.76   16.60
   6   1   0  394.96   13.50
  -6   1   0  407.56   12.80
  -7  -1   0    2.80    0.90
  -7  -1   0    2.10    0.80
  -7  -1   0    3.70    1.20
   7  -1   0    2.70    0.90
   7  -1   0    2.80    0.70
  -7  -1   0    2.90    0.80
   7  -1   0    3.10    0.70
  -7  -1   0    1.90    1.30
  -7  -1   0    3.90    0.70
   7   1   0    4.30    0.90
   7   1   0    2.90    0.70
   7   1   0    3.60    0.60
   7   1   0    3.40    0.80
  -7   1   0    3.80    1.10
  -7   1   0    3.40    0.60
  -8  -1   0   36.10    1.90
   8  -1   0   33.70    1.80
  -8  -1   0   29.90    2.10
   8  -1   0   36.80    1.80
  -8  -1   0   36.50    1.90
   8   1   0   32.00    1.60
   8   1   0   33.20    1.60
   8   1   0   32.90    1.80
   8   1   0   32.60    1.80
  -8   1   0   32.90    2.10
   1  -2   0 2544.85   67.79
   2  -2   0 2203.18   60.09
  -2  -2   0 2222.48   86.29
   3  -2   0  938.41   23.80
  -3   2   0  803.72   23.80
  -4  -2   0  419.96   14.90
   4  -2   0  458.45   12.20
  -4  -2   0  413.26   14.00
  -4  -2   0  471.25   13.70
   4   2   0  434.06   13.60
  -4   2   0  468.05   12.80
  -4   2   0  458.15   13.70
   4   2   0  462.85   12.60
  -5  -2   0  121.89    5.80
  -5  -2   0  109.49    5.90
   5  -2   0  118.49    3.80
  -5  -2   0  120.79    5.50
  -5  -2   0  121.79    5.40
   5   2   0  126.69    5.20
   5   2   0  124.39    4.30
  -5   2   0  119.59    5.40
   5   2   0  122.39    4.30
  -5   2   0  123.09    4.40
  -6  -2   0  527.25   16.40
   6  -2   0  450.55   15.80
  -6  -2   0  512.15   15.50
  -6  -2   0  484.65   16.60
  -6  -2   0  511.15   15.90
   6  -2   0  500.35   15.00
   6   2   0  493.35   14.10
   6   2   0  442.86   17.10
   6   2   0  502.45   14.30
   6   2   0  473.95   16.10
   6   2   0  502.05   14.30
  -7  -2   0  114.59    4.90
  -7  -2   0  122.99    5.40
  -7  -2   0  123.89    5.00
   7  -2   0  116.09    4.50
   7  -2   0  121.49    5.30
  -7  -2   0  117.79    5.20
  -7  -2   0  119.99    4.20
  -7  -2   0  125.99    6.10
   7  -2   0  124.19    4.50
   7   2   0  118.79    4.50
   7   2   0  117.79    4.20
   7   2   0  122.29    4.80
  -7   2   0  127.99    5.30
   7   2   0  112.99    4.20
  -7   2   0  118.39    5.50
  -8  -2   0   14.00    1.40
   8  -2   0   14.30    1.00
  -8  -2   0   11.70    1.20
   8  -2   0   12.10    1.10
  -8  -2   0   12.70    1.20
  -8  -2   0   13.20    1.20
  -8   2   0   13.70    1.40
   8   2   0   11.40    1.10
   8   2   0   11.80    0.90
   8   2   0   12.60    1.00
  -8   2   0   11.60    1.30
   0  -3   0   -0.10    0.20
   0  -3   0    0.30    0.30
   0  -3   0    0.50    0.30
   0  -3   0    0.20    0.30
   0  -3   0    0.60    0.20
   0   3   0   -0.20    0.20
   0   3   0    0.20    0.30
   0   3   0    0.20    0.30
   0   3   0    0.10    0.20
   0   3   0    0.00    0.20
  -1  -3   0   17.90    0.70
   1  -3   0   16.50    1.10
  -1  -3   0   17.50    1.10
   1  -3   0   18.10    0.90
  -1  -3   0   17.30    1.00
   1   3   0   19.50    1.00
   1   3   0   20.50    1.00
   1   3   0   16.80    1.10
  -1   3   0   16.80    1.10
   1   3   0   18.60    1.20
  -1   3   0   17.60    0.90
  -1   3   0   17.50    0.90
  -2  -3   0 2975.30   79.39
   2  -3   0 2843.32   78.49
  -3  -3   0  817.22   24.60
   3  -3   0  767.82   23.50
  -3   3   0  878.11   24.00
  -3   3   0  946.01   24.10
   3   3   0  917.61   23.40
  -4  -3   0  308.87    9.80
  -4  -3   0  278.17   10.30
  -4  -3   0  291.07   10.20
   4   3   0  307.67    8.80
  -4   3   0  299.57    9.80
   4   3   0  296.77    9.00
  -4   3   0  304.57    9.00
  -4   3   0  300.27    9.60
  -5  -3   0  233.68    8.80
  -5  -3   0  224.68    8.50
  -5  -3   0  235.88    8.70
  -5  -3   0  225.18    9.00
   5   3   0  242.48    7.40
   5   3   0  240.08    7.20
   5   3   0  227.88    7.50
  -5   3   0  237.58    7.60
  -6  -3   0   44.00    2.80
  -6  -3   0   47.70    3.20
  -6  -3   0   45.30    2.50
  -6  -3   0   45.30    3.60
  -6  -3   0   47.70    3.20
   6  -3   0   38.50    2.90
   6  -3   0   44.40    2.40
  -6  -3   0   45.90    3.30
   6   3   0   44.90    2.30
   6   3   0   40.90    2.60
  -6   3   0   42.00    2.90
   6   3   0   40.70    2.10
   6   3   0   42.50    2.20
  -6   3   0   38.40    2.00
  -6   3   0   42.70    3.40
   7  -3   0    0.40    0.60
  -7  -3   0    1.20    0.50
  -7  -3   0    0.50    0.80
  -7  -3   0    2.80    0.90
  -7  -3   0    2.70    1.00
  -7  -3   0    0.80    0.70
   7  -3   0    1.40    0.60
  -7  -3   0    2.50    1.20
   7   3   0    0.70    0.50
   7   3   0    0.90    0.50
  -7   3   0    2.00    0.90
   7   3   0    1.50    0.50
  -7   3   0    2.80    0.90
   7   3   0    1.40    0.60
  -8  -3   0   19.00    1.40
  -8  -3   0   17.70    1.40
  -8  -3   0   16.50    1.70
   8  -3   0   16.70    1.10
  -8  -3   0   16.20    1.50
   8   3   0   16.90    1.30
   8   3   0   17.10    1.10
   8   3   0   17.30    1.10
  -8   3   0   17.10    1.40
  -8   3   0   16.10    1.40
   0  -4   0 1515.45   42.20
   1  -4   0  501.05   15.00
   1   4   0  548.15   14.90
  -1   4   0  542.85   14.80
   1   4   0  552.14   14.40
  -1   4   0  540.85   15.40
  -1   4   0  533.95   15.00
   1   4   0  543.25   14.80
   1   4   0  563.74   15.60
  -1   4   0  542.35   14.90
  -1   4   0  553.04   14.70
  -1   4   0  495.45   15.80
   1   4   0  553.94   15.40
  -2  -4   0  254.47    9.00
  -2  -4   0  286.07    8.40
   2  -4   0  272.17    8.40
  -2  -4   0  256.07    7.90
  -2   4   0  288.17    8.60
  -2   4   0  280.57    8.20
   2   4   0  285.77    8.60
  -2   4   0  289.87    8.10
   3  -4   0  225.18    7.60
  -3  -4   0  262.77    8.00
  -3  -4   0  242.38    7.50
  -3  -4   0  231.68    8.40
   3  -4   0  260.97    7.20
  -3  -4   0  227.38    8.50
  -3   4   0  252.87    9.90
  -3   4   0  211.58    9.60
  -3   4   0  253.07    7.40
  -3   4   0  258.67    7.80
   3   4   0  246.08    7.60
  -3   4   0  238.28    8.00
  -4  -4   0  213.88    8.40
  -4  -4   0  220.48    8.30
   4  -4   0  201.58    7.10
  -4  -4   0  209.98    8.50
   4   4   0  225.58    6.80
  -4   4   0  217.28    7.70
   4   4   0  225.98    7.10
  -4   4   0  223.88    7.70
  -4   4   0  235.38    7.40
  -5  -4   0  153.98    7.30
  -5  -4   0  173.98    7.10
  -5  -4   0  174.58    7.30
   5   4   0  173.88    5.70
   5   4   0  170.18    6.00
   5   4   0  176.98    5.90
  -5   4   0  188.58    7.10
   6  -4   0   59.59    2.80
  -6  -4   0   58.49    3.60
   6  -4   0   52.39    3.30
  -6  -4   0   55.39    3.30
  -6  -4   0   62.19    4.10
  -6  -4   0   56.49    3.60
  -6  -4   0   61.69    3.60
   6  -4   0   56.69    2.80
  -6  -4   0   57.69    2.90
   6   4   0   57.09    2.50
   6   4   0   54.29    3.10
   6   4   0   54.39    2.50
  -6   4   0   62.29    3.90
   6   4   0   57.29    2.70
   6   4   0   55.99    2.70
  -7  -4   0  120.09    5.10
  -7  -4   0  110.89    5.40
  -7  -4   0  120.99    4.90
  -7  -4   0  114.69    4.00
   7  -4   0  118.79    4.20
  -7  -4   0  121.59    4.90
   7  -4   0  114.49    4.40
   7   4   0  114.49    4.10
   7   4   0  112.49    4.00
   7   4   0  119.89    3.90
  -7   4   0  117.69    4.60
   7   4   0  122.99    4.70
   7   4   0  118.29    4.20
  -7   4   0  119.79    5.20
  -8  -4   0   12.30    1.10
  -8  -4   0    9.70    1.30
   8   4   0   11.60    0.90
  -8   4   0   10.90    1.20
  -8   4   0   12.40    1.10
   8   4   0    8.90    1.20
   0  -5   0    2.10    0.50
   0  -5   0    0.20    0.20
   0  -5   0    0.20    0.30
   0   5   0   -0.30    0.40
   0   5   0    0.00    0.30
   0   5   0   -0.10    0.30
  -1  -5   0  285.57    8.80
   1  -5   0  291.67    8.20
   1  -5   0  281.37    9.10
   1  -5   0  271.97    8.70
  -1  -5   0  285.37    8.10
  -1  -5   0  291.37    8.30
  -1  -5   0  267.87    8.20
  -1   5   0  294.97    9.10
  -1   5   0  293.17    8.30
  -1   5   0  276.77    8.70
   1   5   0  303.17    9.10
  -2  -5   0  107.89    3.70
   2  -5   0  101.69    4.00
  -2  -5   0  113.49    4.00
   2  -5   0  114.59    3.70
   2   5   0  114.89    3.80
  -2   5   0   99.59    4.30
   2   5   0  116.69    4.50
  -2   5   0  101.29    4.70
  -2   5   0  109.69    3.80
  -2   5   0  115.09    4.40
   3  -5   0    4.50    0.80
   3  -5   0    4.50    0.90
  -3  -5   0    4.30    1.20
  -3  -5   0    4.30    0.90
  -3  -5   0    4.70    1.30
   3  -5   0    4.90    0.70
  -3  -5   0    3.90    0.70
   3   5   0    4.30    0.80
  -3   5   0    3.10    0.60
  -3   5   0    3.70    1.10
  -3   5   0    4.80    1.20
  -3   5   0    4.70    0.80
   4  -5   0   18.50    1.90
  -4  -5   0   20.20    2.40
   4  -5   0   21.10    1.90
  -4  -5   0   20.00    2.70
  -4  -5   0   17.90    2.70
  -4  -5   0   20.00    1.70
  -4  -5   0   18.60    1.70
  -4   5   0   18.80    1.50
  -4   5   0   21.30    2.30
  -4   5   0   18.80    2.10
   4   5   0   19.90    2.00
   4   5   0   22.90    1.60
   4   5   0   19.80    1.50
  -4   5   0   22.50    2.40
  -5  -5   0    7.50    1.90
  -5  -5   0    7.30    1.00
  -5  -5   0    9.50    1.30
  -5  -5   0    6.60    1.60
   5  -5   0    8.20    1.20
   5  -5   0    9.60    1.70
   5  -5   0    9.00    1.30
  -5  -5   0    9.10    1.70
  -5  -5   0    7.40    1.40
  -5  -5   0    6.90    1.40
  -5  -5   0    6.90    1.70
   5  -5   0    6.90    1.00
   5  -5   0    6.20    1.30
  -5   5   0    9.70    1.60
  -5   5   0   10.10    2.00
   5   5   0    8.00    1.30
  -5   5   0    8.80    1.70
   5   5   0    7.90    1.10
   5   5   0    7.10    1.10
   5   5   0    8.30    1.30
  -5   5   0    8.30    1.60
   5   5   0    8.70    1.10
   5   5   0    7.70    1.40
  -6  -5   0   39.00    2.20
   6  -5   0   39.00    2.70
  -6  -5   0   36.50    3.20
   6  -5   0   33.20    2.60
  -6  -5   0   38.10    2.80
   6  -5   0   38.90    2.10
   6  -5   0   35.60    2.40
  -6  -5   0   37.80    2.60
  -6  -5   0   39.10    2.80
   6  -5   0   39.30    2.20
  -6  -5   0   43.20    2.70
  -6  -5   0   35.40    2.90
  -6   5   0   39.30    3.00
   6   5   0   37.20    2.00
   6   5   0   40.60    2.00
   6   5   0   40.10    2.50
  -6   5   0   39.20    4.20
   6   5   0   40.80    2.20
   6   5   0   38.00    2.10
   7  -5   0   17.30    1.40
   7  -5   0   20.40    1.40
  -7  -5   0   17.50    1.00
  -7  -5   0   17.20    1.80
  -7  -5   0   18.60    2.10
  -7  -5   0   20.10    2.40
  -7  -5   0   17.30    1.90
   7  -5   0   19.70    1.30
  -7   5   0   18.90    2.10
   7   5   0   17.60    1.10
   7   5   0   17.30    1.30
   7   5   0   18.30    1.20
   7   5   0   18.80    1.50
   7   5   0   18.00    1.50
  -8  -5   0    9.90    0.90
  -8  -5   0   10.10    0.90
   8  -5   0    9.10    0.70
   8   5   0    8.60    0.70
  -8   5   0    7.50    0.80
   8   5   0    9.40    0.80
   0  -6   0 1898.91   51.89
   1  -6   0  579.34   17.00
   1  -6   0  581.14   16.10
  -1  -6   0  588.84   16.30
  -1   6   0  588.04   16.70
   1   6   0  600.84   17.40
  -1   6   0  562.14   16.60
  -1   6   0  596.74   17.40
  -1   6   0  580.74   16.20
   2  -6   0   33.50    1.90
  -2  -6   0   29.20    1.80
   2  -6   0   32.40    1.70
   2   6   0   31.60    1.90
  -2   6   0   30.60    2.20
  -2   6   0   31.30    2.20
  -2   6   0   32.60    1.80
  -2   6   0   32.60    2.20
   2   6   0   32.90    1.80
   3  -6   0  191.08    6.00
   3  -6   0  176.38    6.80
   3  -6   0  176.28    6.60
   3  -6   0  194.78    6.30
  -3  -6   0  181.28    6.20
  -3   6   0  176.88    6.90
   3   6   0  193.68    6.40
  -3   6   0  190.98    9.30
   3   6   0  191.18    6.10
  -3   6   0  189.38    6.90
  -3   6   0  189.88    6.30
   3   6   0  183.38    6.90
  -4  -6   0   56.69    2.90
   4  -6   0   51.79    3.00
  -4  -6   0   50.29    3.50
  -4  -6   0   53.99    3.80
   4   6   0   59.09    2.70
   4   6   0   54.99    2.80
  -4   6   0   55.09    3.30
   4   6   0   55.69    2.90
  -4   6   0   57.69    3.40
  -4   6   0   53.79    3.40
  -4   6   0   52.39    3.00
  -5  -6   0   70.49    3.00
  -5  -6   0   65.39    3.80
  -5  -6   0   61.29    3.70
  -5  -6   0   63.49    3.80
  -5  -6   0   66.19    3.20
  -5  -6   0   62.09    4.20
  -5  -6   0   63.09    3.80
   5  -6   0   65.79    3.10
   5  -6   0   60.19    3.40
   5  -6   0   64.79    2.80
   5  -6   0   66.19    3.70
   5  -6   0   66.29    3.30
  -5  -6   0   66.39    4.00
   5  -6   0   60.09    3.70
   5   6   0   64.09    3.10
   5   6   0   65.49    2.90
  -5   6   0   67.99    3.70
   5   6   0   66.29    2.90
  -5   6   0   66.49    3.90
  -5   6   0   68.19    3.60
  -5   6   0   65.49    4.10
   5   6   0   66.09    3.20
  -5   6   0   68.09    3.60
   5   6   0   66.19    3.60
  -6  -6   0   11.50    2.00
  -6  -6   0   11.70    1.70
   6  -6   0   13.00    1.70
  -6  -6   0    8.60    1.40
   6  -6   0   11.10    1.20
  -6  -6   0    8.70    1.10
  -6  -6   0    7.70    1.40
   6  -6   0    8.80    1.20
  -6  -6   0    9.30    1.30
   6  -6   0   10.10    1.00
  -6  -6   0    9.60    1.40
   6   6   0    9.30    1.10
   6   6   0    9.10    1.00
  -6   6   0   11.50    1.60
  -6   6   0   12.90    1.80
   6   6   0   10.70    1.10
   6   6   0    8.50    1.20
   6   6   0    9.30    1.10
  -7  -6   0   64.79    2.80
   7  -6   0   63.59    2.50
  -7  -6   0   65.49    2.90
   7  -6   0   63.69    2.50
  -7  -6   0   63.99    3.10
  -7  -6   0   64.09    2.90
   7  -6   0   62.99    2.40
   7   6   0   63.99    2.60
   7   6   0   64.59    2.50
   7   6   0   60.09    2.30
  -7   6   0   65.59    3.10
   7   6   0   65.89    2.80
  -8  -6   0    0.70    0.40
  -8   6   0    0.90    0.40
   0  -7   0   -0.30    0.40
   0  -7   0   -0.20    0.40
   0   7   0    0.50    0.50
   0   7   0   -0.70    0.40
   1  -7   0  167.48    5.30
   1  -7   0  165.58    5.60
  -1  -7   0  165.98    5.40
  -1  -7   0  165.08    5.20
  -1   7   0  170.28    5.80
  -1   7   0  159.78    5.70
   1   7   0  162.68    6.60
  -1   7   0  160.58    6.50
   2  -7   0  137.69    4.70
   2  -7   0  130.59    5.50
   2  -7   0  136.09    4.90
   2  -7   0  125.49    5.90
  -2   7   0  134.29    5.30
  -2   7   0  142.09    5.30
  -2   7   0  132.69    4.80
  -2   7   0  137.79    5.80
  -2   7   0  140.09    5.70
   3  -7   0   66.39    3.10
   3  -7   0   68.29    2.90
   3  -7   0   70.79    3.70
  -3  -7   0   64.79    3.20
  -3  -7   0   64.49    3.10
   3  -7   0   61.49    3.30
  -3   7   0   68.59    3.60
  -3   7   0   63.09    3.50
  -3   7   0   65.39    3.60
  -3   7   0   64.99    3.60
  -3   7   0   61.19    3.00
   3   7   0   64.79    2.90
   3   7   0   66.39    3.10
   4  -7   0  374.66   11.80
  -4  -7   0  392.86   12.90
  -4  -7   0  362.46   11.50
  -4  -7   0  393.96   14.90
  -4  -7   0  364.46   12.30
  -4  -7   0  366.76   11.80
   4  -7   0  361.76   13.60
   4  -7   0  364.16   11.20
  -4   7   0  382.06   11.90
  -4   7   0  382.06   12.00
   4   7   0  372.36   11.40
  -4   7   0  351.96   13.70
  -4   7   0  368.66   12.30
   4   7   0  365.36   12.50
   4   7   0  362.36   11.40
  -5  -7   0  152.58    5.50
  -5  -7   0  147.09    6.20
   5  -7   0  153.88    5.40
  -5  -7   0  155.78    5.30
   5  -7   0  144.19    5.20
   5  -7   0  150.18    6.30
   5  -7   0  146.69    5.70
   5  -7   0  141.29    5.80
  -5   7   0  140.59    6.10
   5   7   0  149.99    5.40
   5   7   0  148.29    5.60
  -5   7   0  151.08    5.90
   5   7   0  151.18    5.20
  -5   7   0  148.59    6.40
  -5   7   0  153.78    5.80
   5   7   0  148.69    5.20
  -5   7   0  152.08    5.90
  -6  -7   0   38.90    2.50
  -6  -7   0   39.30    2.90
   6  -7   0   42.00    2.30
  -6  -7   0   34.30    4.10
   6  -7   0   39.20    2.50
   6  -7   0   40.30    2.00
  -6  -7   0   44.10    2.60
   6  -7   0   37.70    2.30
  -6  -7   0   39.30    2.80
  -6  -7   0   39.70    2.00
  -6   7   0   42.60    2.80
  -6   7   0   44.30    2.80
   6   7   0   41.20    2.10
   6   7   0   40.30    1.90
   6   7   0   39.50    2.70
   6   7   0   41.90    2.00
  -6   7   0   39.20    3.10
   7  -7   0    9.50    0.80
  -7  -7   0   13.40    1.20
   7  -7   0   10.30    0.80
  -7  -7   0   11.60    1.10
  -7  -7   0   10.40    1.10
   7   7   0    9.30    1.00
  -7   7   0    9.10    1.00
   7   7   0    7.90    1.00
   7   7   0   10.40    0.80
   7   7   0    9.40    0.90
  -7   7   0   11.80    1.20
   0  -8   0   91.79    3.60
   0  -8   0   86.39    4.10
   0  -8   0   84.99    3.30
   0   8   0   85.69    4.50
   1  -8   0   70.39    3.10
  -1  -8   0   69.29    3.40
   1  -8   0   69.09    3.60
  -1  -8   0   67.39    2.70
  -1  -8   0   72.69    3.00
   1  -8   0   72.69    2.90
  -1   8   0   70.19    3.20
  -1   8   0   69.09    3.10
  -1   8   0   66.39    3.90
   1   8   0   66.19    3.90
  -1   8   0   68.09    3.20
   2  -8   0   95.69    3.70
   2  -8   0   99.49    4.00
   2  -8   0   97.99    4.60
  -2   8   0   95.49    4.20
  -2   8   0   96.79    4.10
  -2   8   0   89.89    4.80
  -2   8   0   94.39    4.20
   3  -8   0   48.00    3.80
  -3  -8   0   53.79    4.20
   3  -8   0   50.79    2.70
  -3  -8   0   50.99    3.40
  -3  -8   0   50.49    3.40
   3  -8   0   49.70    3.50
   3  -8   0   47.10    3.60
  -3  -8   0   48.10    4.00
   3  -8   0   47.40    3.30
   3  -8   0   45.50    2.50
   3  -8   0   49.60    3.10
  -3  -8   0   54.39    3.20
   3   8   0   48.70    3.50
  -3   8   0   49.70    3.90
  -3   8   0   51.49    4.50
   3   8   0   50.79    2.90
  -3   8   0   52.99    3.00
  -3   8   0   48.60    3.10
  -3   8   0   50.59    3.00
  -4  -8   0  187.78    6.90
   4  -8   0  203.68    6.60
   4  -8   0  186.58    7.10
   4  -8   0  205.78    7.40
  -4  -8   0  197.18    7.10
  -4  -8   0  210.68    7.10
   4  -8   0  196.88    7.70
   4  -8   0  196.78    7.30
   4  -8   0  194.18    6.40
  -4  -8   0  201.08    7.70
  -4  -8   0  195.98    6.70
   4  -8   0  190.28    7.50
   4  -8   0  189.18    6.60
   4   8   0  194.38    6.80
   4   8   0  201.98    6.70
  -4   8   0  206.28    7.30
  -4   8   0  205.28    7.30
  -4   8   0  215.88    7.20
  -4   8   0  195.18    7.70
   4   8   0  193.08    6.70
  -4   8   0  203.28    7.80
   4   8   0  198.88    6.70
  -5  -8   0   20.80    1.50
   5  -8   0   18.90    1.40
   5  -8   0   18.20    1.60
   5  -8   0   20.50    1.90
  -5  -8   0   20.20    2.10
   5   8   0   19.60    1.40
   5   8   0   20.70    1.60
  -5   8   0   22.90    1.80
  -5   8   0   21.90    1.80
   5   8   0   17.00    1.40
  -5   8   0   20.90    2.00
   5   8   0   19.80    1.40
  -5   8   0   18.70    2.10
   6  -8   0   14.70    1.00
  -6  -8   0   16.10    1.50
   6  -8   0   15.60    1.20
   6  -8   0   12.90    1.10
   6   8   0   15.80    1.10
  -6   8   0   15.10    1.20
  -6   8   0   14.40    1.50
   6   8   0   14.90    1.10
   6   8   0   14.60    1.00
  -6   8   0   15.20    1.40
  -6   8   0   14.20    1.50
   7  -8   0    3.70    0.40
  -7   8   0    3.80    0.50
   7   8   0    4.40    0.50
  -7   8   0    4.20    0.60
   0  -9   0    0.50    1.00
   0  -9   0   -1.00    0.70
   0  -9   0   -0.50    0.40
   0  -9   0   -0.20    1.00
   0  -9   0    0.00    0.50
   0  -9   0    0.30    0.70
   0   9   0    0.40    0.70
   0   9   0    0.60    1.40
   0   9   0    0.20    1.10
  -1  -9   0   13.80    1.60
   1  -9   0    9.90    1.30
  -1  -9   0   15.50    1.80
   1  -9   0   11.60    1.90
  -1  -9   0   10.30    2.20
  -1  -9   0   13.00    1.30
   1  -9   0   12.70    1.40
  -1  -9   0   12.90    2.70
   1  -9   0   10.80    1.60
   1  -9   0    8.60    1.40
   1  -9   0   11.70    2.10
  -1   9   0   10.90    2.30
   1   9   0   12.50    2.30
  -1   9   0   15.30    1.60
  -1   9   0   12.50    1.40
  -1   9   0   11.70    1.30
   2  -9   0  357.76   11.80
  -2  -9   0  350.56   11.10
  -2  -9   0  379.86   11.80
   2  -9   0  354.46   11.70
  -2  -9   0  350.96   11.80
   2  -9   0  342.57   10.90
   2  -9   0  359.66   10.70
   2  -9   0  357.06   11.50
  -2  -9   0  379.06   11.60
   2  -9   0  352.86   10.70
  -2   9   0  372.86   11.30
  -2   9   0  354.96   11.10
  -2   9   0  351.76   11.80
  -2   9   0  367.06   11.20
   2   9   0  354.66   11.10
   2   9   0  359.56   11.50
  -3  -9   0   38.80    2.80
  -3  -9   0   38.80    2.30
   3  -9   0   36.30    2.60
   3  -9   0   36.50    2.10
   3  -9   0   38.30    2.10
   3  -9   0   41.50    2.60
  -3  -9   0   38.20    2.40
   3  -9   0   37.60    2.50
   3  -9   0   40.70    2.30
   3  -9   0   40.40    2.70
  -3  -9   0   39.50    2.60
  -3   9   0   40.50    2.80
  -3   9   0   41.70    2.50
  -3   9   0   38.10    2.80
   3   9   0   40.60    2.30
  -3   9   0   41.10    2.60
  -3   9   0   40.40    2.50
   3   9   0   41.60    2.40
   4  -9   0   28.80    2.10
   4  -9   0   29.60    1.80
   4  -9   0   29.10    1.70
   4  -9   0   28.40    2.10
   4  -9   0   27.90    2.00
   4  -9   0   30.10    1.80
  -4  -9   0   30.30    2.40
  -4  -9   0   28.80    1.80
  -4  -9   0   30.30    2.10
   4  -9   0   28.50    2.20
  -4  -9   0   27.60    1.90
   4   9   0   27.00    1.80
  -4   9   0   33.00    2.40
  -4   9   0   26.20    2.20
  -4   9   0   28.80    2.10
  -4   9   0   29.80    2.10
  -4   9   0   29.10    2.00
   4   9   0   30.40    1.80
   5  -9   0    7.10    0.80
   5  -9   0    7.60    1.00
  -5  -9   0    7.00    1.10
  -5  -9   0    8.40    0.80
  -5  -9   0    8.10    1.00
  -5   9   0    9.00    1.10
   5   9   0    6.80    0.80
  -5   9   0    9.50    1.30
  -5   9   0    6.70    1.00
  -6  -9   0   10.90    1.10
   6  -9   0   11.80    0.90
   6   9   0   11.80    0.80
  -6   9   0   11.80    1.10
  -6   9   0   13.10    0.90
   0 -10   0   39.10    2.70
   0 -10   0   46.30    2.70
   0 -10   0   42.90    2.50
   0 -10   0   38.20    2.20
   0 -10   0   43.50    2.70
   0 -10   0   43.10    2.80
   0 -10   0   44.20    2.70
   0 -10   0   45.00    2.10
   0  10   0   41.40    2.70
   0  10   0   42.80    2.60
   1 -10   0   69.39    3.70
  -1 -10   0   65.29    2.90
  -1 -10   0   70.79    3.50
   1 -10   0   74.49    3.70
  -1 -10   0   64.49    2.70
  -1 -10   0   70.09    3.50
   1 -10   0   70.69    3.20
   1 -10   0   66.79    3.50
  -1 -10   0   72.69    3.40
  -1 -10   0   71.59    3.60
   1 -10   0   67.79    3.40
   1 -10   0   66.29    2.90
  -1 -10   0   62.09    3.60
   1 -10   0   71.49    3.50
   1  10   0   68.09    3.50
  -1  10   0   71.49    3.30
  -1  10   0   71.49    3.60
  -1  10   0   68.89    3.80
   1  10   0   68.09    3.40
  -1  10   0   66.49    3.00
   2 -10   0   88.69    4.20
  -2 -10   0   88.59    3.70
   2 -10   0   93.59    4.20
  -2 -10   0   87.59    4.20
   2 -10   0   87.49    4.10
   2 -10   0   93.99    4.10
  -2 -10   0   95.99    4.10
   2 -10   0   97.39    4.70
  -2 -10   0   93.79    4.10
   2 -10   0   89.69    3.80
   2 -10   0   86.19    3.70
  -2  10   0   97.09    4.00
  -2  10   0   88.49    4.20
  -2  10   0   89.59    3.80
  -2  10   0   91.49    3.70
   2  10   0   89.69    4.00
   3 -10   0   31.00    2.10
  -3 -10   0   27.90    1.90
  -3 -10   0   31.60    1.90
   3 -10   0   31.70    2.30
   3 -10   0   28.90    1.90
   3 -10   0   25.90    1.60
   3 -10   0   29.20    2.00
  -3 -10   0   28.90    2.10
   3 -10   0   31.60    2.10
   3 -10   0   30.00    1.70
   3  10   0   33.90    1.90
  -3  10   0   30.80    2.10
  -3  10   0   31.70    2.20
  -3  10   0   33.70    2.10
   3  10   0   31.70    1.90
  -3  10   0   29.10    1.90
  -3  10   0   31.10    2.00
  -4 -10   0   21.50    1.70
  -4 -10   0   17.90    1.30
   4 -10   0   19.20    1.40
   4 -10   0   20.80    1.70
   4 -10   0   18.80    1.40
   4 -10   0   18.80    1.50
   4 -10   0   19.20    1.40
  -4 -10   0   19.00    1.30
  -4 -10   0   22.20    1.60
   4 -10   0   18.60    1.20
  -4  10   0   17.00    1.50
  -4  10   0   20.20    1.50
   4  10   0   19.00    1.30
  -4  10   0   21.30    1.60
   4  10   0   20.60    1.30
  -4  10   0   19.40    1.50
   5 -10   0    0.00    0.30
   5 -10   0    0.50    0.30
  -5 -10   0    0.70    0.50
  -5 -10   0    0.10    0.40
  -5  10   0    0.00    0.40
  -5  10   0    0.60    0.60
   5  10   0    0.30    0.30
  -5  10   0    0.70    0.40
   0 -11   0   -0.10    0.50
   0 -11   0   -0.50    0.40
   0 -11   0    0.30    0.50
   0 -11   0    0.10    0.40
   0 -11   0   -0.30    0.40
   0 -11   0    0.20    0.60
   0  11   0   -0.10    0.50
   0  11   0   -0.10    0.50
  -1 -11   0   20.70    1.60
   1 -11   0   19.20    1.40
  -1 -11   0   17.20    1.50
   1 -11   0   19.50    1.60
   1 -11   0   21.40    1.90
  -1 -11   0   18.60    1.60
  -1 -11   0   19.60    1.70
   1 -11   0   20.90    1.60
  -1 -11   0   20.30    1.70
   1 -11   0   21.10    1.70
  -1 -11   0   19.60    1.60
   1 -11   0   20.10    1.40
  -1  11   0   21.70    1.70
   1  11   0   22.70    1.70
  -1  11   0   22.90    1.80
   1  11   0   19.20    1.60
   2 -11   0   16.90    1.80
   2 -11   0   22.40    2.40
   2 -11   0   16.70    1.80
  -2 -11   0   21.40    1.90
   2 -11   0   20.30    1.60
   2 -11   0   19.30    1.30
   2 -11   0   21.40    1.80
  -2 -11   0   19.10    1.60
  -2  11   0   19.80    1.40
  -2  11   0   20.60    1.50
  -2  11   0   16.30    1.80
  -2  11   0   17.70    1.90
   2  11   0   19.30    1.70
   3 -11   0    4.10    0.90
  -3 -11   0    3.80    0.60
   3 -11   0    3.30    0.70
  -3 -11   0    3.20    0.70
   3 -11   0    2.50    0.60
   3 -11   0    3.00    0.70
  -3 -11   0    2.30    0.70
   3 -11   0    3.90    0.60
   3 -11   0    3.80    0.70
  -3  11   0    3.10    0.80
  -3  11   0    3.30    0.70
   3  11   0    3.20    0.60
  -3  11   0    3.00    0.70
  -3  11   0    5.10    0.70
   3  11   0    3.30    0.60
   4 -11   0    4.10    0.60
   4 -11   0    5.80    0.60
  -4 -11   0    6.50    0.80
   4 -11   0    5.80    0.80
  -4 -11   0    4.60    0.80
   4 -11   0    6.10    0.60
   4  11   0    5.40    0.60
  -4  11   0    5.60    0.80
  -4  11   0    5.90    0.80
   4  11   0    5.60    0.70
  -4  11   0    6.10    0.80
   0 -12   0    2.70    0.50
   0 -12   0    3.00    0.80
   0 -12   0    1.70    0.60
   0 -12   0    3.60    0.80
   0 -12   0    1.70    0.50
   0  12   0    4.50    0.80
   0  12   0    1.10    0.50
   1 -12   0    9.00    1.00
  -1 -12   0    7.60    1.00
   1 -12   0    9.40    0.90
   1  12   0    8.40    1.00
  -1  12   0    8.00    1.20
   2 -12   0    3.80    0.90
   2 -12   0    2.40    0.60
  -2 -12   0    2.80    0.70
  -2 -12   0    3.90    0.50
   2 -12   0    3.20    0.60
   3 -12   0    2.70    0.60
  -3 -12   0    1.30    0.50
   3 -12   0    1.70    0.40
  -3  12   0    2.40    0.50
  -3  12   0    2.40    0.50
   3  12   0    1.80    0.40
   0 -13   0    0.10    0.40
   0  13   0    0.10    0.30
   0  13   0   -0.40    0.20
  -1 -13   0    0.50    0.30
   1 -13   0    0.50    0.30
   1  13   0    0.70    0.30
  -1  13   0    0.60    0.30
   9   0  -1    9.10    0.60
   9   0  -1    9.30    0.70
  -8   0   1   38.30    2.30
   8   0  -1   36.10    2.00
   8   0  -1   36.40    1.90
   7   0  -1    1.00    0.60
  -7   0   1   -0.20    0.60
  -7   0   1   -0.20    0.50
   7   0  -1    1.20    0.70
  -7   0   1    0.60    0.50
  -7   0   1    0.90    0.60
  -7   0   1    0.20    0.50
  -7   0   1    0.40    0.70
  -7   0   1    0.00    0.60
  -6   0   1  115.89    5.60
   6   0  -1  112.99    3.90
   6   0  -1  116.79    4.10
  -6   0   1  120.79    5.30
  -6   0   1  112.29    4.30
  -6   0   1  123.79    5.00
  -6   0   1  119.39    4.80
  -5   0   1  132.89    5.70
  -5   0   1  142.79    5.70
  -5   0   1  137.99    5.40
   5   0  -1  137.59    4.40
   5   0  -1  133.79    4.50
  -4   0   1  302.67    9.40
  -4   0   1  296.77    8.50
  -4   0   1  284.37    9.40
   4   0  -1  285.07    8.30
   3   0  -1 1446.96   38.40
   2   0  -1   38.40    2.00
   2   0  -1   39.90    1.70
  -2   0   1   39.40    1.70
   2   0  -1   41.20    1.80
   2   0   1  199.08    6.30
  -2   0  -1  215.28    6.40
  -2   0  -1  212.88    5.90
  -2   0  -1  224.18    6.30
  -3   0  -1   18.60    1.50
   3   0   1   20.70    1.00
   3   0   1   22.10    1.50
  -3   0  -1   20.60    1.00
  -4   0  -1 1999.40   54.29
  -4   0  -1 2006.00   54.39
   5   0   1  610.44   18.10
   5   0   1  606.54   16.90
  -5   0  -1  613.24   18.20
  -5   0  -1  613.04   18.60
  -5   0  -1  576.34   18.30
   6   0   1   64.59    2.60
   6   0   1   71.69    3.40
  -6   0  -1   72.99    3.10
   6   0   1   69.39    5.40
   6   0   1   63.89    3.50
   6   0   1   74.59    4.40
  -6   0  -1   64.39    4.50
  -6   0  -1   60.99    4.60
   6   0   1   64.59    3.20
   7   0   1   50.39    2.30
   7   0   1   51.79    2.30
   7   0   1   51.19    3.10
   7   0   1   55.99    2.70
  -7   0  -1   59.69    3.60
   7   0   1   56.89    2.60
   7   0   1   50.49    2.30
   8   0   1   39.00    1.80
  -8   0  -1   39.70    2.40
   8   0   1   39.40    1.70
   8   0   1   40.70    1.80
   8   0   1   40.20    2.00
   9  -1  -1    5.90    0.50
  -9  -1   1    7.00    0.60
   9   1  -1    6.00    0.60
   9   1  -1    5.60    0.50
  -8  -1   1    2.80    0.70
   8  -1  -1    3.10    0.60
  -8  -1   1    3.60    0.70
  -8  -1   1    2.60    0.70
  -8  -1   1    3.50    0.70
   8  -1  -1    3.10    0.70
   8   1  -1    3.50    0.70
   8   1  -1    2.80    0.70
  -8   1   1    2.70    0.70
  -7  -1   1   30.50    2.30
  -7  -1   1   34.20    2.50
   7  -1  -1   31.40    2.70
  -7  -1   1   32.40    2.30
  -7  -1   1   37.00    3.90
  -7  -1   1   32.10    3.90
   7  -1  -1   35.60    2.80
  -7  -1   1   32.40    3.20
  -7  -1   1   33.60    2.60
  -7   1   1   32.30    2.50
   7   1  -1   29.20    1.60
  -7   1   1   30.40    3.60
   7   1  -1   31.40    2.60
   7   1  -1   32.20    1.70
  -6  -1   1  208.58   10.70
  -6  -1   1  231.08    8.50
  -6  -1   1  223.88    7.90
   6  -1  -1  221.28    8.10
  -6  -1   1  233.18    8.10
  -6   1   1  214.58    8.10
  -6   1   1  217.68    8.80
  -6   1   1  206.78    8.80
   6   1  -1  210.48    9.80
   6   1  -1  226.58    7.00
   6   1  -1  224.98    6.80
   6   1  -1  226.98    7.10
  -6   1   1  213.78    7.50
  -6   1   1  244.98    9.30
  -5  -1   1   85.89    4.00
  -5  -1   1   66.49    4.10
  -5  -1   1   83.59    4.10
  -5  -1   1   85.59    4.30
   5   1  -1   80.19    3.00
  -5   1   1   85.39    3.30
  -5   1   1   81.99    3.60
  -5   1   1   85.79    4.30
   5   1  -1   86.49    3.20
  -5   1   1   86.89    3.90
   4  -1  -1  874.71   23.60
  -4  -1   1  903.71   24.90
  -4  -1   1  852.31   24.90
  -4   1   1  891.51   24.90
   4   1  -1  879.81   24.00
   4   1  -1  891.51   23.80
  -4   1   1  897.11   24.70
  -3  -1   1  416.56   12.20
  -3  -1   1  422.36   11.40
   3   1  -1  437.96   12.20
  -3   1   1  379.56   12.00
  -3   1   1  414.66   11.60
   3   1  -1  438.76   12.10
   3   1  -1  427.76   12.90
  -3   1   1  411.66   12.10
  -2  -1   1  269.57    7.10
   2  -1  -1  245.48    7.60
   2  -1  -1  255.87    7.90
  -2  -1   1  251.57    7.50
   2  -1  -1  262.37    7.60
   2  -1  -1  262.17    7.60
   2   1  -1  261.17    7.50
  -2   1   1  251.17    7.40
  -2   1   1  260.87    7.20
   2   1  -1  264.17    7.50
  -1  -1   1 1450.75   50.79
   1   1   1 9999.00  271.97
   2  -1   1 3466.45   91.69
   2   1   1 3416.66   91.99
  -3  -1  -1 1178.08   34.30
   3   1   1 1321.07   33.90
   4  -1   1   32.90    1.40
  -4  -1  -1   32.20    2.50
  -4  -1  -1   33.90    2.30
  -4  -1  -1   31.50    2.60
   4  -1   1   31.00    1.50
   4   1   1   36.20    1.50
  -4   1  -1   33.10    1.60
  -4   1  -1   33.80    2.30
   5  -1   1  309.07   11.10
   5  -1   1  340.87   10.10
  -5  -1  -1  343.77   11.60
  -5  -1  -1  345.57   11.80
   5   1   1  357.76   10.00
  -5   1  -1  341.57   10.20
  -5   1  -1  356.16   11.80
   5   1   1  346.57   10.00
   5   1   1  334.27   10.90
   6  -1   1  167.08    5.70
   6  -1   1  171.78    5.80
   6  -1   1  175.18    7.40
   6  -1   1  172.08    5.40
   6  -1   1  150.78    6.90
  -6  -1  -1  197.78    8.90
  -6  -1  -1  168.38    7.00
  -6  -1  -1  169.98    7.90
  -6  -1  -1  170.98    7.40
   6  -1   1  165.08    7.10
  -6  -1  -1  189.08    8.10
   6   1   1  174.48    6.50
  -6   1  -1  162.58    7.90
   6   1   1  180.28    5.70
  -6   1  -1  148.49    9.30
   6   1   1  178.68    5.70
   6   1   1  169.68    7.60
   6   1   1  173.98    6.00
  -7  -1  -1   50.09    3.30
   7  -1   1   50.69    2.20
  -7  -1  -1   51.59    3.40
  -7  -1  -1   45.50    2.90
  -7  -1  -1   52.99    2.90
   7  -1   1   48.20    2.10
   7  -1   1   50.49    2.20
   7  -1   1   54.39    2.50
  -7  -1  -1   51.49    2.90
   7  -1   1   52.49    2.60
   7  -1   1   50.09    3.00
   7   1   1   51.19    2.30
  -7   1  -1   51.49    3.30
   7   1   1   49.20    2.10
   7   1   1   49.40    2.20
   7   1   1   49.70    3.00
  -7   1  -1   47.20    3.40
   7   1   1   55.69    2.70
   8  -1   1   14.40    1.10
   8  -1   1   16.40    1.00
  -8  -1  -1   12.90    1.50
   8  -1   1   15.80    1.10
  -8   1  -1   14.60    1.50
   8   1   1   14.90    1.00
   8   1   1   14.20    1.10
   8   1   1   15.10    1.00
  -8  -2   1   48.10    2.40
   8  -2  -1   50.59    2.20
  -8  -2   1   47.40    2.40
  -8  -2   1   51.29    2.40
  -8  -2   1   51.49    2.50
  -8   2   1   53.89    2.50
   8   2  -1   49.30    2.10
   8   2  -1   53.29    2.30
   8   2  -1   49.40    2.40
   8   2  -1   47.60    2.00
   7  -2  -1    4.30    0.80
  -7  -2   1    3.20    1.00
  -7  -2   1    4.60    1.00
  -7  -2   1    3.70    0.90
   7  -2  -1    2.60    0.70
  -7  -2   1    2.90    0.70
  -7  -2   1    5.90    1.10
   7  -2  -1    4.30    1.00
  -7   2   1    3.30    0.70
   7   2  -1    6.20    1.00
   7   2  -1    2.90    0.80
   7   2  -1    3.00    0.60
  -7   2   1    2.50    1.00
  -7   2   1    3.20    1.00
   7   2  -1    2.90    0.80
  -6  -2   1  132.19    5.90
  -6  -2   1  126.69    5.00
  -6  -2   1  132.89    6.00
  -6  -2   1  129.09    5.60
   6  -2  -1  126.39    5.00
  -6  -2   1  123.49    7.30
  -6  -2   1  134.19    5.00
  -6  -2   1  129.19    5.30
  -6  -2   1  128.59    6.80
   6   2  -1  120.49    5.50
   6   2  -1  131.39    5.30
  -6   2   1  126.79    5.60
   6   2  -1  128.39    4.70
   6   2  -1  129.99    5.00
   6   2  -1  108.09    5.20
  -6   2   1  126.09    6.00
  -6   2   1  127.29    4.80
   6   2  -1  123.49    4.40
  -6   2   1  122.59    4.90
  -5  -2   1    9.60    1.50
  -5  -2   1    7.70    1.90
  -5  -2   1    8.70    1.80
   5   2  -1    9.70    1.20
   5   2  -1    9.60    1.50
  -5   2   1    9.10    1.10
   5   2  -1    9.40    1.20
  -4  -2   1    5.10    1.40
  -4  -2   1    6.30    1.10
  -4  -2   1    6.10    1.30
  -4  -2   1    7.00    0.70
   4   2  -1    7.30    0.90
  -4   2   1    7.00    1.20
   4   2  -1    7.00    0.80
  -4   2   1    6.80    0.80
  -3  -2   1  342.27    9.60
  -3  -2   1  333.97    9.10
  -3  -2   1  329.07    9.90
  -3   2   1  332.27    9.80
   3   2  -1  345.87    9.70
  -3   2   1  332.77    9.40
   3   2  -1  314.37    9.40
  -3   2   1  301.67   10.70
  -3   2   1  331.97    9.60
   3   2  -1  329.87    9.40
   3   2  -1  338.87    9.80
   3   2  -1  342.17    9.90
  -2  -2   1 2633.94   93.49
  -2   2   1 2650.23   94.69
  -1  -2   1 4655.13  117.89
  -1   2   1 4243.48  132.09
   0  -2   1 1930.61   51.79
   1  -2   1  496.75   13.10
  -1  -2  -1  465.15   13.50
   2  -2   1 1819.02   49.20
   2   2   1 1773.32   49.60
   3  -2   1  330.87    8.80
  -3  -2  -1  326.77    9.90
   3  -2   1  299.97    9.30
   3  -2   1  325.17    9.70
  -3   2  -1  328.77    9.90
   3   2   1  310.27    9.10
  -3   2  -1  336.47    9.70
  -3   2  -1  328.07    9.30
   4  -2   1  116.79    4.80
   4  -2   1  126.49    3.90
  -4  -2  -1  122.79    5.50
  -4  -2  -1  135.69    5.30
  -4  -2  -1  122.09    5.60
  -4   2  -1  132.19    4.40
   4   2   1  129.39    4.10
  -4   2  -1  130.99    5.30
   4   2   1  131.09    4.30
  -4   2  -1  129.59    5.20
  -5  -2  -1    6.70    1.70
  -5  -2  -1    7.80    1.70
   5  -2   1    8.30    0.80
  -5  -2  -1    6.50    1.40
  -5  -2  -1    6.60    1.60
   5  -2   1    9.40    1.00
   5  -2   1    8.90    0.80
   5   2   1    6.90    0.90
  -5   2  -1    9.20    1.70
   5   2   1    7.20    0.90
   5   2   1    7.80    0.90
  -5   2  -1    7.10    1.00
   6  -2   1    8.20    1.90
  -6  -2  -1    4.60    1.40
   6  -2   1    5.30    1.10
  -6  -2  -1    8.60    1.60
  -6  -2  -1    5.90    1.10
   6  -2   1    5.90    1.30
   6  -2   1    4.70    0.70
   6  -2   1    4.80    0.90
  -6  -2  -1    7.80    1.90
   6  -2   1    5.70    0.70
  -6  -2  -1    8.00    2.20
   6  -2   1    6.70    1.70
  -6  -2  -1    5.20    2.00
   6   2   1    4.90    0.70
   6   2   1    5.60    0.80
  -6   2  -1    6.90    2.90
  -6   2  -1    6.10    2.10
   6   2   1    5.70    0.90
   6   2   1    5.80    1.10
   6   2   1    5.30    1.70
   7  -2   1   68.49    2.80
  -7  -2  -1   64.69    3.40
   7  -2   1   59.59    3.40
   7  -2   1   63.79    2.90
  -7  -2  -1   62.09    3.30
  -7  -2  -1   60.89    3.70
  -7  -2  -1   63.19    3.80
  -7  -2  -1   65.59    3.60
  -7   2  -1   61.69    3.90
   7   2   1   61.49    2.70
   7   2   1   64.09    3.10
   7   2   1   63.29    3.40
   7   2   1   63.99    2.50
  -7   2  -1   69.99    3.70
   7   2   1   59.99    2.60
  -8  -2  -1   25.00    2.10
  -8  -2  -1   29.60    1.80
   8  -2   1   30.20    1.50
   8  -2   1   35.30    1.50
   8  -2   1   30.40    1.60
  -8  -2  -1   30.70    1.80
  -8  -2  -1   29.10    2.00
  -8   2  -1   31.20    2.00
   8   2   1   29.70    1.50
   8   2   1   29.20    1.70
  -8   2  -1   29.40    2.00
   8   2   1   34.10    1.60
   8  -3  -1    1.40    0.50
  -8  -3   1    0.90    0.50
  -8  -3   1    1.50    0.60
  -8  -3   1    1.70    0.60
  -8   3   1    0.80    0.50
   8   3  -1    0.90    0.50
  -8   3   1    1.10    0.50
   8   3  -1    1.20    0.50
   8   3  -1    1.70    0.40
   7  -3  -1   26.90    1.70
  -7  -3   1   31.20    1.80
  -7  -3   1   27.80    2.20
   7  -3  -1   28.20    1.80
  -7  -3   1   29.20    2.10
  -7  -3   1   30.70    2.20
  -7  -3   1   30.30    2.60
   7   3  -1   30.40    1.70
  -7   3   1   27.00    2.30
   7   3  -1   29.90    1.60
  -7   3   1   29.70    2.10
   7   3  -1   27.80    1.60
  -7   3   1   26.50    1.50
   7   3  -1   27.30    2.00
  -6  -3   1   49.00    3.20
  -6  -3   1   49.50    3.60
  -6  -3   1   51.09    3.60
  -6  -3   1   49.00    3.60
   6  -3  -1   39.70    3.40
  -6  -3   1   47.00    3.10
  -6  -3   1   53.19    3.50
   6  -3  -1   44.60    2.80
  -6   3   1   49.10    3.90
   6   3  -1   47.70    2.50
  -6   3   1   49.40    3.30
   6   3  -1   42.40    3.10
   6   3  -1   45.70    2.30
  -6   3   1   47.00    2.70
   6   3  -1   49.10    2.40
  -5  -3   1   69.89    3.90
  -5  -3   1   68.99    3.80
  -5  -3   1   63.59    4.00
  -5  -3   1   67.19    3.70
  -5   3   1   69.99    3.10
   5   3  -1   70.19    3.10
   5   3  -1   66.69    2.80
   5   3  -1   68.99    3.00
  -4  -3   1  222.08    8.30
  -4  -3   1  246.48    8.20
  -4  -3   1  250.07    7.00
  -4  -3   1  226.58    8.60
  -4   3   1  252.17    7.70
  -4   3   1  244.08    7.40
   4   3  -1  237.88    7.50
   4   3  -1  248.78    7.40
  -3  -3   1  317.27   11.00
  -3  -3   1  352.66    9.60
  -3  -3   1  355.66   10.60
   3  -3  -1  348.77   10.10
  -3  -3   1  374.56   10.50
   3   3  -1  352.26   10.10
  -3   3   1  375.56   12.40
  -3   3   1  362.96   10.40
  -3   3   1  347.17   10.10
  -2  -3   1  152.18    5.10
  -2  -3   1  167.18    4.70
   2  -3  -1  167.58    5.00
  -2  -3   1  173.28    5.40
  -2  -3   1  166.48    5.30
  -2   3   1  164.48    5.10
   2   3  -1  173.08    5.50
   2   3  -1  172.28    5.50
  -2   3   1  167.88    5.00
  -2   3   1  151.48    5.30
  -2   3   1  179.88    5.40
   2   3  -1  178.88    5.50
   1  -3  -1  297.47    9.50
  -1  -3   1  326.17    9.40
   1  -3  -1  344.27    9.60
   1  -3  -1  344.07    9.50
  -1   3   1  336.07    9.60
  -1   3   1  331.37    9.10
   1   3  -1  344.97    9.70
   1   3  -1  334.67    9.30
   1   3  -1  336.17    9.50
  -1   3   1  332.57    9.10
   1   3  -1  334.17    9.20
   0  -3  -1  223.38    6.90
   0  -3   1  236.88    6.20
   0  -3  -1  229.68    6.60
   0  -3  -1  196.58    7.10
   0  -3   1  217.98    6.50
   0  -3  -1  231.08    6.50
   0   3   1  223.08    6.40
   0   3   1  224.88    6.20
   0   3  -1  222.78    6.50
   0   3  -1  232.08    6.30
   0   3  -1  231.28    6.40
   0   3   1  224.18    6.70
   0   3   1  227.28    6.40
   0   3  -1  223.88    6.30
   0   3  -1  231.88    6.90
  -1  -3  -1   14.80    0.90
   1  -3   1   18.70    0.90
   1  -3   1   15.30    1.10
  -1  -3  -1   19.20    1.20
  -1   3  -1   16.60    1.00
  -1   3  -1   15.30    1.10
   1   3   1   14.30    1.00
   2  -3   1  484.35   14.80
   2  -3   1  490.65   13.90
   2  -3   1  514.65   14.50
  -2   3  -1  536.05   14.30
   2   3   1  513.55   14.10
  -2   3  -1  549.45   14.60
  -2   3  -1  544.15   14.50
   3  -3   1   51.29    2.40
  -3  -3  -1   52.09    2.60
  -3  -3  -1   49.10    3.00
   3  -3   1   49.90    1.80
  -3   3  -1   51.69    2.60
  -3   3  -1   55.59    2.60
  -3   3  -1   52.09    2.70
  -3   3  -1   51.99    2.20
  -3   3  -1   54.29    2.40
   3   3   1   53.29    2.10
   4  -3   1  257.47    8.20
  -4  -3  -1  250.57    9.50
   4  -3   1  252.17    8.20
   4  -3   1  265.57    7.50
   4  -3   1  263.37    7.60
  -4  -3  -1  272.47    9.00
  -4  -3  -1  255.87    9.40
   4   3   1  268.37    7.80
  -4   3  -1  269.47    8.80
  -4   3  -1  262.27    9.00
   4   3   1  271.27    8.00
  -4   3  -1  264.57    8.80
  -4   3  -1  274.87    8.10
  -5  -3  -1   51.49    3.90
   5  -3   1   48.40    2.00
  -5  -3  -1   50.69    3.60
  -5  -3  -1   50.89    3.30
   5  -3   1   49.60    2.10
  -5  -3  -1   55.19    3.60
   5   3   1   51.19    2.20
   5   3   1   49.90    2.40
  -5   3  -1   47.20    2.50
   5   3   1   53.09    2.40
  -5   3  -1   49.20    3.40
  -6  -3  -1  217.48    8.50
  -6  -3  -1  203.48    6.70
   6  -3   1  213.08    7.00
  -6  -3  -1  218.68    8.90
   6  -3   1  202.98    8.00
  -6  -3  -1  202.78    8.50
  -6  -3  -1  213.48    8.30
   6  -3   1  216.08    7.10
  -6  -3  -1  223.58    8.30
  -6   3  -1  199.98    8.60
   6   3   1  219.48    7.50
  -6   3  -1  217.48    8.10
   6   3   1  197.08    7.70
   6   3   1  223.58    7.00
   6   3   1  219.58    6.70
   6   3   1  215.78    6.80
   6   3   1  211.18    6.60
   7  -3   1   58.89    2.60
  -7  -3  -1   57.99    3.20
  -7  -3  -1   61.09    3.40
  -7  -3  -1   59.69    3.30
  -7  -3  -1   61.39    3.60
   7  -3   1   60.39    2.70
   7  -3   1   54.19    3.20
  -7  -3  -1   59.09    3.70
   7   3   1   60.49    2.40
   7   3   1   59.79    2.50
   7   3   1   59.99    2.40
   7   3   1   57.99    2.90
   7   3   1   56.69    2.50
   7   3   1   57.79    3.10
  -7   3  -1   64.59    3.30
  -7   3  -1   62.59    3.70
   8  -3   1    9.80    0.90
  -8  -3  -1    6.80    0.90
  -8  -3  -1    8.30    1.10
   8  -3   1    6.70    0.70
  -8  -3  -1    7.90    1.20
  -8   3  -1   10.30    1.20
   8   3   1    9.40    0.90
  -8   3  -1    8.10    1.20
   8   3   1    7.40    0.80
   8   3   1    7.60    0.90
  -8  -4   1   20.70    1.70
  -8  -4   1   22.90    1.40
   8  -4  -1   20.70    1.20
  -8  -4   1   22.40    1.40
   8   4  -1   25.00    1.80
   8   4  -1   22.70    1.20
   8   4  -1   23.10    1.50
  -8   4   1   24.00    1.40
  -8   4   1   26.90    1.90
  -7  -4   1   31.10    2.30
  -7  -4   1   28.90    2.50
  -7  -4   1   31.00    2.20
  -7  -4   1   32.40    1.80
  -7  -4   1   29.80    2.20
   7  -4  -1   29.70    1.70
   7  -4  -1   34.30    1.80
   7  -4  -1   32.20    1.90
   7   4  -1   31.40    1.80
   7   4  -1   34.00    1.80
  -7   4   1   31.50    2.40
   7   4  -1   30.10    1.70
  -7   4   1   34.50    2.10
   7   4  -1   30.70    2.10
   6  -4  -1   26.00    1.90
  -6  -4   1   23.30    2.00
  -6  -4   1   19.50    2.20
  -6  -4   1   21.00    2.60
  -6  -4   1   18.90    2.10
  -6  -4   1   27.80    2.60
  -6  -4   1   24.30    1.80
   6  -4  -1   23.20    1.70
  -6  -4   1   21.70    2.30
   6  -4  -1   18.50    2.10
   6  -4  -1   22.40    1.80
  -6   4   1   22.90    1.80
   6   4  -1   23.10    1.70
   6   4  -1   24.10    2.10
  -6   4   1   23.20    1.60
  -6   4   1   19.50    2.20
   6   4  -1   23.40    1.70
   6   4  -1   25.50    1.60
  -6   4   1   20.00    2.10
  -5  -4   1    1.70    1.10
  -5  -4   1    3.20    1.20
  -5  -4   1    3.00    0.80
  -5  -4   1    1.10    1.10
   5   4  -1    2.30    0.70
   5   4  -1    3.50    0.80
   5   4  -1    3.10    0.80
  -4  -4   1   13.10    2.00
  -4  -4   1   16.30    1.90
   4  -4  -1   18.20    1.20
  -4   4   1   18.80    1.90
   4   4  -1   18.40    1.50
   4   4  -1   17.80    1.40
  -4   4   1   17.70    1.90
  -4   4   1   20.20    1.50
  -3  -4   1   70.69    3.00
   3  -4  -1   72.69    2.60
  -3  -4   1   71.29    2.30
  -3  -4   1   69.69    3.10
   3  -4  -1   72.99    2.90
  -3  -4   1   69.19    3.60
  -3   4   1   69.59    3.20
   3   4  -1   72.29    3.20
  -3   4   1   72.89    2.80
  -3   4   1   72.99    3.10
  -3   4   1   65.49    3.20
   3   4  -1   65.69    3.20
   2  -4  -1  160.78    5.20
  -2  -4   1  159.28    5.00
  -2  -4   1  167.68    4.70
  -2  -4   1  165.68    5.40
  -2  -4   1  161.18    5.60
   2   4  -1  171.78    5.40
  -2   4   1  167.98    5.60
   2   4  -1  161.98    5.40
   2   4  -1  172.18    5.30
  -2   4   1  157.98    5.70
  -2   4   1  166.78    5.10
   2   4  -1  171.18    5.80
   1  -4  -1  474.05   13.70
  -1  -4   1  479.25   13.40
  -1  -4   1  494.95   13.80
  -1  -4   1  474.15   13.20
  -1   4   1  491.05   13.30
  -1   4   1  467.05   14.20
   1   4  -1  511.55   13.20
   1   4  -1  470.25   13.30
   1   4  -1  515.05   14.20
   1   4  -1  505.35   13.80
   1   4  -1  510.75   13.50
   1   4  -1  483.45   13.40
   0  -4   1   99.09    3.50
   0  -4   1  107.79    3.20
   0  -4   1  108.19    3.30
   0   4  -1  102.99    3.30
   0   4  -1  107.09    3.40
   0   4   1  105.29    3.20
   0   4  -1   93.39    3.30
   0   4   1  110.09    3.90
   0   4  -1  110.29    4.00
   0   4  -1  109.59    3.50
   0   4  -1  108.89    3.60
  -1   4  -1 1414.06   38.70
  -2  -4  -1  182.88    5.80
   2  -4   1  180.88    5.80
   2  -4   1  175.68    5.10
  -2   4  -1  185.48    5.80
  -2   4  -1  176.18    5.50
  -2   4  -1  173.68    5.80
  -2   4  -1  186.98    6.10
  -3  -4  -1  223.68    8.40
  -3  -4  -1  224.88    8.40
  -3  -4  -1  250.77    7.70
   3  -4   1  239.38    7.60
   3  -4   1  237.68    6.60
   3  -4   1  224.88    7.40
   3  -4   1  227.58    7.40
  -3   4  -1  219.68    8.80
  -3   4  -1  232.48    7.80
  -3   4  -1  250.07    7.20
  -3   4  -1  242.88    7.60
   3   4   1  228.38    7.00
  -3   4  -1  239.48    7.70
  -3   4  -1  213.58    7.90
  -4  -4  -1   60.79    4.00
  -4  -4  -1   70.99    4.30
  -4  -4  -1   65.39    4.00
   4  -4   1   63.59    3.00
  -4  -4  -1   59.69    4.40
   4   4   1   57.69    4.50
   4   4   1   68.69    2.70
  -4   4  -1   70.39    3.70
  -4   4  -1   67.99    2.90
   4   4   1   73.19    2.90
  -4   4  -1   65.99    3.60
   5  -4   1  145.99    6.40
   5  -4   1  145.09    5.40
  -5  -4  -1  142.79    6.50
  -5  -4  -1  138.79    6.90
  -5  -4  -1  148.59    6.70
  -5   4  -1  147.39    6.10
   5   4   1  147.89    4.90
   5   4   1  145.29    5.20
  -5   4  -1  146.79    6.50
   5   4   1  142.19    5.00
  -5   4  -1  150.98    6.30
  -6  -4  -1   41.20    3.50
  -6  -4  -1   46.00    3.30
  -6  -4  -1   41.20    3.20
   6  -4   1   47.70    2.30
   6  -4   1   41.60    2.90
  -6  -4  -1   43.20    3.20
  -6  -4  -1   39.20    2.10
   6   4   1   43.70    2.10
   6   4   1   41.80    2.60
  -6   4  -1   49.00    3.50
   6   4   1   44.70    2.20
   6   4   1   45.30    2.30
   6   4   1   44.10    2.10
  -7  -4  -1    1.10    0.80
   7  -4   1    1.60    0.70
   7  -4   1    1.20    0.60
  -7  -4  -1    2.60    1.20
  -7  -4  -1    0.70    0.80
  -7  -4  -1    0.90    0.80
   7  -4   1    1.90    0.50
   7   4   1    1.10    0.40
   7   4   1    0.60    0.50
   7   4   1    0.10    0.40
   7   4   1    0.60    0.40
  -7   4  -1    0.50    0.80
   7   4   1    2.00    0.50
  -8  -4  -1   12.60    1.10
  -8  -4  -1   11.90    1.10
   8  -4   1   12.40    0.80
   8   4   1   12.90    1.00
  -8   4  -1   11.70    1.20
   8   4   1   13.70    0.90
  -8  -5   1    8.20    0.90
  -8  -5   1    9.60    0.90
   8  -5  -1    8.80    0.70
   8   5  -1    9.10    0.80
   8   5  -1    7.60    0.80
  -8   5   1    8.50    0.90
  -7  -5   1   57.79    2.80
   7  -5  -1   59.99    2.90
  -7  -5   1   62.19    3.00
   7  -5  -1   58.99    2.80
  -7  -5   1   58.99    3.50
  -7  -5   1   56.59    3.00
  -7  -5   1   51.29    4.30
  -7  -5   1   57.89    2.60
   7   5  -1   57.19    2.60
   7   5  -1   60.29    3.20
   7   5  -1   55.59    2.40
   7   5  -1   57.29    2.50
  -7   5   1   59.79    3.30
   7   5  -1   61.39    3.20
   6  -5  -1   90.39    4.20
   6  -5  -1   96.49    3.80
  -6  -5   1  100.19    4.60
   6  -5  -1  104.09    4.10
  -6  -5   1  104.59    4.50
  -6  -5   1   93.19    4.50
  -6  -5   1  103.09    4.60
  -6  -5   1  101.59    5.10
  -6  -5   1  100.09    4.10
  -6  -5   1   98.09    4.70
   6   5  -1  103.29    3.80
   6   5  -1  101.49    4.60
   6   5  -1   96.69    3.70
   6   5  -1   96.09    4.00
   6   5  -1   92.49    3.90
  -6   5   1  105.99    4.90
   5  -5  -1  111.29    5.20
   5  -5  -1  100.79    4.80
   5  -5  -1  108.29    4.50
  -5  -5   1  109.69    5.20
  -5  -5   1  111.49    5.20
  -5  -5   1  113.69    5.10
  -5  -5   1  125.29    4.70
  -5  -5   1  102.19    5.30
  -5  -5   1  111.19    4.30
  -5  -5   1  116.49    5.60
  -5  -5   1  101.79    4.90
  -5   5   1  108.39    5.90
  -5   5   1  108.99    4.40
   5   5  -1  111.19    4.50
   5   5  -1  106.89    4.50
   5   5  -1  108.09    5.10
   5   5  -1  117.49    4.30
  -5   5   1  110.69    5.20
   5   5  -1  111.39    4.40
  -5   5   1  109.29    4.30
   4  -5  -1   47.10    2.40
   4  -5  -1   50.19    2.80
  -4  -5   1   42.30    3.10
  -4  -5   1   47.90    2.60
  -4  -5   1   49.60    2.80
   4  -5  -1   40.30    2.70
  -4   5   1   50.09    3.30
   4   5  -1   50.49    2.60
  -4   5   1   45.40    2.60
   4   5  -1   46.40    2.70
  -4   5   1   53.49    4.10
  -4   5   1   48.60    2.40
   4   5  -1   47.30    2.40
  -3  -5   1   39.30    2.00
  -3  -5   1   37.80    2.20
   3  -5  -1   36.50    1.80
   3  -5  -1   37.80    2.10
   3   5  -1   39.40    2.20
  -3   5   1   38.50    2.30
  -3   5   1   33.20    2.30
   3   5  -1   37.70    2.00
  -3   5   1   43.40    2.50
  -3   5   1   38.20    2.00
  -2  -5   1   91.49    3.30
  -2  -5   1   96.39    3.60
   2  -5  -1   90.59    3.50
   2  -5  -1   98.39    3.40
  -2  -5   1   91.59    3.90
  -2  -5   1   95.69    3.00
  -2  -5   1   96.59    3.00
  -2  -5   1   88.39    3.60
  -2   5   1   96.09    4.10
  -2   5   1   85.39    3.70
   2   5  -1   90.59    3.60
   2   5  -1   90.69    3.60
  -2   5   1  105.09    4.50
   2   5  -1   97.29    3.40
  -2   5   1   99.09    4.00
  -1  -5   1  170.38    5.80
  -1  -5   1  185.98    5.20
  -1  -5   1  172.08    5.20
  -1  -5   1  172.28    5.40
  -1  -5   1  181.78    5.50
   1  -5  -1  177.18    5.40
   1   5  -1  179.98    5.30
   1   5  -1  178.58    5.70
  -1   5   1  180.68    6.10
   1   5  -1  179.68    6.30
  -1   5   1  174.78    5.30
   1   5  -1  178.68    5.50
   1   5  -1  182.28    5.60
  -1   5   1  175.28    5.70
   0  -5  -1  606.34   16.70
   0  -5   1  612.64   17.20
   0  -5   1  603.04   16.60
   0   5  -1  627.14   16.80
   0   5  -1  630.54   17.80
   0   5   1  593.44   16.80
   0   5   1  624.94   17.60
   0   5  -1  623.24   16.90
   0   5  -1  621.54   17.00
   0   5  -1  611.44   17.20
  -1  -5  -1 1272.97   33.60
   1  -5   1 1259.27   33.50
   1  -5   1 1314.87   33.70
   1   5   1 1260.77   33.60
  -1   5  -1 1233.98   34.40
   2  -5   1  248.78    7.50
   2  -5   1  248.08    7.90
  -2  -5  -1  222.88    8.30
   2  -5   1  239.18    9.30
   2  -5   1  248.88    7.20
  -2   5  -1  247.68    7.90
   2   5   1  249.18    7.30
  -2   5  -1  262.57    8.20
  -2   5  -1  250.57    7.50
  -2   5  -1  243.38    7.50
  -2   5  -1  249.28    8.20
  -3  -5  -1  107.59    4.20
  -3  -5  -1   96.39    4.80
   3  -5   1  101.49    4.20
   3  -5   1  100.99    4.00
   3  -5   1  105.39    3.60
  -3  -5  -1   92.49    4.90
   3   5   1  103.29    3.60
  -3   5  -1  102.89    4.60
  -3   5  -1   96.89    4.50
  -3   5  -1  102.59    4.20
   3   5   1  103.49    3.80
  -3   5  -1  101.59    3.80
  -3   5  -1  102.69    4.30
  -4  -5  -1   72.49    4.60
   4  -5   1   82.09    3.60
   4  -5   1   76.29    3.60
  -4  -5  -1   80.29    4.50
  -4  -5  -1   71.39    3.60
  -4  -5  -1   85.09    4.70
  -4  -5  -1   75.39    3.80
   4   5   1   81.89    3.10
   4   5   1   75.39    3.70
  -4   5  -1   77.09    4.10
  -4   5  -1   73.99    4.10
  -4   5  -1   75.79    4.20
   4   5   1   81.49    3.40
  -4   5  -1   79.99    3.40
   4   5   1   83.49    3.30
  -5  -5  -1   56.59    3.80
  -5  -5  -1   53.39    5.20
   5  -5   1   54.99    3.30
   5  -5   1   55.49    3.70
  -5  -5  -1   54.19    2.80
  -5  -5  -1   56.99    4.00
  -5  -5  -1   56.29    4.00
   5  -5   1   57.89    3.20
  -5  -5  -1   76.49    7.10
  -5  -5  -1   46.40    4.10
   5  -5   1   55.09    4.00
   5  -5   1   58.89    2.90
   5   5   1   59.29    2.90
   5   5   1   55.09    2.70
  -5   5  -1   64.59    3.40
  -5   5  -1   50.09    4.20
   5   5   1   58.99    2.70
  -5   5  -1   60.79    4.30
  -5   5  -1   59.49    3.70
   5   5   1   55.59    3.70
  -5   5  -1   60.89    4.10
   5   5   1   53.59    3.30
  -6  -5  -1   35.40    2.50
   6  -5   1   38.70    2.10
   6  -5   1   35.80    2.60
  -6  -5  -1   34.40    1.80
  -6  -5  -1   50.09    5.60
   6  -5   1   33.50    2.50
   6  -5   1   39.30    2.70
  -6  -5  -1   36.40    3.20
  -6  -5  -1   33.10    3.00
  -6  -5  -1   41.20    3.00
   6   5   1   36.30    2.70
  -6   5  -1   37.40    3.00
   6   5   1   34.50    2.00
   6   5   1   38.80    2.40
   6   5   1   32.20    2.10
  -6   5  -1   33.80    2.90
   6   5   1   35.50    1.90
  -7  -5  -1   31.10    2.10
   7  -5   1   30.60    1.80
  -7  -5  -1   29.70    2.10
  -7  -5  -1   34.10    2.40
   7  -5   1   29.40    1.50
   7   5   1   27.70    1.60
  -7   5  -1   31.50    2.30
   7   5   1   29.00    1.90
   7   5   1   30.70    1.50
   7   5   1   30.50    1.60
   7   5   1   30.10    1.80
   8  -5   1    6.30    0.60
  -8  -5  -1    5.80    0.80
  -8  -5  -1    6.00    0.80
   8   5   1    6.30    0.70
  -8   5  -1    7.10    0.80
   8   5   1    6.40    0.60
  -8  -6   1    9.60    1.00
   8  -6  -1   10.80    0.70
   8  -6  -1   11.40    0.70
  -8  -6   1   11.60    0.80
   8   6  -1   11.10    1.00
   8   6  -1   12.20    0.80
  -7  -6   1   16.20    1.30
   7  -6  -1   16.10    1.10
  -7  -6   1   18.10    1.40
  -7  -6   1   16.00    1.40
   7  -6  -1   14.90    1.10
  -7  -6   1   16.40    1.40
  -7  -6   1   14.90    1.00
   7   6  -1   13.70    1.00
   7   6  -1   13.60    1.30
  -7   6   1   15.00    1.40
   7   6  -1   15.10    1.20
   7   6  -1   14.50    1.10
   6  -6  -1   91.59    3.50
   6  -6  -1   92.59    4.50
   6  -6  -1   92.89    3.90
  -6  -6   1   96.09    4.30
   6  -6  -1  101.69    3.90
  -6  -6   1   97.59    3.90
  -6  -6   1   93.99    4.40
  -6  -6   1   97.79    4.50
  -6  -6   1   98.69    4.30
  -6  -6   1   97.19    4.30
  -6  -6   1   93.59    4.80
   6   6  -1   95.99    3.90
   6   6  -1   97.79    3.60
   6   6  -1   90.99    3.60
   6   6  -1   97.89    4.40
  -6   6   1  104.99    4.60
   6   6  -1   98.69    3.90
  -6   6   1   98.19    4.40
  -5  -6   1   18.60    1.40
  -5  -6   1   15.30    1.90
   5  -6  -1   16.80    2.00
  -5  -6   1   20.50    1.70
   5  -6  -1   18.40    1.60
  -5  -6   1   16.70    1.70
  -5  -6   1   17.90    2.00
   5  -6  -1   16.90    1.80
  -5  -6   1   17.00    2.30
  -5  -6   1   16.80    2.10
  -5  -6   1   17.00    2.10
   5  -6  -1   17.00    1.80
  -5   6   1   19.80    1.90
  -5   6   1   20.00    2.30
   5   6  -1   17.60    1.60
  -5   6   1   17.50    2.00
   5   6  -1   16.30    2.00
   5   6  -1   16.30    1.70
   5   6  -1   17.40    1.70
   5   6  -1   18.00    1.70
  -5   6   1   15.90    1.80
  -5   6   1   16.00    1.90
   4  -6  -1   81.69    3.30
   4  -6  -1   88.09    4.30
  -4  -6   1   87.09    3.80
   4  -6  -1   82.59    3.70
   4  -6  -1   76.99    3.80
   4   6  -1   83.19    3.80
   4   6  -1   83.89    3.50
  -4   6   1   88.59    4.00
  -4   6   1   86.99    4.10
  -4   6   1   85.29    4.10
   4   6  -1   89.59    3.80
  -4   6   1   85.79    4.10
  -3  -6   1   60.99    2.90
  -3  -6   1   61.09    2.80
  -3  -6   1   59.49    2.90
   3  -6  -1   59.19    2.80
   3  -6  -1   49.80    2.90
   3  -6  -1   56.59    3.30
   3  -6  -1   64.99    2.70
  -3   6   1   57.19    3.10
   3   6  -1   59.39    2.90
   3   6  -1   57.29    3.00
  -3   6   1   63.29    3.40
  -3   6   1   59.59    3.20
  -3   6   1   61.59    3.30
   3   6  -1   58.49    3.00
  -3   6   1   59.69    2.70
   3   6  -1   66.89    2.90
  -2  -6   1   72.59    3.60
  -2  -6   1   74.59    3.10
  -2  -6   1   76.19    3.10
  -2  -6   1   75.59    2.60
   2  -6  -1   71.99    3.10
   2  -6  -1   76.39    2.90
  -2  -6   1   73.09    2.80
  -2  -6   1   80.19    3.00
   2   6  -1   77.89    3.90
   2   6  -1   79.99    3.30
   2   6  -1   78.49    3.10
  -2   6   1   72.99    3.60
  -2   6   1   75.99    3.40
  -2   6   1   73.59    3.30
   2   6  -1   72.09    3.50
  -2   6   1   71.69    2.90
   1  -6  -1  599.84   16.50
  -1  -6   1  586.64   16.70
  -1  -6   1  606.44   16.60
  -1  -6   1  595.34   17.30
   1  -6  -1  582.04   16.90
  -1  -6   1  606.34   16.40
  -1  -6   1  600.94   16.40
  -1  -6   1  594.94   16.80
  -1   6   1  592.04   17.60
  -1   6   1  660.23   18.50
  -1   6   1  598.44   16.90
   1   6  -1  593.44   17.80
   1   6  -1  586.54   16.80
   0  -6   1  222.68    6.80
   0  -6   1  222.08    6.60
   0  -6   1  216.88    6.50
   0  -6   1  220.28    7.20
   0  -6  -1  218.48    7.00
   0   6  -1  235.18    7.90
   0   6  -1  216.48    6.90
   0   6  -1  216.88    6.70
   0   6   1  217.28    6.70
   0   6  -1  226.68    6.70
   0   6   1  222.88    7.60
   0   6   1  228.28    7.00
   0   6  -1  204.38    7.20
   1  -6   1  223.68    6.80
   1  -6   1  225.58    6.60
  -1  -6  -1  217.58    6.50
   1  -6   1  203.98    7.80
   1  -6   1  213.08    7.20
  -1   6  -1  208.88    7.20
  -1   6  -1  211.58    7.10
  -1   6  -1  223.98    7.70
  -1   6  -1  216.58    6.70
   1   6   1  221.08    7.50
  -1   6  -1  215.78    7.40
  -1   6  -1  224.68    7.10
   2  -6   1  387.46   11.90
   2  -6   1  394.36   11.50
   2  -6   1  386.36   11.70
   2  -6   1  377.06   11.10
  -2   6  -1  392.46   12.20
  -2   6  -1  389.76   12.20
  -2   6  -1  398.76   11.90
  -2   6  -1  395.86   11.50
  -2   6  -1  408.66   12.50
   3  -6   1   94.09    3.90
   3  -6   1   87.09    3.20
   3  -6   1   90.99    3.50
   3  -6   1   86.59    4.40
  -3  -6  -1   77.59    4.60
   3  -6   1   83.59    3.90
  -3   6  -1   87.49    4.30
  -3   6  -1   76.19    5.30
  -3   6  -1   82.39    4.30
  -3   6  -1   85.09    4.40
  -3   6  -1   86.89    4.10
   3   6   1   94.29    3.40
  -3   6  -1   84.89    3.60
   3   6   1   90.09    3.60
  -4  -6  -1  269.57   10.20
   4  -6   1  284.47    9.30
  -4  -6  -1  267.67   10.60
   4  -6   1  295.27    9.30
  -4  -6  -1  279.87   10.40
  -4  -6  -1  277.37    9.20
   4   6   1  288.37    8.90
   4   6   1  287.57    9.00
  -4   6  -1  296.57   10.00
  -4   6  -1  291.07   10.00
  -4   6  -1  286.47    9.90
  -4   6  -1  283.67    9.30
   4   6   1  281.37    8.60
   5  -6   1  458.35   13.40
  -5  -6  -1  473.85   15.30
   5  -6   1  474.05   14.80
   5  -6   1  475.35   14.20
  -5  -6  -1  464.55   15.10
  -5  -6  -1  476.35   13.80
  -5  -6  -1  473.45   15.50
   5  -6   1  458.35   14.90
  -5  -6  -1  489.25   15.10
  -5  -6  -1  437.06   15.70
   5  -6   1  470.35   13.70
   5   6   1  477.55   13.60
   5   6   1  466.05   13.70
  -5   6  -1  460.95   15.60
  -5   6  -1  492.55   14.80
   5   6   1  463.55   13.80
  -5   6  -1  493.05   14.90
   5   6   1  436.06   14.30
  -5   6  -1  471.55   14.80
   5   6   1  462.55   13.40
  -5   6  -1  475.35   13.60
  -5   6  -1  471.35   15.10
   6  -6   1   46.70    2.20
  -6  -6  -1   46.00    2.00
  -6  -6  -1   46.00    3.00
  -6  -6  -1   46.90    3.20
  -6  -6  -1   46.60    3.50
   6  -6   1   49.20    2.60
   6  -6   1   49.30    2.30
  -6  -6  -1   48.60    3.10
  -6  -6  -1   57.09    3.10
   6  -6   1   48.60    2.70
   6  -6   1   50.99    3.00
  -6   6  -1   51.39    3.40
  -6   6  -1   46.80    3.10
   6   6   1   52.19    2.30
   6   6   1   53.29    2.30
   6   6   1   50.59    2.40
   6   6   1   47.40    2.20
   6   6   1   49.99    2.70
  -6   6  -1   44.70    3.70
   7  -6   1    4.60    0.90
  -7  -6  -1    3.40    0.90
  -7  -6  -1    5.90    1.00
   7  -6   1    5.30    0.70
  -7  -6  -1    6.70    1.00
  -7  -6  -1    4.90    0.90
   7   6   1    5.10    0.60
  -7   6  -1    5.00    0.90
   7   6   1    5.20    0.70
   7   6   1    4.70    0.60
   7   6   1    5.60    0.70
   7  -7  -1   12.90    1.50
  -7  -7   1   15.30    1.10
   7  -7  -1   14.50    0.90
  -7  -7   1   17.30    1.70
  -7  -7   1   13.70    1.10
  -7   7   1   16.50    1.80
   7   7  -1   14.80    1.20
   7   7  -1   15.00    1.00
   7   7  -1   15.40    1.00
   6  -7  -1   24.70    1.60
  -6  -7   1   26.30    2.00
  -6  -7   1   26.30    2.00
   6  -7  -1   23.60    2.00
   6  -7  -1   23.20    1.50
  -6  -7   1   25.70    1.60
   6   7  -1   24.70    1.50
  -6   7   1   23.20    1.90
   6   7  -1   22.70    1.60
   6   7  -1   25.50    1.90
  -6   7   1   21.40    1.90
   6   7  -1   23.60    1.60
   6   7  -1   24.10    1.50
  -5  -7   1   17.10    1.70
   5  -7  -1   18.00    1.70
   5  -7  -1   19.00    1.50
  -5  -7   1   19.10    1.50
  -5  -7   1   17.40    2.00
  -5  -7   1   21.90    2.30
   5  -7  -1   18.70    2.20
  -5  -7   1   18.10    1.60
   5   7  -1   15.80    1.60
  -5   7   1   18.60    1.80
   5   7  -1   18.70    1.70
  -5   7   1   18.50    1.90
   5   7  -1   17.80    2.00
  -5   7   1   21.80    2.20
   5   7  -1   18.40    1.50
  -5   7   1   18.40    1.90
   5   7  -1   15.50    1.60
  -5   7   1   19.30    2.10
   4  -7  -1  265.77    9.30
   4  -7  -1  273.67    8.70
   4  -7  -1  276.37    9.40
  -4  -7   1  259.77    9.10
  -4  -7   1  237.38   11.30
  -4  -7   1  268.17    9.70
   4  -7  -1  257.57    9.80
  -4  -7   1  268.57    8.90
  -4  -7   1  287.97    8.90
   4  -7  -1  270.57    8.80
   4  -7  -1  259.47    9.40
  -4   7   1  277.07    9.00
  -4   7   1  268.87    9.10
   4   7  -1  267.77    8.90
   4   7  -1  266.57    8.80
   4   7  -1  266.57    8.00
  -4   7   1  286.37   10.00
   4   7  -1  268.97    8.90
  -3  -7   1  115.59    4.70
   3  -7  -1  125.19    4.70
  -3  -7   1  126.59    4.70
   3  -7  -1  123.79    4.40
   3  -7  -1  116.29    5.30
  -3   7   1  125.69    5.00
   3   7  -1  122.49    4.80
  -3   7   1  118.69    4.80
   3   7  -1  128.09    4.60
  -3   7   1  117.79    4.90
   3   7  -1  120.49    4.90
  -3   7   1  116.99    5.50
  -2  -7   1   87.79    3.90
  -2  -7   1   94.19    3.80
  -2  -7   1   98.59    3.30
   2  -7  -1   95.19    4.60
   2  -7  -1   99.69    3.90
  -2  -7   1   96.29    3.50
  -2  -7   1   92.69    3.70
   2  -7  -1   94.39    3.60
  -2   7   1   96.19    4.70
   2   7  -1   93.59    3.80
   2   7  -1   92.49    4.00
   2   7  -1   95.59    4.00
  -2   7   1  100.49    4.00
  -2   7   1   97.89    4.20
  -2   7   1   98.79    4.10
   2   7  -1   98.69    4.80
  -1  -7   1   58.89    2.50
   1  -7  -1   55.59    2.60
  -1  -7   1   57.39    2.50
  -1  -7   1   69.59    4.90
   1  -7  -1   56.59    2.40
  -1  -7   1   55.09    2.30
   1   7  -1   57.69    2.60
  -1   7   1   53.39    3.20
  -1   7   1   52.29    2.60
   1   7  -1   55.39    3.40
  -1   7   1   53.49    2.60
   0  -7   1  186.38    5.80
   0  -7   1  195.18    7.70
   0  -7   1  182.88    6.10
   0  -7  -1  188.88    5.90
   0  -7  -1  191.58    6.10
   0   7   1  181.58    6.90
   0   7  -1  189.18    6.30
   0   7   1  181.48    5.90
   0   7  -1  193.38    7.70
   0   7   1  185.88    5.90
  -1  -7  -1  128.19    4.20
   1  -7   1  128.99    5.10
   1  -7   1  130.09    4.60
   1  -7   1  132.49    4.40
   1  -7   1  117.49    6.00
  -1   7  -1  129.59    5.60
  -1   7  -1  129.39    5.60
  -1   7  -1  138.49    5.10
  -1   7  -1  131.49    5.00
   2  -7   1  153.48    5.00
   2  -7   1  149.39    6.10
   2  -7   1  155.08    5.20
   2  -7   1  139.89    5.70
   2  -7   1  145.99    6.20
  -2   7  -1  146.99    5.80
  -2   7  -1  144.69    5.80
  -2   7  -1  155.78    6.60
  -2   7  -1  149.29    5.80
  -2   7  -1  144.49    6.10
  -2   7  -1  146.99    5.30
   3  -7   1   27.20    1.60
   3  -7   1   26.40    1.80
   3  -7   1   24.80    2.00
   3  -7   1   22.50    2.10
  -3   7  -1   28.40    2.70
  -3   7  -1   24.30    2.30
  -3   7  -1   25.60    2.50
  -3   7  -1   24.40    2.40
  -3   7  -1   25.20    1.90
   4  -7   1  102.39    3.80
  -4  -7  -1  101.59    4.30
   4  -7   1   97.49    4.60
   4  -7   1  102.99    5.00
   4  -7   1  105.59    4.10
  -4  -7  -1  105.29    5.30
  -4  -7  -1  104.19    4.20
   4  -7   1  112.29    4.60
   4   7   1  103.49    4.10
  -4   7  -1   95.39    5.30
   4   7   1  104.19    4.00
   4   7   1  104.59    4.20
  -4   7  -1  103.09    4.90
  -4   7  -1  106.29    4.90
  -4   7  -1  101.99    4.10
  -4   7  -1  104.89    5.00
   4   7   1  106.39    4.10
   5  -7   1  171.78    6.40
   5  -7   1  161.08    6.70
  -5  -7  -1  166.48    5.70
  -5  -7  -1  159.98    6.60
  -5  -7  -1  158.88    6.70
  -5  -7  -1  161.98    6.70
   5  -7   1  166.28    5.40
   5  -7   1  169.38    6.30
   5  -7   1  169.08    5.70
   5   7   1  154.78    6.10
   5   7   1  166.98    5.60
   5   7   1  162.18    6.20
   5   7   1  163.78    5.70
  -5   7  -1  167.38    7.20
  -5   7  -1  165.18    6.50
  -5   7  -1  167.38    6.50
  -5   7  -1  173.98    6.90
  -6  -7  -1   13.70    1.60
   6  -7   1   15.10    1.10
   6  -7   1   16.40    1.40
   6  -7   1   13.90    1.60
   6  -7   1   15.10    1.20
  -6  -7  -1   15.20    1.60
  -6  -7  -1   14.60    2.80
  -6  -7  -1   17.30    2.10
  -6  -7  -1   16.80    2.20
   6   7   1   15.30    1.10
  -6   7  -1   16.80    1.90
   6   7   1   14.60    1.60
  -6   7  -1   14.20    1.60
   6   7   1   15.40    1.60
  -6   7  -1   17.60    1.60
  -6   7  -1   12.80    1.70
  -7  -7  -1   17.20    1.30
  -7  -7  -1   16.50    1.30
   7  -7   1   15.20    1.00
   7  -7   1   17.00    1.00
   7   7   1   17.30    1.00
   7   7   1   20.80    1.10
  -7   7  -1   15.30    1.30
  -7   7  -1   21.90    1.50
   7  -8  -1    1.40    0.30
  -7  -8   1    1.30    0.40
  -7   8   1    2.60    0.70
   7   8  -1    1.70    0.40
  -7   8   1    1.60    0.40
   7   8  -1    1.20    0.40
   6  -8  -1   22.30    1.10
  -6  -8   1   21.20    1.30
  -6  -8   1   20.20    1.70
  -6  -8   1   21.30    1.60
   6  -8  -1   20.20    1.30
   6   8  -1   24.30    1.60
  -6   8   1   25.40    1.70
   6   8  -1   22.00    1.30
  -6   8   1   23.20    1.60
   6   8  -1   22.10    1.40
   6   8  -1   23.80    1.50
   5  -8  -1   71.99    3.30
  -5  -8   1   72.69    3.10
  -5  -8   1   72.69    3.60
   5  -8  -1   70.29    3.00
  -5  -8   1   72.09    3.70
  -5  -8   1   72.79    3.20
  -5  -8   1   65.29    3.10
   5   8  -1   69.99    3.20
  -5   8   1   75.69    3.40
  -5   8   1   73.49    3.80
  -5   8   1   71.59    3.30
   5   8  -1   74.79    3.10
   5   8  -1   71.69    3.10
   5   8  -1   68.69    3.20
  -5   8   1   71.99    3.30
  -5   8   1   71.39    3.30
  -4  -8   1   23.80    2.40
   4  -8  -1   25.80    1.90
   4  -8  -1   26.00    2.30
   4  -8  -1   27.70    2.10
  -4  -8   1   25.70    1.90
  -4  -8   1   23.20    2.00
  -4  -8   1   25.40    1.80
   4  -8  -1   28.20    2.40
   4  -8  -1   23.80    1.70
  -4  -8   1   24.70    2.00
   4  -8  -1   24.10    1.70
   4  -8  -1   21.90    1.90
  -4   8   1   28.40    2.10
   4   8  -1   22.00    1.90
  -4   8   1   26.10    2.30
   4   8  -1   24.30    1.90
   4   8  -1   24.90    1.80
   4   8  -1   23.60    1.90
  -4   8   1   26.10    2.00
  -4   8   1   26.30    2.10
  -3  -8   1   13.90    1.60
   3  -8  -1   16.10    2.10
   3  -8  -1   13.40    1.80
   3  -8  -1   14.60    2.30
  -3  -8   1   13.00    1.50
   3  -8  -1   17.40    2.50
  -3  -8   1   16.40    1.90
  -3  -8   1   15.00    1.90
   3  -8  -1   15.70    1.60
   3  -8  -1   15.60    1.50
  -3  -8   1   15.60    2.40
  -3  -8   1   21.00    2.00
   3  -8  -1   12.20    1.70
   3  -8  -1   16.20    1.90
  -3   8   1   15.60    1.70
   3   8  -1   17.80    1.80
  -3   8   1   14.30    1.90
   3   8  -1   16.40    2.40
   3   8  -1   15.40    1.70
   3   8  -1   17.90    1.80
   3   8  -1   15.40    1.30
  -3   8   1   13.80    2.20
  -3   8   1   19.10    2.30
  -3   8   1   13.90    1.70
  -2  -8   1  455.35   13.20
   2  -8  -1  460.45   14.50
  -2  -8   1  457.45   12.90
   2  -8  -1  467.85   13.30
  -2  -8   1  455.25   13.70
   2  -8  -1  457.75   13.70
  -2   8   1  460.05   13.80
  -2   8   1  479.65   13.80
  -2   8   1  444.56   14.80
  -2   8   1  458.15   13.60
   1  -8  -1  334.77    9.90
  -1  -8   1  323.27    9.60
   1  -8  -1  328.57   11.00
   1  -8  -1  336.37   10.20
  -1  -8   1  325.87   10.60
  -1  -8   1  334.57   10.00
   1   8  -1  337.07   10.40
   1   8  -1  323.77   11.60
  -1   8   1  346.97   10.30
  -1   8   1  326.67   11.40
  -1   8   1  337.07   10.10
  -1   8   1  337.27   10.10
   0  -8  -1  137.99    4.70
   0  -8   1  142.59    4.70
   0  -8  -1  147.39    5.10
   0  -8   1  136.79    5.50
   0  -8   1  144.69    5.00
   0  -8  -1  142.99    5.70
   0   8  -1  136.09    6.20
   0   8   1  141.09    4.80
   0   8   1  138.19    4.80
   0   8  -1  138.09    5.30
   0   8   1  133.39    5.90
   1  -8   1    2.50    0.80
   1  -8   1    2.00    0.70
   1  -8   1    3.10    0.70
  -1  -8  -1    3.00    0.60
  -1   8  -1    2.00    0.80
  -1   8  -1    1.30    0.90
  -1   8  -1    2.10    0.80
  -1   8  -1    1.60    0.70
  -1   8  -1    2.40    0.90
   2  -8   1  117.49    4.80
   2  -8   1  115.69    4.20
   2  -8   1  119.29    4.40
   2  -8   1  111.99    5.00
  -2   8  -1  112.49    4.80
  -2   8  -1  118.09    5.00
  -2   8  -1  115.99    5.00
  -2   8  -1  107.49    5.40
  -2   8  -1  122.29    6.80
   3  -8   1  245.08    7.70
  -3  -8  -1  253.17    8.90
   3  -8   1  256.27    9.10
   3  -8   1  251.07    7.90
  -3  -8  -1  233.38    8.10
   3  -8   1  249.08    8.00
   3  -8   1  259.17    8.50
  -3  -8  -1  253.77    8.40
   3  -8   1  242.58    8.70
   3  -8   1  243.28    8.70
   3  -8   1  254.57    8.50
  -3  -8  -1  247.18    9.40
  -3   8  -1  252.67    8.70
   3   8   1  241.38    8.10
   3   8   1  256.57    8.30
  -3   8  -1  260.67    8.90
  -3   8  -1  249.38    8.00
  -3   8  -1  259.27    8.80
   3   8   1  236.88    8.60
  -3   8  -1  241.48    9.30
  -4  -8  -1   24.00    1.70
   4  -8   1   25.70    2.20
  -4  -8  -1   24.20    1.80
  -4  -8  -1   25.40    2.10
   4  -8   1   23.10    2.00
   4  -8   1   25.70    1.70
   4  -8   1   26.10    2.00
  -4  -8  -1   29.10    2.60
  -4   8  -1   25.50    1.70
   4   8   1   27.00    1.80
  -4   8  -1   24.60    2.40
  -4   8  -1   24.70    2.60
   4   8   1   28.80    1.80
  -4   8  -1   25.20    2.50
  -4   8  -1   26.00    2.40
   5  -8   1   42.90    2.50
   5  -8   1   38.80    1.90
   5  -8   1   40.80    2.60
  -5  -8  -1   41.30    2.80
  -5  -8  -1   38.60    1.80
   5  -8   1   40.90    2.10
   5   8   1   40.00    2.00
  -5   8  -1   43.00    2.60
  -5   8  -1   40.90    2.80
  -5   8  -1   42.10    2.50
  -5   8  -1   35.40    2.40
   6  -8   1    6.90    0.70
   6  -8   1   10.60    1.00
   6  -8   1    8.20    0.80
  -6   8  -1    7.30    1.10
  -6   8  -1    9.70    1.40
  -6   8  -1    6.00    0.90
   6   8   1    7.90    0.80
  -6   8  -1    7.00    1.00
   6   8   1    7.10    0.80
  -7  -8  -1    3.80    0.60
   7  -8   1    3.90    0.40
  -7   8  -1    4.10    0.50
   7   8   1    3.30    0.40
   6  -9  -1    6.10    0.70
  -6  -9   1    8.20    0.90
   6   9  -1    6.80    0.70
  -6   9   1    6.70    0.80
  -6   9   1    6.80    0.70
   6   9  -1    7.00    0.70
   5  -9  -1    1.60    0.70
   5  -9  -1    0.80    0.50
  -5  -9   1    0.70    0.50
  -5  -9   1    1.50    0.60
   5  -9  -1    0.80    0.50
  -5  -9   1    0.50    0.50
   5   9  -1    1.30    0.50
  -5   9   1    1.80    0.60
   5   9  -1    1.00    0.60
  -5   9   1   -0.10    0.40
  -5   9   1    0.90    0.60
   5   9  -1    0.50    0.50
   4  -9  -1   79.29    3.70
  -4  -9   1   85.19    3.70
  -4  -9   1   83.29    3.60
   4  -9  -1   75.89    4.60
   4  -9  -1   79.59    3.20
   4  -9  -1   70.29    3.60
   4  -9  -1   82.19    3.70
  -4  -9   1   78.49    3.80
  -4  -9   1   77.69    3.30
  -4  -9   1   79.59    3.50
   4  -9  -1   84.39    3.40
   4  -9  -1   81.69    3.50
  -4   9   1   81.59    3.60
   4   9  -1   79.19    3.50
  -4   9   1   82.89    3.60
   4   9  -1   80.69    3.40
  -4   9   1   84.59    4.00
   4   9  -1   83.99    3.60
   4   9  -1   87.59    3.50
  -4   9   1   84.59    3.70
   3  -9  -1   78.49    3.30
   3  -9  -1   85.49    3.90
   3  -9  -1   80.09    3.90
   3  -9  -1   75.79    3.80
  -3  -9   1   79.59    3.90
   3  -9  -1   74.59    3.50
  -3  -9   1   78.79    3.60
   3  -9  -1   77.49    4.00
   3  -9  -1   76.99    3.30
  -3  -9   1   77.79    3.50
  -3   9   1   80.59    3.60
  -3   9   1   78.39    3.60
   3   9  -1   77.59    3.60
  -3   9   1   86.19    4.10
  -3   9   1   81.99    3.60
  -3   9   1   82.09    4.00
   3   9  -1   78.89    3.70
   2  -9  -1   79.49    4.10
   2  -9  -1   90.39    4.20
  -2  -9   1   84.69    4.10
   2  -9  -1   87.79    3.80
  -2  -9   1   81.69    3.30
  -2  -9   1   82.49    5.20
   2  -9  -1   87.99    3.50
  -2  -9   1   82.19    3.70
   2  -9  -1   88.89    4.20
  -2  -9   1   83.09    3.20
   2  -9  -1   89.39    4.40
  -2  -9   1   91.99    4.10
   2   9  -1   81.79    3.30
  -2   9   1   90.99    4.10
  -2   9   1   87.89    3.70
  -2   9   1   87.19    3.80
   2   9  -1   81.99    4.00
  -2   9   1   86.79    4.20
  -2   9   1   85.49    3.80
  -1  -9   1  472.55   14.10
  -1  -9   1  461.95   13.60
   1  -9  -1  459.85   14.70
  -1  -9   1  465.15   14.30
   1  -9  -1  497.75   17.80
   1  -9  -1  475.45   13.90
  -1  -9   1  451.85   15.20
   1  -9  -1  478.95   16.90
  -1  -9   1  462.75   16.10
   1  -9  -1  445.86   16.00
  -1  -9   1  452.15   14.70
   1  -9  -1  462.55   13.70
  -1   9   1  524.65   15.20
   1   9  -1  481.05   14.80
   1   9  -1  470.15   16.60
  -1   9   1  483.55   13.70
  -1   9   1  437.86   15.40
  -1   9   1  472.45   13.80
   0  -9   1   47.20    2.50
   0  -9  -1   47.20    3.40
   0  -9  -1   50.99    3.00
   0  -9  -1   50.29    2.70
   0  -9   1   47.00    3.00
   0  -9   1   45.30    2.90
   0  -9  -1   53.39    2.70
   0  -9  -1   46.90    3.10
   0  -9   1   49.50    2.80
   0  -9  -1   50.09    3.50
   0  -9  -1   48.90    3.20
   0  -9  -1   46.70    3.00
   0  -9   1   47.60    2.90
   0   9  -1   48.60    3.50
   0   9   1   45.70    3.20
   0   9   1   48.00    2.80
   0   9  -1   46.70    2.40
   0   9   1   47.90    3.00
  -1  -9  -1  101.39    4.80
   1  -9   1   94.59    3.90
  -1  -9  -1  100.19    5.10
  -1  -9  -1  102.59    5.00
   1  -9   1   95.59    5.50
   1  -9   1   99.59    4.60
   1  -9   1   97.49    4.40
   1  -9   1  102.49    3.80
   1  -9   1  102.29    4.60
  -1   9  -1  102.09    5.10
  -1   9  -1  103.69    5.10
   1   9   1  106.49    4.60
   1   9   1   92.19    5.00
  -1   9  -1  100.89    4.00
  -1   9  -1   97.99    4.00
   2  -9   1  111.59    4.40
   2  -9   1  116.89    4.70
  -2  -9  -1  113.99    5.20
   2  -9   1  113.89    4.10
  -2  -9  -1  118.29    4.90
   2  -9   1  113.69    5.00
  -2  -9  -1  118.29    4.90
   2  -9   1  115.29    4.20
   2  -9   1  105.59    4.90
  -2   9  -1  106.89    5.20
  -2   9  -1  114.49    4.80
  -2   9  -1  109.49    4.20
  -2   9  -1  114.69    4.60
  -2   9  -1  116.59    4.80
   2   9   1  112.59    4.70
   3  -9   1  226.78    7.80
   3  -9   1  218.48    7.00
  -3  -9  -1  215.88    7.90
   3  -9   1  207.28    7.70
  -3  -9  -1  241.78    7.90
   3  -9   1  215.98    7.10
  -3  -9  -1  220.28    8.70
   3  -9   1  233.18    8.20
   3  -9   1  198.78    7.80
  -3  -9  -1  214.98    7.30
   3  -9   1  204.78    6.70
  -3   9  -1  208.98    7.30
   3   9   1  204.58    7.40
  -3   9  -1  215.18    8.10
  -3   9  -1  217.68    7.60
  -3   9  -1  200.88    7.30
   3   9   1  217.08    7.30
  -3   9  -1  213.18    8.20
  -3   9  -1  220.08    7.70
  -4  -9  -1   24.70    1.70
   4  -9   1   25.20    1.60
  -4  -9  -1   25.80    1.90
  -4  -9  -1   23.40    1.50
   4  -9   1   25.20    2.00
  -4  -9  -1   21.50    2.20
   4  -9   1   27.00    2.00
   4  -9   1   19.60    1.70
  -4   9  -1   23.10    1.90
  -4   9  -1   25.10    1.90
   4   9   1   22.70    1.50
  -4   9  -1   20.00    2.10
  -4   9  -1   24.80    2.10
   4   9   1   23.90    1.60
  -4   9  -1   25.40    2.10
   5  -9   1    5.60    0.90
   5  -9   1    6.00    0.70
   5  -9   1    4.70    0.90
  -5  -9  -1    5.60    1.10
  -5   9  -1    5.00    1.00
   5   9   1    5.80    0.70
  -5   9  -1    5.00    0.90
   5   9   1    4.90    0.70
  -5   9  -1    5.60    1.00
  -6  -9  -1   10.50    1.00
   6  -9   1    9.40    0.70
   6  -9   1    9.40    0.70
  -6   9  -1    9.50    1.00
  -6   9  -1    8.60    0.80
   6   9   1    9.70    0.70
   5 -10  -1    7.60    0.90
  -5 -10   1    7.90    0.90
   5 -10  -1    8.20    0.90
  -5 -10   1    6.50    0.90
   5  10  -1    8.20    1.00
  -5  10   1    7.80    0.80
  -5  10   1    7.50    1.10
   4 -10  -1   16.60    1.40
   4 -10  -1   15.80    1.30
  -4 -10   1   17.30    1.50
   4 -10  -1   15.90    1.20
  -4 -10   1   16.90    1.30
   4 -10  -1   14.60    1.60
  -4 -10   1   17.70    1.50
   4 -10  -1   16.90    1.20
  -4 -10   1   15.50    1.20
   4 -10  -1   19.30    1.50
  -4  10   1   16.50    1.40
   4  10  -1   15.80    1.20
  -4  10   1   16.60    1.50
  -4  10   1   16.80    1.30
  -4  10   1   19.40    1.40
   4  10  -1   15.50    1.30
  -4  10   1   15.20    1.80
   3 -10  -1   14.40    1.30
  -3 -10   1   12.30    1.50
   3 -10  -1   13.00    1.60
   3 -10  -1   10.40    1.00
   3 -10  -1   13.10    1.50
   3 -10  -1   10.40    1.40
   3 -10  -1   10.40    1.30
   3 -10  -1   10.70    1.30
  -3 -10   1   10.10    1.20
  -3 -10   1   14.90    1.40
  -3  10   1   12.10    1.30
  -3  10   1   13.00    1.40
   3  10  -1   12.60    1.40
  -3  10   1   10.60    1.30
  -3  10   1   11.20    1.40
  -3  10   1   12.10    1.30
   3  10  -1   11.40    1.30
   2 -10  -1   93.29    4.20
  -2 -10   1   87.39    3.70
  -2 -10   1   87.89    4.10
  -2 -10   1   91.19    4.00
   2 -10  -1   88.29    3.80
   2 -10  -1   92.59    4.10
  -2 -10   1   93.89    4.20
   2 -10  -1   92.39    4.20
   2 -10  -1   90.09    4.10
   2 -10  -1   89.69    4.30
  -2  10   1   96.09    4.00
  -2  10   1   88.29    3.90
   2  10  -1   92.59    4.10
  -2  10   1   95.69    4.20
  -2  10   1   88.59    3.70
   2  10  -1   87.59    3.90
  -2  10   1   87.69    3.60
   1 -10  -1    0.50    0.60
   1 -10  -1    0.60    0.60
  -1 -10   1    0.60    0.50
  -1 -10   1    0.60    0.70
  -1 -10   1    0.60    0.60
   1 -10  -1    0.30    0.60
   1 -10  -1    0.50    0.60
  -1 -10   1    0.90    0.80
   1 -10  -1    0.30    0.60
  -1 -10   1   -0.30    0.40
   1 -10  -1    0.70    0.60
  -1 -10   1    0.80    0.60
   1  10  -1    0.40    0.70
  -1  10   1    0.10    0.60
  -1  10   1    0.50    0.50
  -1  10   1    0.20    0.50
  -1  10   1    0.30    0.50
   1  10  -1    0.40    0.60
   0 -10  -1  121.49    4.90
   0 -10   1  129.79    5.00
   0 -10  -1  118.49    5.20
   0 -10   1  124.09    4.80
   0 -10  -1  124.39    4.40
   0 -10  -1  119.49    4.60
   0 -10   1  121.59    4.30
   0 -10   1  123.99    5.10
   0 -10  -1  126.19    5.10
   0 -10   1  126.99    5.10
   0 -10   1  120.39    4.50
   0 -10  -1  123.29    5.10
   0 -10  -1  127.79    5.20
   0  10   1  120.89    5.00
   0  10   1  119.39    4.80
   0  10  -1  123.79    5.10
   0  10  -1  121.89    4.30
   0  10  -1  121.99    5.40
  -1 -10  -1   47.20    3.40
   1 -10   1   43.40    2.20
   1 -10   1   44.80    3.40
   1 -10   1   47.20    3.50
   1 -10   1   44.50    2.40
  -1 -10  -1   47.80    3.10
   1 -10   1   48.20    3.20
   1 -10   1   45.00    3.20
  -1  10  -1   44.60    2.70
   1  10   1   47.70    3.40
  -1  10  -1   47.00    3.70
   2 -10   1   17.50    1.60
  -2 -10  -1   14.80    1.80
   2 -10   1   17.30    1.80
   2 -10   1   17.20    1.80
   2 -10   1   19.30    1.90
   2 -10   1   18.00    1.50
   2 -10   1   19.50    1.50
  -2 -10  -1   18.60    1.50
   2 -10   1   17.50    1.30
  -2  10  -1   16.00    1.60
   2  10   1   18.30    1.60
  -2  10  -1   16.20    1.60
  -2  10  -1   15.40    1.80
  -2  10  -1   18.60    1.60
   3 -10   1   50.89    2.60
   3 -10   1   51.99    2.80
  -3 -10  -1   51.19    2.40
   3 -10   1   50.89    2.80
   3 -10   1   52.29    2.30
  -3 -10  -1   51.79    2.90
   3 -10   1   51.49    2.80
   3 -10   1   49.90    2.30
  -3 -10  -1   49.40    2.50
  -3 -10  -1   52.39    3.10
   3 -10   1   49.10    2.40
  -3  10  -1   46.60    2.60
   3  10   1   53.59    2.60
  -3  10  -1   54.29    2.70
  -3  10  -1   52.59    2.90
   3  10   1   49.99    2.30
  -3  10  -1   52.39    2.80
  -3  10  -1   53.79    3.00
   4 -10   1   27.00    1.50
   4 -10   1   26.20    1.70
   4 -10   1   28.90    1.80
  -4 -10  -1   27.60    1.90
  -4 -10  -1   25.30    1.90
  -4  10  -1   25.00    1.90
  -4  10  -1   28.10    2.00
   4  10   1   27.10    1.50
  -4  10  -1   25.90    1.70
   4  10   1   26.50    1.50
  -4  10  -1   27.30    1.80
   5 -10   1    6.50    0.70
  -5 -10  -1    5.50    0.80
   5 -10   1    6.50    0.70
  -5  10  -1    7.10    0.90
   5  10   1    7.00    0.60
   5  10   1    7.40    0.70
  -5  10  -1    6.70    0.80
  -4 -11   1    2.20    0.60
   4 -11  -1    3.90    0.70
  -4 -11   1    2.70    0.50
   4 -11  -1    2.20    0.50
   4 -11  -1    4.90    0.80
  -4  11   1    3.00    0.60
   4  11  -1    1.90    0.50
  -4  11   1    1.80    0.50
  -4  11   1    3.00    0.60
  -4  11   1    2.80    0.60
   4  11  -1    2.30    0.50
   3 -11  -1   59.49    3.10
   3 -11  -1   59.99    2.70
   3 -11  -1   54.69    2.30
  -3 -11   1   56.59    2.40
  -3 -11   1   55.59    2.70
   3 -11  -1   51.49    2.40
  -3 -11   1   57.09    2.50
  -3  11   1   56.29    2.60
   3  11  -1   59.79    2.50
   3  11  -1   54.99    2.50
  -3  11   1   57.39    2.40
  -3  11   1   59.69    2.60
  -3  11   1   56.59    2.40
   2 -11  -1   13.20    1.40
   2 -11  -1   11.10    1.30
  -2 -11   1   11.60    1.30
   2 -11  -1   14.70    2.00
   2 -11  -1   13.80    1.40
  -2 -11   1   12.10    1.20
   2 -11  -1   13.50    1.20
  -2 -11   1   10.70    1.30
  -2 -11   1   13.60    1.20
  -2  11   1   12.10    1.40
   2  11  -1   13.30    1.30
  -2  11   1   13.60    1.40
  -2  11   1   12.50    1.20
   2  11  -1   11.80    1.40
  -1 -11   1    8.50    1.20
   1 -11  -1   11.00    1.10
  -1 -11   1    7.80    1.10
  -1 -11   1    9.10    1.30
   1 -11  -1    8.00    1.20
   1 -11  -1    7.70    1.30
   1 -11  -1    9.90    1.20
   1 -11  -1    7.50    1.00
  -1 -11   1   10.00    1.20
  -1 -11   1    9.20    1.20
  -1 -11   1    8.70    1.20
   1 -11  -1    8.90    1.40
  -1 -11   1    7.00    0.90
  -1  11   1    7.60    0.90
   1  11  -1    7.60    1.20
  -1  11   1    7.50    1.10
   0 -11  -1   43.40    2.60
   0 -11   1   45.00    2.60
   0 -11  -1   44.90    2.70
   0 -11   1   44.10    2.40
   0 -11  -1   42.60    2.30
   0 -11  -1   46.40    2.40
   0 -11  -1   39.10    2.10
   0 -11  -1   45.60    2.50
   0 -11  -1   43.10    2.10
   0 -11   1   44.50    2.50
   0 -11   1   41.10    2.10
   0 -11   1   43.90    2.50
   0 -11   1   43.80    2.10
   0  11   1   43.30    2.40
   0  11  -1   43.80    2.40
   0  11   1   42.80    2.30
   0  11  -1   40.70    2.60
  -1 -11  -1    0.90    0.50
  -1 -11  -1    0.80    0.50
  -1 -11  -1    0.30    0.70
   1 -11   1    1.00    0.70
   1 -11   1    0.80    0.50
   1 -11   1   -0.20    0.40
   1 -11   1    0.90    0.50
   1 -11   1    0.50    0.50
   1 -11   1    0.60    0.60
   1 -11   1    0.60    0.50
   1  11   1    0.20    0.60
   1  11   1    0.20    0.40
  -1  11  -1    1.00    0.70
  -1  11  -1    0.70    0.70
   2 -11   1    7.60    1.10
   2 -11   1    6.10    1.00
   2 -11   1    6.80    0.90
  -2 -11  -1    6.90    0.80
   2 -11   1    6.40    1.60
  -2 -11  -1    7.80    1.20
   2 -11   1    5.70    0.70
   2 -11   1    6.10    0.90
   2 -11   1    8.20    0.90
   2  11   1    5.50    0.90
  -2  11  -1    6.20    0.90
  -2  11  -1    6.90    1.10
  -2  11  -1    6.90    1.00
   3 -11   1    3.90    0.70
  -3 -11  -1    2.10    0.70
   3 -11   1    3.70    0.70
   3 -11   1    3.70    0.60
   3 -11   1    2.90    0.70
   3 -11   1    3.10    0.50
   3 -11   1    3.40    0.70
  -3  11  -1    2.70    0.60
  -3  11  -1    2.40    0.70
  -3  11  -1    5.20    0.80
   3  11   1    4.20    0.70
   4 -11   1    7.00    0.80
  -4 -11  -1    8.10    0.90
   4 -11   1    9.50    0.70
   4 -11   1   10.20    0.80
  -4 -11  -1    9.30    1.00
   4 -11   1   12.80    1.00
   4  11   1    8.90    0.70
  -4  11  -1    8.00    0.90
  -4  11  -1    8.50    0.90
  -3 -12   1    6.60    0.50
  -3 -12   1    5.00    0.70
   3 -12  -1    6.70    0.90
   3 -12  -1    7.10    0.70
   3  12  -1    4.90    0.80
   3  12  -1    6.00    0.70
  -3  12   1    6.50    0.70
  -3  12   1    5.70    0.60
   2 -12  -1    0.60    0.60
  -2 -12   1    2.00    0.80
   2 -12  -1    1.80    0.50
  -2 -12   1    2.50    0.60
  -2  12   1    2.20    0.50
  -2  12   1    1.90    0.70
   2  12  -1    1.30    0.60
  -1 -12   1    2.50    0.50
   1 -12  -1    2.20    0.90
  -1 -12   1    3.20    1.00
   1 -12  -1    3.50    0.70
  -1 -12   1    2.90    0.60
   1 -12  -1    3.30    0.70
  -1 -12   1    2.90    0.60
  -1 -12   1    3.70    0.90
  -1 -12   1    2.90    0.80
   1  12  -1    2.70    0.70
  -1  12   1    2.30    0.70
   0 -12  -1    8.70    0.70
   0 -12  -1   12.80    1.40
   0 -12  -1   13.20    1.30
   0 -12   1   10.60    1.10
   0 -12   1    9.50    0.90
   0 -12   1    9.10    1.00
   0 -12   1    9.50    1.10
   0 -12   1   12.10    1.40
   0 -12  -1    9.50    1.10
   0  12   1    9.10    1.00
   0  12  -1    9.60    1.10
   0  12  -1   13.00    1.30
   0  12   1   11.20    1.20
   1 -12   1    4.00    0.70
   1 -12   1    5.00    0.80
   1 -12   1    3.20    0.70
  -1 -12  -1    3.90    0.80
   1 -12   1    4.90    1.10
   1 -12   1    4.30    0.70
  -1  12  -1    5.00    0.80
   1  12   1    2.50    0.60
   1  12   1    4.60    0.80
  -1  12  -1    4.00    0.80
   2 -12   1    4.20    0.70
  -2 -12  -1    5.70    0.90
   2 -12   1    5.70    1.00
   2 -12   1    4.80    0.70
   2 -12   1    5.40    0.70
  -2  12  -1    5.50    0.80
   2  12   1    4.50    0.70
   3 -12   1    0.50    0.20
  -3 -12  -1    0.40    0.40
   3 -12   1    0.30    0.30
   3  12   1    0.10    0.30
  -3  12  -1    0.70    0.40
  -3  12  -1    0.10    0.30
  -1 -13   1    0.60    0.40
   1 -13  -1    0.40    0.40
   1  13  -1    0.50    0.30
  -1  13   1    0.10    0.30
   0 -13   1    3.50    0.50
   0  13   1    3.20    0.50
   0  13  -1    3.10    0.70
  -1 -13  -1    0.10    0.30
   1 -13   1    0.40    0.30
   1  13   1    0.20    0.20
  -1  13  -1    0.10    0.30
  -1  13  -1   -0.10    0.30
  -8   0   2    0.30    0.30
  -8   0   2    0.00    0.30
   8   0  -2    0.60    0.50
   8   0  -2   -0.30    0.40
  -8   0   2    0.10    0.40
  -8   0   2    0.10    0.50
  -7   0   2   14.20    1.50
  -7   0   2   13.50    1.50
  -7   0   2   14.80    1.60
  -7   0   2   14.50    1.70
   7   0  -2   15.60    1.60
  -7   0   2   15.60    1.60
   7   0  -2   18.20    1.70
  -7   0   2   14.40    1.80
  -7   0   2   15.00    1.40
  -6   0   2  150.78    5.30
  -6   0   2  152.88    5.70
  -6   0   2  157.58    6.20
  -6   0   2  159.58    5.90
  -5   0   2    0.10    0.60
  -5   0   2   -0.10    0.50
  -5   0   2    0.60    0.80
  -5   0   2    0.30    0.30
  -4   0   2  463.05   13.80
   4   0  -2  454.25   12.80
  -4   0   2  482.45   13.00
  -4   0   2  460.95   14.10
  -4   0   2  454.45   13.60
  -4   0   2  478.25   13.20
  -3   0   2    4.10    0.50
  -3   0   2    5.80    0.80
  -3   0   2    5.40    0.50
  -3   0   2    4.40    0.50
   3   0  -2    4.80    0.90
   3   0  -2    5.00    0.80
   3   0  -2    6.00    0.80
   2   0  -2  552.04   15.40
  -1   0   2  763.42   29.50
   1   0   2  311.67    8.70
  -1   0  -2  328.17    8.80
  -1   0  -2  319.77    8.80
   2   0   2   36.70    1.70
  -2   0  -2   37.90    1.60
  -2   0  -2   37.60    1.80
  -2   0  -2   37.30    1.40
   3   0   2  890.11   23.60
  -3   0  -2  815.82   24.10
   3   0   2  866.51   23.00
  -4   0  -2  193.98    7.00
  -4   0  -2  165.88    7.00
  -4   0  -2  202.28    8.30
   4   0   2  185.48    5.60
   4   0   2  185.28    6.50
  -4   0  -2  176.08    7.00
   4   0   2  192.38    5.50
   5   0   2    3.40    0.60
   5   0   2    3.00    0.60
  -5   0  -2    2.20    1.10
   5   0   2    2.60    0.60
  -5   0  -2    4.30    1.40
   6   0   2    2.80    0.50
   6   0   2    1.20    0.50
   6   0   2    1.60    1.00
   6   0   2    1.50    0.80
   6   0   2    1.70    0.50
   6   0   2    2.10    0.60
  -6   0  -2    1.70    1.50
   7   0   2  156.88    5.40
   7   0   2  152.08    6.00
  -7   0  -2  147.79    6.40
   7   0   2  146.89    5.00
   7   0   2  149.39    4.90
   7   0   2  156.08    5.90
   7   0   2  151.18    4.80
   8   0   2   84.39    3.20
   8   0   2   82.59    3.60
  -8   0  -2   86.39    3.80
   8   0   2   94.29    3.00
  -9  -1   2    7.40    0.50
  -9  -1   2    7.40    0.60
   9   1  -2    6.50    0.60
   9   1  -2    7.50    0.60
  -8  -1   2   23.00    1.60
  -8  -1   2   25.50    1.70
  -8  -1   2   22.40    1.50
   8  -1  -2   25.10    1.60
  -8  -1   2   24.40    1.40
  -8  -1   2   22.10    1.50
   8   1  -2   25.50    1.70
  -8   1   2   23.60    1.20
   8   1  -2   25.80    1.60
  -8   1   2   23.50    1.70
  -7  -1   2   13.20    1.60
  -7  -1   2   11.50    1.40
  -7  -1   2   11.70    2.10
  -7  -1   2   10.40    1.70
  -7  -1   2   13.60    1.80
   7  -1  -2   11.30    1.60
  -7  -1   2   12.70    1.70
  -7  -1   2   11.50    2.00
   7   1  -2   13.90    1.80
  -7   1   2   10.30    1.50
   7   1  -2   12.40    1.80
  -7   1   2   11.90    1.90
  -7   1   2   12.80    1.50
  -6  -1   2  289.37    9.60
   6  -1  -2  262.57    9.30
  -6  -1   2  301.37   10.00
  -6  -1   2  292.57    9.20
  -6  -1   2  297.87    9.40
  -6  -1   2  272.47   10.30
  -6  -1   2  258.27   10.10
  -6   1   2  293.47    9.10
  -6   1   2  266.97    9.80
  -6   1   2  285.57    9.00
   6   1  -2  273.87    8.50
  -6   1   2  290.07    9.40
   6   1  -2  307.17    9.90
   6   1  -2  277.07    8.40
  -6   1   2  284.47    9.40
  -5  -1   2   31.70    2.40
  -5  -1   2   32.00    2.20
  -5  -1   2   31.90    2.40
  -5  -1   2   36.20    1.70
  -5  -1   2   31.20    2.20
  -5   1   2   30.50    1.70
   5   1  -2   31.80    1.60
   5   1  -2   32.30    1.80
  -5   1   2   32.60    2.00
  -5   1   2   31.90    2.20
  -4  -1   2  194.48    8.10
  -4  -1   2  181.48    6.70
  -4  -1   2  195.58    6.00
  -4  -1   2  187.08    5.60
  -4  -1   2  188.18    6.50
  -4   1   2  189.58    7.30
  -4   1   2  185.08    5.80
   4   1  -2  183.38    5.80
  -4   1   2  181.38    6.10
  -4   1   2  188.88    5.60
   4   1  -2  187.68    5.70
  -4   1   2  193.98    6.40
  -3  -1   2   40.20    2.00
  -3  -1   2   37.90    1.50
  -3  -1   2   44.90    1.80
   3  -1  -2   41.50    2.20
   3  -1  -2   40.20    2.40
   3  -1  -2   42.80    2.10
  -3  -1   2   44.30    1.60
   3  -1  -2   41.20    1.60
   3  -1  -2   41.60    1.70
  -3   1   2   41.40    1.80
  -3   1   2   40.60    2.00
   3   1  -2   41.50    2.00
   3   1  -2   41.80    2.10
  -3   1   2   44.60    2.20
  -3   1   2   43.20    1.70
  -2  -1   2  149.59    4.40
  -2  -1   2  152.68    4.80
   2  -1  -2  158.58    4.90
  -2  -1   2  157.18    4.60
   2  -1  -2  156.28    4.90
   2  -1  -2  155.78    5.20
  -2   1   2  159.58    4.70
  -2   1   2  144.79    4.60
   2   1  -2  157.38    4.70
   2   1  -2  153.78    4.80
  -2   1   2  150.88    4.50
   2   1  -2  154.38    5.00
  -1  -1   2 7274.27  202.58
  -1   1   2 7573.64  204.78
   0  -1   2 4185.18  109.19
   0   1   2 4198.08  116.49
   2  -1   2  837.22   24.60
   2   1   2  838.52   24.40
  -3  -1  -2 1973.90   53.39
  -4  -1  -2  192.28    7.60
  -4  -1  -2  210.48    7.50
   4  -1   2  196.08    6.40
   4  -1   2  207.08    6.00
   4  -1   2  206.48    6.10
   4  -1   2  202.78    7.00
  -4  -1  -2  190.98    7.60
  -4   1  -2  214.78    6.90
  -4   1  -2  202.68    6.30
   4   1   2  195.18    7.00
  -4   1  -2  214.08    7.10
   4   1   2  210.68    6.00
  -4   1  -2  210.58    7.50
   4   1   2  201.18    6.10
   5  -1   2  207.98    6.00
  -5  -1  -2  184.28    7.60
  -5  -1  -2  186.98    7.60
   5  -1   2  201.78    6.10
   5  -1   2  205.78    5.80
  -5  -1  -2  160.48    7.80
  -5  -1  -2  180.58    7.80
   5   1   2  192.88    6.00
  -5   1  -2  194.88    7.80
   5   1   2  185.88    6.10
   5   1   2  189.78    5.80
  -5   1  -2  189.18    7.50
   6  -1   2   13.30    1.40
  -6  -1  -2   10.20    1.70
  -6  -1  -2   14.40    2.40
  -6  -1  -2   13.30    1.90
   6  -1   2   14.30    1.70
   6  -1   2   11.90    1.70
   6  -1   2   12.90    1.00
   6  -1   2   13.50    1.30
   6  -1   2   14.10    1.20
   6  -1   2   12.40    1.00
  -6  -1  -2   14.90    2.40
   6   1   2   13.60    1.20
   6   1   2   14.50    1.50
  -6   1  -2   15.20    2.30
   6   1   2   13.90    1.80
   6   1   2   14.60    1.10
   6   1   2   13.50    1.20
   6   1   2   13.90    1.10
   7  -1   2   11.20    0.90
   7  -1   2   11.00    1.40
   7  -1   2   12.50    1.10
  -7  -1  -2    9.80    1.80
   7  -1   2    9.60    1.40
   7  -1   2   11.80    1.00
   7  -1   2   10.30    1.20
   7  -1   2   13.70    1.20
   7   1   2    8.80    1.00
   7   1   2    9.30    0.90
   7   1   2   10.30    1.00
  -7   1  -2   12.30    1.80
   7   1   2   10.40    1.20
   7   1   2    9.80    1.30
  -7   1  -2   12.00    1.90
   8  -1   2    4.20    0.90
   8  -1   2    2.70    0.50
  -8  -1  -2    3.50    0.90
  -8   1  -2    2.90    0.80
   8   1   2    2.80    0.60
  -8   1  -2    3.80    1.00
   8   1   2    3.20    0.60
   8  -2  -2    7.00    0.90
  -8  -2   2    8.00    1.00
  -8  -2   2    7.20    1.00
  -8  -2   2    6.40    0.90
  -8  -2   2    7.40    1.00
  -8  -2   2    7.70    1.00
  -8  -2   2    8.40    0.80
  -8   2   2    7.80    1.00
   8   2  -2    8.10    1.00
   8   2  -2    8.10    1.00
  -7  -2   2   76.49    4.50
  -7  -2   2   83.59    3.60
  -7  -2   2   82.89    3.70
   7  -2  -2   84.79    3.50
  -7  -2   2   75.19    3.50
  -7  -2   2   85.59    3.80
  -7  -2   2   80.19    3.90
   7   2  -2   77.49    3.50
  -7   2   2   79.99    3.40
   7   2  -2   84.99    3.60
   7   2  -2   77.49    3.20
   7   2  -2   78.89    3.70
  -7   2   2   73.99    3.50
  -7   2   2   81.09    3.80
  -7   2   2   66.19    4.50
  -6  -2   2  257.07   11.40
  -6  -2   2  255.97    8.60
  -6  -2   2  256.77    8.90
  -6  -2   2  266.27    9.40
   6  -2  -2  265.77    8.60
  -6  -2   2  257.27    9.00
   6  -2  -2  248.38    8.70
   6   2  -2  246.48    8.90
  -6   2   2  257.87    8.50
  -6   2   2  248.38    8.40
   6   2  -2  247.78    7.80
  -6   2   2  251.77    9.20
  -6   2   2  267.17    9.20
  -6   2   2  255.87    8.50
   6   2  -2  251.67    7.60
   6   2  -2  254.47    8.30
   6   2  -2  255.47    8.60
   6   2  -2  254.37    8.00
  -5  -2   2  247.18    7.30
  -5  -2   2  269.17   10.50
  -5  -2   2  241.18    8.60
  -5  -2   2  252.37    9.60
  -5  -2   2  247.88    8.50
   5   2  -2  259.77    8.00
   5   2  -2  246.38    7.70
  -5   2   2  238.08    8.20
   5   2  -2  233.98    7.80
   5   2  -2  231.98    8.00
  -4  -2   2  453.75   14.80
  -4  -2   2  465.35   14.60
  -4  -2   2  480.35   13.20
  -4  -2   2  474.65   14.30
   4  -2  -2  495.45   13.40
   4   2  -2  498.05   14.70
   4   2  -2  490.85   13.70
  -4   2   2  462.95   13.70
  -4   2   2  489.75   13.60
  -4   2   2  487.85   13.90
  -4   2   2  498.15   13.80
  -4   2   2  476.55   13.30
   4   2  -2  489.65   13.50
  -3  -2   2 1461.15   39.20
   3   2  -2 1519.25   39.60
   2  -2  -2   94.69    3.70
  -2  -2   2   96.69    3.20
   2  -2  -2   94.99    3.40
  -2  -2   2   93.59    3.30
  -2  -2   2   94.49    2.80
   2  -2  -2   97.39    3.50
  -2   2   2   97.79    3.20
  -2   2   2   85.19    3.40
  -2   2   2   88.09    3.00
   2   2  -2   92.49    3.40
   2   2  -2   94.39    3.20
   2   2  -2   92.79    3.10
  -1  -2   2 1796.92   48.30
  -1   2   2 1799.62   62.59
   0   2   2 7680.33  212.88
   1  -2   2 1341.57   35.80
   1   2   2 1294.97   50.19
   2  -2   2   87.99    2.70
  -2  -2  -2   89.29    3.30
  -2  -2  -2   91.19    3.00
  -2  -2  -2   91.29    3.30
   2  -2   2   83.99    3.50
   2  -2   2   87.39    3.10
  -2   2  -2   94.09    3.10
  -2   2  -2   94.29    3.30
   2   2   2   91.29    3.30
   2   2   2   81.19    3.10
  -2   2  -2   95.49    3.00
   3  -2   2  365.06   10.20
  -3  -2  -2  350.46   11.80
  -3  -2  -2  384.66   11.40
   3  -2   2  380.86   11.00
   3  -2   2  363.16   10.80
   3   2   2  370.96   10.40
  -3   2  -2  385.26   11.20
  -3   2  -2  372.06   10.90
  -3   2  -2  392.36   12.50
  -3   2  -2  385.36   11.10
  -3   2  -2  379.36   10.70
  -4  -2  -2  385.46   13.60
   4  -2   2  419.96   11.70
   4  -2   2  393.46   12.50
   4  -2   2  420.66   12.20
   4  -2   2  414.46   12.20
  -4  -2  -2  425.16   13.20
  -4  -2  -2  416.46   13.60
   4  -2   2  436.76   11.60
  -4   2  -2  434.96   13.30
  -4   2  -2  432.06   12.80
  -4   2  -2  423.86   12.10
  -4   2  -2  427.26   12.80
   4   2   2  417.76   11.70
   4   2   2  418.46   11.90
   5  -2   2  369.86   10.70
  -5  -2  -2  352.76   12.90
   5  -2   2  386.96   10.60
  -5  -2  -2  369.56   12.70
   5  -2   2  375.56   10.40
  -5  -2  -2  371.36   12.60
  -5  -2  -2  371.06   12.60
   5   2   2  365.56   10.60
  -5   2  -2  363.76   12.10
   5   2   2  373.36   10.70
   5   2   2  362.26   10.80
  -5   2  -2  372.96   12.70
  -6  -2  -2  100.79    5.00
   6  -2   2   90.69    4.60
  -6  -2  -2   96.79    5.10
   6  -2   2   94.39    3.30
  -6  -2  -2   92.49    5.30
   6  -2   2   96.09    3.50
  -6  -2  -2   86.79    5.30
   6  -2   2  100.49    4.00
   6  -2   2   99.39    3.60
  -6  -2  -2   95.39    4.90
   6  -2   2  100.39    3.80
   6  -2   2  102.09    4.50
   6   2   2   91.09    4.50
   6   2   2   99.39    3.50
   6   2   2   94.99    4.30
   6   2   2   96.59    3.70
  -6   2  -2   92.59    5.00
   6   2   2   95.99    3.60
   6   2   2   97.29    4.10
  -6   2  -2   93.69    5.60
   6   2   2   99.19    3.50
   7  -2   2   54.19    2.20
  -7  -2  -2   58.69    3.70
   7  -2   2   51.39    3.00
   7  -2   2   57.89    2.60
  -7  -2  -2   49.70    3.10
   7  -2   2   53.39    2.20
   7  -2   2   53.39    2.30
  -7  -2  -2   56.89    3.60
  -7  -2  -2   55.29    3.10
  -7  -2  -2   57.39    3.10
   7  -2   2   55.49    2.40
   7   2   2   55.99    2.40
  -7   2  -2   56.79    3.40
   7   2   2   54.79    2.30
   7   2   2   58.99    2.80
   7   2   2   57.79    2.30
  -7   2  -2   52.19    3.60
   7   2   2   53.29    2.20
   7   2   2   54.49    3.00
  -8  -2  -2    8.40    1.10
   8  -2   2    9.80    1.20
   8  -2   2    9.80    0.90
  -8  -2  -2   10.70    1.10
   8  -2   2    9.50    1.10
   8  -2   2    9.00    0.70
   8   2   2    8.80    1.00
  -8   2  -2    9.10    1.10
  -8   2  -2   12.10    1.40
   8   2   2    9.40    0.80
   8   2   2   10.90    1.00
  -8  -3   2   45.10    2.10
  -8  -3   2   41.30    2.20
   8  -3  -2   37.40    1.90
  -8  -3   2   38.50    2.00
  -8  -3   2   39.90    1.70
  -8  -3   2   40.10    2.00
  -8   3   2   38.30    2.00
   8   3  -2   38.70    1.80
  -8   3   2   40.20    2.10
   8   3  -2   43.30    1.90
   8   3  -2   41.20    1.80
   8   3  -2   41.20    2.20
  -7  -3   2  256.17    8.40
  -7  -3   2  265.57    9.30
  -7  -3   2  270.67    8.70
  -7  -3   2  256.07    8.60
  -7  -3   2  257.57    8.80
   7  -3  -2  267.87    8.40
  -7  -3   2  263.97    8.40
   7  -3  -2  258.27    8.20
   7   3  -2  245.58    7.80
   7   3  -2  269.77    8.80
  -7   3   2  258.07    8.90
  -7   3   2  258.57    8.50
  -7   3   2  263.77    8.40
  -7   3   2  255.47    8.10
   7   3  -2  268.07    8.40
   7   3  -2  247.28    7.90
   7   3  -2  250.27    8.10
  -6  -3   2   81.99    4.10
  -6  -3   2   59.19    4.40
  -6  -3   2   78.69    4.40
   6  -3  -2   78.29    4.00
  -6  -3   2   77.89    4.10
  -6  -3   2   80.69    4.10
   6  -3  -2   75.49    3.90
  -6  -3   2   77.19    3.80
  -6   3   2   75.49    4.40
   6   3  -2   79.89    3.20
  -6   3   2   77.59    4.00
   6   3  -2   87.49    4.70
   6   3  -2   75.79    3.30
   6   3  -2   82.49    3.50
  -6   3   2   77.39    4.60
  -6   3   2   72.89    4.40
  -5  -3   2   37.50    2.50
  -5  -3   2   32.70    2.50
  -5  -3   2   36.50    2.90
  -5  -3   2   38.40    2.20
  -5  -3   2   39.90    2.70
  -5   3   2   32.20    1.90
   5   3  -2   33.80    2.10
   5   3  -2   35.50    1.90
   5   3  -2   33.90    2.10
  -4  -3   2   75.49    3.50
  -4  -3   2   80.29    2.60
   4  -3  -2   82.49    3.10
  -4  -3   2   72.29    3.60
   4  -3  -2   83.19    2.90
  -4  -3   2   73.39    3.80
   4   3  -2   77.69    3.00
   4   3  -2   71.49    3.10
  -4   3   2   77.29    3.20
  -4   3   2   74.79    3.00
  -4   3   2   80.79    3.10
   4   3  -2   76.49    3.10
  -3  -3   2  193.08    7.00
  -3  -3   2  214.68    6.80
  -3  -3   2  221.78    7.70
  -3  -3   2  211.58    5.90
   3  -3  -2  201.48    6.20
  -3  -3   2  200.98    5.90
   3   3  -2  211.98    6.60
  -3   3   2  211.88    7.90
  -3   3   2  217.88    6.70
   3   3  -2  204.78    7.00
   3   3  -2  215.98    6.80
   3   3  -2  215.98    6.90
   3   3  -2  203.18    6.40
  -3   3   2  204.88    6.30
   3   3  -2  212.18    6.20
  -2  -3   2  190.38    5.90
  -2  -3   2  187.98    5.80
  -2  -3   2  181.18    5.30
   2  -3  -2  187.78    6.50
  -2  -3   2  184.68    5.20
   2   3  -2  185.38    5.70
   2   3  -2  189.08    6.10
  -2   3   2  172.78    5.90
  -2   3   2  174.98    5.40
  -2   3   2  191.48    5.90
   2   3  -2  185.68    5.60
   2   3  -2  205.58    6.50
  -1  -3   2 1249.97   34.50
  -1   3   2 1244.18   52.99
   0  -3   2 1452.35   38.70
   0   3   2 1389.46   55.29
  -1   3  -2  891.81   24.00
   2  -3   2   26.40    1.00
  -2  -3  -2   27.00    1.50
   2  -3   2   24.40    1.40
  -2  -3  -2   27.60    1.40
  -2  -3  -2   28.90    1.60
   2   3   2   23.70    1.60
  -2   3  -2   25.90    1.50
  -2   3  -2   25.60    1.40
   2   3   2   22.40    1.20
  -2   3  -2   25.00    1.30
  -2   3  -2   25.30    1.50
   2   3   2   24.60    1.00
   3  -3   2  920.11   24.20
  -3  -3  -2  764.62   25.80
  -3  -3  -2  820.12   24.40
   3  -3   2  865.01   22.60
   3  -3   2  821.32   22.70
   3  -3   2  824.22   23.30
   3  -3   2  867.31   23.40
  -3   3  -2  873.21   23.90
   3   3   2  834.02   23.00
   3   3   2  827.82   23.60
   3   3   2  851.21   23.80
  -3   3  -2  885.81   23.60
   3   3   2  858.51   22.80
  -3   3  -2  840.82   23.60
  -3   3  -2  858.11   23.30
   4  -3   2  130.49    4.90
   4  -3   2  136.89    4.30
  -4  -3  -2  121.09    6.00
  -4  -3  -2  140.89    5.60
   4  -3   2  133.59    4.10
   4  -3   2  130.69    5.90
  -4  -3  -2  136.49    6.10
   4  -3   2  127.39    4.80
  -4   3  -2  135.59    5.30
  -4   3  -2  137.19    5.00
   4   3   2  132.39    4.50
  -4   3  -2  136.49    5.50
  -4   3  -2  142.09    5.60
   4   3   2  140.09    4.40
   5  -3   2   15.40    1.60
   5  -3   2   13.70    1.10
   5  -3   2   16.70    1.70
   5  -3   2   14.80    1.00
  -5  -3  -2   14.10    2.50
  -5  -3  -2   13.90    2.20
   5  -3   2   15.80    1.10
  -5  -3  -2   14.70    2.20
  -5  -3  -2   16.00    2.80
  -5   3  -2   18.50    2.30
  -5   3  -2   15.90    2.20
   5   3   2   12.00    1.20
  -5   3  -2   16.40    2.40
  -5   3  -2   17.10    2.10
   5   3   2   15.60    1.20
   5   3   2   15.70    1.20
  -6  -3  -2  127.99    6.50
   6  -3   2  121.19    6.40
  -6  -3  -2  118.39    6.30
   6  -3   2  131.59    4.30
   6  -3   2  130.09    4.40
  -6  -3  -2  137.59    6.10
  -6  -3  -2  134.69    6.10
   6  -3   2  132.69    4.40
   6  -3   2  133.59    4.90
   6  -3   2  130.79    4.70
   6   3   2  135.29    4.70
   6   3   2  132.29    4.60
  -6   3  -2  128.19    6.50
   6   3   2  128.99    5.50
   6   3   2  135.69    5.40
   6   3   2  136.59    4.50
  -6   3  -2  131.89    5.00
   6   3   2  130.59    4.40
   6   3   2  132.99    5.10
   7  -3   2    0.00    0.50
  -7  -3  -2   -0.20    0.80
  -7  -3  -2    1.00    1.00
   7  -3   2    0.30    0.60
   7  -3   2    0.30    0.40
  -7  -3  -2   -0.20    0.60
   7  -3   2    1.40    0.40
  -7  -3  -2   -0.20    0.70
  -7  -3  -2   -0.50    0.70
  -7   3  -2    1.50    0.80
   7   3   2    0.50    0.40
   7   3   2    0.50    0.60
   7   3   2    0.80    0.40
   7   3   2    0.80    0.40
  -7   3  -2    0.90    0.90
   7   3   2    0.80    0.50
   7   3   2    1.40    0.50
   8  -3   2   18.80    1.10
  -8  -3  -2   19.00    1.40
  -8  -3  -2   18.00    1.30
  -8  -3  -2   20.10    1.50
   8  -3   2   21.00    1.00
   8   3   2   18.40    1.10
   8   3   2   16.20    1.10
  -8   3  -2   20.10    1.50
  -8   3  -2   18.40    1.50
   8   3   2   19.60    1.00
   8  -4  -2    6.30    0.70
  -8  -4   2    7.40    0.90
   8  -4  -2    7.00    0.80
  -8  -4   2    6.00    1.20
  -8  -4   2    7.00    0.90
   8   4  -2    8.10    0.80
  -8   4   2    8.70    1.00
   8   4  -2    6.10    0.80
  -8   4   2    5.90    1.00
  -7  -4   2   48.40    2.50
  -7  -4   2   43.50    2.40
   7  -4  -2   44.10    2.20
  -7  -4   2   42.90    2.50
   7  -4  -2   44.00    2.40
  -7  -4   2   43.10    2.50
  -7  -4   2   42.50    2.60
  -7  -4   2   43.70    2.90
  -7  -4   2   45.50    2.30
  -7  -4   2   46.00    2.60
   7   4  -2   45.30    2.70
   7   4  -2   43.60    2.20
   7   4  -2   44.00    2.10
  -7   4   2   45.10    2.10
   7   4  -2   41.00    2.20
  -7   4   2   46.90    2.70
  -7   4   2   42.90    2.30
  -6  -4   2   24.20    2.10
   6  -4  -2   30.50    2.10
   6  -4  -2   26.50    1.80
  -6  -4   2   25.90    2.20
  -6  -4   2   27.20    2.20
  -6  -4   2   29.30    2.40
  -6  -4   2   28.20    2.20
   6  -4  -2   21.70    1.70
  -6  -4   2   31.00    2.30
  -6  -4   2   29.00    2.60
   6   4  -2   29.00    1.80
   6   4  -2   27.70    1.90
  -6   4   2   29.20    1.90
  -6   4   2   29.50    2.10
  -6   4   2   28.00    2.40
   6   4  -2   29.30    2.00
   6   4  -2   29.00    2.40
  -6   4   2   27.00    2.00
  -5  -4   2   33.60    2.60
  -5  -4   2   36.80    2.90
  -5  -4   2   36.60    2.20
  -5  -4   2   37.70    2.60
   5   4  -2   34.40    2.20
   5   4  -2   30.70    2.10
   5   4  -2   35.90    2.00
  -4  -4   2   55.29    2.60
  -4  -4   2   59.79    3.10
   4  -4  -2   57.99    2.60
   4  -4  -2   56.49    2.40
  -4  -4   2   54.79    2.00
  -4  -4   2   53.99    3.30
  -4  -4   2   54.29    3.10
   4   4  -2   58.69    2.50
  -4   4   2   52.59    2.40
  -4   4   2   57.09    2.80
   4   4  -2   54.39    2.50
   4   4  -2   54.29    2.70
  -3  -4   2  169.48    5.80
  -3  -4   2  155.88    6.00
   3  -4  -2  165.18    5.20
  -3  -4   2  157.78    4.80
  -3  -4   2  165.88    5.20
  -3  -4   2  162.48    5.40
  -3  -4   2  161.48    4.80
  -3  -4   2  169.48    5.90
  -3   4   2  155.58    5.50
   3   4  -2  156.98    6.20
   3   4  -2  173.88    5.40
  -3   4   2  163.78    5.60
  -3   4   2  164.48    5.70
   3   4  -2  168.08    5.70
   3   4  -2  170.08    5.60
   3   4  -2  163.08    5.60
   3   4  -2  170.28    6.10
   3   4  -2  172.38    5.10
  -3   4   2  164.28    5.20
   3   4  -2  169.68    6.10
  -2  -4   2  931.61   25.00
   2   4  -2  930.31   25.50
   2   4  -2  970.10   26.20
  -2   4   2  928.91   25.20
  -2   4   2  933.51   25.50
   2   4  -2  950.20   25.20
  -1  -4   2  145.29    4.20
  -1  -4   2  134.09    4.20
  -1  -4   2  125.69    3.80
  -1  -4   2  123.29    4.20
   1   4  -2  131.39    4.20
  -1   4   2  133.19    4.50
   1   4  -2  129.19    3.90
   1   4  -2  128.79    4.80
  -1   4   2  124.89    4.00
   1   4  -2  129.09    4.40
   1   4  -2  129.59    4.10
   1  -4   2  714.63   19.80
  -1  -4  -2  751.02   20.10
   1  -4   2  720.23   19.30
  -1  -4  -2  746.73   20.00
   1   4   2  737.33   19.50
  -1   4  -2  752.82   19.70
   1   4   2  692.33   20.00
  -1   4  -2  703.53   20.20
   2  -4   2  118.59    4.10
   2  -4   2  119.49    4.20
   2  -4   2  117.89    3.60
   2  -4   2  121.29    4.20
  -2  -4  -2  120.89    4.90
  -2   4  -2  122.99    4.50
  -2   4  -2  124.39    4.40
  -2   4  -2  122.49    4.10
  -2   4  -2  121.59    4.20
  -2   4  -2  120.99    4.60
  -2   4  -2  125.49    4.10
   2   4   2  106.69    4.30
  -3  -4  -2  685.43   21.20
   3  -4   2  719.63   19.10
   3  -4   2  713.83   20.00
   3  -4   2  706.13   20.00
  -3  -4  -2  714.43   20.40
  -3  -4  -2  706.03   21.20
   3  -4   2  703.03   20.00
  -3   4  -2  727.23   20.60
   3   4   2  720.33   19.50
  -3   4  -2  738.93   19.90
  -3   4  -2  720.23   20.60
  -3   4  -2  706.43   20.20
  -3   4  -2  734.43   20.30
   3   4   2  694.43   20.30
  -3   4  -2  717.93   20.70
  -3   4  -2  728.73   20.00
   4  -4   2   72.59    2.50
   4  -4   2   73.89    3.60
  -4  -4  -2   71.89    4.40
   4  -4   2   74.39    3.50
   4  -4   2   71.79    2.60
  -4  -4  -2   66.09    4.40
   4  -4   2   66.99    3.00
  -4  -4  -2   66.49    4.70
   4  -4   2   81.59    4.40
  -4  -4  -2   70.49    3.70
  -4   4  -2   71.69    4.10
   4   4   2   76.29    4.00
  -4   4  -2   70.49    3.10
   4   4   2   68.49    3.10
  -4   4  -2   72.89    4.20
  -4   4  -2   69.29    3.90
   4   4   2   74.59    4.10
  -4   4  -2   74.89    3.60
   5  -4   2  378.36   10.70
   5  -4   2  383.26   10.60
  -5  -4  -2  333.67   10.80
   5  -4   2  322.47   12.70
   5  -4   2  362.76   12.30
  -5  -4  -2  392.06   13.10
  -5  -4  -2  378.16   13.30
  -5  -4  -2  367.96   13.10
   5  -4   2  348.17   12.50
   5  -4   2  387.86   11.70
  -5  -4  -2  382.26   13.60
   5  -4   2  394.96   11.60
   5  -4   2  381.26   11.10
  -5   4  -2  382.86   12.50
   5   4   2  376.56   12.10
  -5   4  -2  392.86   12.30
  -5   4  -2  385.56   12.50
   5   4   2  395.76   11.20
   5   4   2  410.66   11.00
  -5   4  -2  345.17   13.20
   5   4   2  400.76   11.10
   5   4   2  377.36   11.00
   6  -4   2   48.50    3.10
  -6  -4  -2   50.29    3.60
  -6  -4  -2   48.90    3.50
   6  -4   2   47.30    2.40
   6  -4   2   49.20    2.30
   6  -4   2   44.90    2.90
  -6  -4  -2   50.39    3.40
  -6  -4  -2   45.50    3.80
   6   4   2   48.00    2.20
   6   4   2   47.20    2.80
  -6   4  -2   49.99    2.60
   6   4   2   49.20    2.20
  -6   4  -2   49.00    3.70
   6   4   2   43.30    3.40
   6   4   2   47.30    2.70
   6   4   2   47.60    2.20
   6   4   2   48.50    2.30
   7  -4   2   23.90    1.50
  -7  -4  -2   22.20    2.50
  -7  -4  -2   21.50    2.50
   7  -4   2   28.00    2.00
  -7  -4  -2   26.00    2.10
  -7  -4  -2   21.30    2.60
   7  -4   2   23.60    1.40
   7   4   2   25.50    1.30
   7   4   2   26.10    1.90
  -7   4  -2   26.30    2.30
   7   4   2   24.10    1.60
   7   4   2   23.30    2.00
   7   4   2   22.80    1.30
   8  -4   2    1.80    0.40
   8  -4   2    2.60    0.40
  -8  -4  -2    1.20    0.50
   8  -4   2    1.50    0.70
  -8  -4  -2    1.50    0.50
  -8   4  -2    2.10    0.60
   8   4   2    1.40    0.40
   8   4   2    2.00    0.40
   8   4   2    1.50    0.40
   8  -5  -2    1.60    0.40
  -8  -5   2    2.30    0.50
   8  -5  -2    2.10    0.50
  -8  -5   2    1.10    0.40
   8   5  -2    2.20    0.50
  -8   5   2    1.50    0.50
  -7  -5   2   -0.20    0.50
  -7  -5   2    0.00    0.70
   7  -5  -2   -0.10    0.40
   7  -5  -2    0.40    0.50
  -7  -5   2   -0.10    0.50
  -7  -5   2    0.40    0.40
  -7  -5   2   -0.30    0.50
  -7  -5   2    0.30    0.50
  -7  -5   2    0.30    0.50
   7   5  -2    0.10    0.50
  -7   5   2   -0.10    0.50
   7   5  -2    0.00    0.80
   7   5  -2   -0.10    0.40
   7   5  -2    0.20    0.40
   6  -5  -2   66.59    3.00
  -6  -5   2   70.89    4.00
  -6  -5   2   71.89    3.60
  -6  -5   2   68.79    3.50
  -6  -5   2   72.69    3.60
   6  -5  -2   64.39    3.00
   6  -5  -2   70.89    3.30
  -6  -5   2   69.89    3.70
  -6  -5   2   69.69    3.30
  -6  -5   2   75.29    3.80
   6   5  -2   68.99    3.20
   6   5  -2   69.39    3.30
  -6   5   2   72.39    3.20
   6   5  -2   70.09    3.80
   6   5  -2   73.09    3.10
  -6   5   2   70.49    3.70
  -6   5   2   68.99    3.20
  -5  -5   2   64.19    3.70
  -5  -5   2   61.49    3.40
  -5  -5   2   60.69    3.80
  -5  -5   2   55.19    3.50
  -5  -5   2   60.29    2.80
   5  -5  -2   54.59    3.00
  -5  -5   2   60.19    3.30
  -5  -5   2   62.69    3.50
  -5  -5   2   65.29    3.10
   5  -5  -2   64.39    3.20
  -5   5   2   62.89    3.10
   5   5  -2   64.49    3.30
   5   5  -2   60.29    2.50
  -5   5   2   59.49    3.50
   5   5  -2   62.09    2.90
   5   5  -2   58.89    3.00
  -5   5   2   62.29    3.10
   5   5  -2   57.59    3.20
  -4  -5   2   74.39    3.60
   4  -5  -2   81.79    3.10
   4  -5  -2   75.39    3.30
   4  -5  -2   74.29    4.20
   4  -5  -2   62.49    3.60
  -4  -5   2   78.09    3.30
   4   5  -2   77.99    3.40
  -4   5   2   73.49    3.60
  -4   5   2   76.99    3.60
  -4   5   2   74.19    3.20
   4   5  -2   70.49    3.20
   4   5  -2   72.09    3.20
  -4   5   2   61.79    3.90
   4   5  -2   79.09    5.30
  -3  -5   2  206.68    6.90
   3  -5  -2  218.98    6.80
   3  -5  -2  206.28    6.40
  -3  -5   2  217.18    6.50
  -3  -5   2  207.28    6.70
  -3  -5   2  206.28    6.00
  -3  -5   2  204.88    6.00
   3   5  -2  207.28    6.40
   3   5  -2  207.68    6.50
  -3   5   2  208.48    6.90
  -3   5   2  208.48    7.10
  -3   5   2  202.08    6.80
   3   5  -2  209.48    7.60
  -3   5   2  197.88    6.50
   3   5  -2  204.78    6.90
   3   5  -2  206.98    6.70
  -2  -5   2  487.85   13.80
  -2  -5   2  509.95   15.70
  -2  -5   2  485.65   14.00
   2  -5  -2  501.85   15.00
  -2  -5   2  509.25   14.50
   2  -5  -2  505.05   14.10
  -2  -5   2  510.25   13.80
  -2  -5   2  506.85   14.40
  -2  -5   2  513.55   14.80
  -2   5   2  499.65   14.10
  -2   5   2  517.45   14.90
   2   5  -2  510.75   14.10
   2   5  -2  508.15   14.40
   2   5  -2  516.95   14.50
   2   5  -2  529.65   14.90
  -2   5   2  506.55   14.50
   2   5  -2  501.85   15.30
   2   5  -2  516.65   14.40
  -1  -5   2  100.39    3.40
   1  -5  -2   96.19    3.40
  -1  -5   2  106.19    3.80
  -1  -5   2  100.79    3.20
  -1  -5   2   98.29    3.20
  -1  -5   2  103.49    3.50
  -1   5   2   93.19    3.50
   1   5  -2  100.59    4.30
   1   5  -2  103.89    3.60
  -1   5   2  102.29    5.20
   1   5  -2  105.09    3.50
   1   5  -2   94.89    3.30
   1   5  -2  102.29    3.80
   1   5  -2  100.79    3.30
   0  -5   2  347.77    9.80
   0  -5   2  343.97   10.10
   0  -5  -2  336.07    9.70
   0  -5   2  331.77    9.60
   0  -5   2  355.86    9.70
   0  -5   2  344.07    9.60
   0   5  -2  347.07    9.90
   0   5   2  353.06   10.40
   0   5  -2  346.37    9.80
   0   5   2  324.97    9.70
   0   5  -2  356.56   10.20
   0   5  -2  349.77   10.00
   0   5  -2  347.97   12.50
   0   5  -2  335.87    9.80
  -1   5  -2 1503.35   40.20
  -1   5  -2 1498.75   40.40
   1   5   2 1449.26   39.80
  -2  -5  -2  286.67   10.10
   2  -5   2  262.57    8.60
   2  -5   2  271.67    8.10
   2  -5   2  289.37    8.60
   2  -5   2  281.07    8.70
   2  -5   2  283.97    8.40
   2  -5   2  296.57    8.80
  -2   5  -2  281.97    8.90
  -2   5  -2  290.87    8.90
   2   5   2  285.97   10.20
  -2   5  -2  285.97    8.50
  -2   5  -2  272.57    8.80
  -2   5  -2  283.97    8.50
  -2   5  -2  273.57    9.30
  -2   5  -2  291.57    9.20
  -2   5  -2  272.67    9.20
   3  -5   2   59.49    2.90
  -3  -5  -2   54.69    3.70
   3  -5   2   58.59    2.20
   3  -5   2   57.99    2.90
   3  -5   2   64.39    3.10
  -3  -5  -2   63.89    3.80
   3  -5   2   62.49    2.30
  -3   5  -2   66.89    3.60
  -3   5  -2   61.89    3.10
  -3   5  -2   63.19    2.90
   3   5   2   59.19    3.10
   3   5   2   62.09    2.50
  -3   5  -2   61.29    3.50
  -3   5  -2   61.79    2.90
  -3   5  -2   63.79    3.30
   4  -5   2  369.66   11.50
  -4  -5  -2  353.16   12.90
  -4  -5  -2  362.46   12.50
  -4  -5  -2  351.36   12.60
   4  -5   2  357.66   11.20
   4  -5   2  369.56   11.10
   4  -5   2  344.07   10.10
   4   5   2  357.56   11.40
   4   5   2  363.76   10.80
   4   5   2  365.96   10.50
  -4   5  -2  353.06   11.90
  -4   5  -2  359.26   11.80
  -4   5  -2  352.16   12.10
  -4   5  -2  359.76   11.10
   4   5   2  372.36   10.70
  -4   5  -2  374.06   12.10
  -5  -5  -2  101.09    3.90
  -5  -5  -2  115.19    6.00
  -5  -5  -2  112.09    5.70
   5  -5   2  116.29    4.60
   5  -5   2  111.19    5.20
   5  -5   2  115.89    4.10
  -5  -5  -2  108.29    5.70
   5  -5   2  115.59    4.70
  -5  -5  -2  124.19    5.60
  -5  -5  -2  107.19    6.10
   5  -5   2  111.59    5.00
  -5   5  -2  115.89    5.40
  -5   5  -2  117.69    5.90
   5   5   2  119.19    4.10
  -5   5  -2  113.69    5.40
  -5   5  -2  114.09    4.60
   5   5   2  113.79    4.20
  -5   5  -2  110.89    5.40
   5   5   2  109.09    4.90
   5   5   2  112.79    4.20
   5   5   2  117.99    4.10
  -6  -5  -2  100.29    5.30
   6  -5   2  115.79    4.80
  -6  -5  -2  103.59    5.10
   6  -5   2  104.09    4.30
   6  -5   2  108.89    3.90
  -6  -5  -2  106.59    5.10
  -6  -5  -2  106.79    5.70
   6  -5   2  102.79    4.80
  -6   5  -2  113.29    5.40
   6   5   2  107.49    3.80
   6   5   2  107.79    4.60
   6   5   2  106.69    4.30
  -6   5  -2  106.59    5.40
   6   5   2  107.29    3.90
   6   5   2  110.39    3.80
   6   5   2  104.39    3.90
   7  -5   2    0.70    0.60
   7  -5   2   -0.30    0.30
   7  -5   2    0.20    0.40
  -7  -5  -2    0.40    0.70
  -7  -5  -2    0.30    0.60
  -7  -5  -2    0.60    0.70
   7  -5   2    0.50    0.50
   7   5   2    0.10    0.30
   7   5   2    0.40    0.30
   7   5   2    0.20    0.30
  -7   5  -2    0.90    1.10
   7   5   2    0.10    0.30
  -7   5  -2    0.20    0.70
  -8  -5  -2    4.40    0.60
   8  -5   2    3.40    0.40
  -8  -5  -2    2.30    0.60
   8   5   2    3.20    0.40
  -8   5  -2    3.00    0.60
   8  -6  -2    7.70    0.60
  -8  -6   2    7.90    0.70
  -8  -6   2    8.30    0.60
   8  -6  -2    8.30    0.60
  -8   6   2    8.10    0.90
   8   6  -2    9.40    0.70
   8   6  -2    7.30    1.00
  -7  -6   2   36.90    2.00
  -7  -6   2   36.40    2.10
   7  -6  -2   36.00    1.70
  -7  -6   2   38.10    2.00
  -7  -6   2   41.20    2.10
  -7  -6   2   38.80    2.20
  -7  -6   2   37.20    1.80
   7  -6  -2   36.40    1.90
   7   6  -2   38.00    1.90
   7   6  -2   39.30    2.20
   7   6  -2   39.70    1.90
  -7   6   2   37.60    2.10
  -6  -6   2   47.40    2.70
   6  -6  -2   44.50    2.20
  -6  -6   2   47.90    2.90
  -6  -6   2   47.80    3.80
  -6  -6   2   46.90    2.60
  -6  -6   2   46.30    2.60
   6  -6  -2   47.70    2.50
  -6  -6   2   47.20    2.60
  -6  -6   2   48.40    2.80
   6   6  -2   44.60    2.50
   6   6  -2   45.40    2.30
  -6   6   2   48.80    2.80
   6   6  -2   44.10    2.20
   6   6  -2   46.10    2.90
   6   6  -2   47.10    2.50
   5  -6  -2   77.09    3.70
  -5  -6   2   83.79    4.10
   5  -6  -2   75.99    4.20
  -5  -6   2   82.49    3.40
   5  -6  -2   85.19    3.70
  -5  -6   2   86.69    3.70
   5  -6  -2   80.89    3.50
   5  -6  -2   76.79    4.90
   5  -6  -2   81.49    3.70
  -5  -6   2   89.09    4.40
   5   6  -2   83.89    3.60
   5   6  -2   85.99    3.10
  -5   6   2   84.79    4.20
   5   6  -2   85.59    3.60
  -5   6   2   83.19    4.10
   5   6  -2   82.09    3.70
   5   6  -2   84.49    3.80
  -4  -6   2   32.70    2.20
   4  -6  -2   31.40    2.60
   4  -6  -2   31.00    2.10
  -4  -6   2   30.90    2.00
   4  -6  -2   28.70    1.90
   4   6  -2   31.70    2.00
  -4   6   2   30.80    2.10
  -4   6   2   29.30    2.20
   4   6  -2   27.80    2.10
   4   6  -2   31.40    2.30
  -4   6   2   31.40    2.40
  -4   6   2   30.90    2.20
   4   6  -2   31.10    2.00
  -4   6   2   28.10    2.20
  -3  -6   2  112.59    4.70
  -3  -6   2  104.49    3.50
  -3  -6   2  105.59    4.30
   3  -6  -2  109.09    4.50
  -3  -6   2  113.99    5.20
  -3   6   2   95.99    4.60
   3   6  -2  110.89    4.00
  -3   6   2  102.89    4.60
  -3   6   2  100.59    5.20
   3   6  -2  114.99    5.00
   3   6  -2  101.79    4.80
   2  -6  -2   83.49    3.70
  -2  -6   2   89.19    3.00
  -2  -6   2   84.29    3.40
  -2  -6   2   83.69    3.90
  -2  -6   2   92.09    3.20
  -2  -6   2   87.69    3.00
   2  -6  -2   89.39    3.30
  -2  -6   2   85.29    3.20
  -2  -6   2   89.29    3.50
   2   6  -2   89.29    3.60
  -2   6   2   80.89    3.40
   2   6  -2   83.09    3.80
   2   6  -2   87.19    3.70
  -2   6   2   84.59    3.50
   2   6  -2   83.09    3.30
  -2   6   2   83.99    3.90
   2   6  -2   81.19    3.40
   2   6  -2   92.19    3.30
   2   6  -2   86.19    4.30
  -1  -6   2   75.69    3.00
  -1  -6   2   80.99    3.00
  -1  -6   2   79.49    2.80
   1  -6  -2   77.79    2.90
   1  -6  -2   81.39    3.20
  -1  -6   2   78.59    2.90
  -1  -6   2   80.19    2.80
  -1  -6   2   76.99    3.40
  -1  -6   2   76.79    3.00
   1   6  -2   75.79    2.90
  -1   6   2   74.29    3.00
   1   6  -2   78.29    3.50
   1   6  -2   81.79    3.10
   1   6  -2   79.39    3.20
  -1   6   2   81.69    3.10
  -1   6   2   78.39    3.60
   1   6  -2   77.89    3.10
   1   6  -2   77.89    4.00
   1   6  -2   79.89    3.00
   1   6  -2   75.39    3.10
   0  -6  -2  236.58    8.80
   0  -6   2  264.17    7.90
   0  -6   2  263.67    7.60
   0  -6   2  254.17    7.80
   0  -6   2  257.07    8.20
   0  -6   2  262.77    7.60
   0  -6  -2  258.07    7.70
   0  -6   2  263.77    7.80
   0   6   2  266.37    8.60
   0   6  -2  259.07    7.80
   0   6  -2  271.47    8.10
   0   6  -2  259.27    8.10
   0   6   2  269.57    9.00
   0   6  -2  262.37    8.30
   0   6  -2  253.37    7.80
   0   6   2  263.77    7.70
   0   6  -2  269.07    8.00
   0   6  -2  267.37    9.10
   1  -6   2   64.29    3.00
   1  -6   2   68.39    2.50
   1  -6   2   71.79    2.60
   1  -6   2   67.49    2.70
   1  -6   2   65.69    2.70
   1  -6   2   68.79    3.00
  -1   6  -2   64.29    3.30
   1   6   2   62.99    2.90
  -1   6  -2   63.49    3.30
  -1   6  -2   72.99    3.00
  -1   6  -2   68.09    3.60
  -1   6  -2   69.99    3.10
  -1   6  -2   65.39    3.00
  -1   6  -2   67.69    2.80
   1   6   2   67.49    2.50
  -1   6  -2   70.39    2.80
   2  -6   2    4.30    0.90
   2  -6   2    3.10    0.60
   2  -6   2    4.20    0.60
   2  -6   2    2.20    0.60
   2  -6   2    3.10    0.80
  -2   6  -2    2.80    1.10
  -2   6  -2    2.30    0.60
  -2   6  -2    2.40    1.10
  -2   6  -2    3.00    0.90
  -2   6  -2    3.60    0.80
  -2   6  -2    3.40    0.80
  -2   6  -2    4.00    0.80
  -2   6  -2    2.80    0.80
   3  -6   2   32.90    2.20
   3  -6   2   35.70    2.20
   3  -6   2   34.40    2.30
  -3  -6  -2   30.10    3.00
  -3  -6  -2   30.50    2.90
   3   6   2   33.20    2.30
  -3   6  -2   34.30    3.10
  -3   6  -2   36.50    2.90
  -3   6  -2   34.10    3.00
  -3   6  -2   32.70    2.60
  -3   6  -2   37.70    2.20
  -3   6  -2   34.60    2.40
  -4  -6  -2  188.38    8.40
  -4  -6  -2  180.68    6.30
   4  -6   2  187.98    6.40
   4  -6   2  190.88    7.10
   4  -6   2  194.78    6.80
  -4  -6  -2  186.38    7.80
  -4  -6  -2  184.08    7.90
   4  -6   2  201.58    6.80
   4  -6   2  191.78    6.20
  -4  -6  -2  184.18    8.10
  -4  -6  -2  172.68    8.10
   4  -6   2  192.28    7.50
  -4   6  -2  197.48    7.70
   4   6   2  183.78    6.90
   4   6   2  198.18    7.20
  -4   6  -2  197.38    7.60
   4   6   2  183.18    6.40
   4   6   2  184.98    7.90
   4   6   2  211.08    7.10
  -4   6  -2  185.28    6.80
  -4   6  -2  191.68    7.60
   4   6   2  192.68    6.30
  -4   6  -2  196.78    7.30
   5  -6   2    7.50    0.90
  -5  -6  -2    4.50    1.50
  -5  -6  -2    3.70    1.50
   5  -6   2    4.10    1.00
   5  -6   2    4.60    1.10
   5  -6   2    4.40    0.80
  -5  -6  -2    2.90    1.40
   5  -6   2    4.10    1.00
  -5  -6  -2    4.90    1.30
  -5  -6  -2    4.60    0.70
   5  -6   2    3.90    1.00
  -5  -6  -2    4.50    1.70
  -5   6  -2    4.90    1.40
  -5   6  -2    3.00    1.40
  -5   6  -2    4.70    1.00
   5   6   2    3.20    0.70
   5   6   2    4.20    0.70
   5   6   2    4.60    0.80
   5   6   2    5.40    0.90
  -5   6  -2    5.00    1.50
   5   6   2    3.70    1.00
  -5   6  -2    4.10    1.50
  -5   6  -2    8.80    1.60
   6  -6   2    9.00    0.90
   6  -6   2    9.80    1.30
   6  -6   2   10.30    1.40
  -6  -6  -2   12.90    1.90
   6  -6   2    9.50    1.20
  -6  -6  -2   11.60    1.70
  -6  -6  -2   10.90    1.60
   6  -6   2   12.30    1.30
  -6  -6  -2   10.50    1.50
  -6  -6  -2    9.20    1.80
  -6   6  -2   11.10    1.80
  -6   6  -2   10.20    1.50
   6   6   2    9.30    0.90
   6   6   2   11.00    1.00
   6   6   2    9.70    1.00
   6   6   2    9.70    1.00
  -6   6  -2   10.00    1.60
  -6   6  -2   11.80    1.50
   7  -6   2   44.00    2.20
  -7  -6  -2   46.30    2.30
  -7  -6  -2   40.20    2.30
  -7  -6  -2   41.20    2.50
   7  -6   2   45.40    1.80
   7  -6   2   43.70    2.00
  -7   6  -2   45.60    2.60
   7   6   2   41.80    1.80
   7   6   2   43.00    1.80
  -7   6  -2   40.40    2.30
  -7  -7   2   19.20    1.20
   7  -7  -2   22.80    1.40
  -7  -7   2   20.20    1.60
  -7   7   2   21.20    1.50
   7   7  -2   18.10    1.80
   7   7  -2   19.80    1.50
   7   7  -2   20.40    1.10
   7   7  -2   19.20    1.30
  -6  -7   2   75.69    3.50
  -6  -7   2   76.09    3.30
   6  -7  -2   76.69    3.20
  -6  -7   2   74.29    3.60
   6   7  -2   72.89    3.10
  -6   7   2   77.59    3.70
   6   7  -2   75.09    3.00
   6   7  -2   77.59    3.30
   6   7  -2   79.29    3.30
  -6   7   2   75.69    3.50
   6   7  -2   74.19    3.70
   5  -7  -2   28.60    1.90
  -5  -7   2   31.20    2.40
   5  -7  -2   32.40    2.10
   5  -7  -2   32.20    2.60
  -5  -7   2   32.20    2.10
  -5  -7   2   29.80    2.30
   5  -7  -2   29.80    1.90
   5  -7  -2   29.10    2.40
   5  -7  -2   29.40    2.50
   5  -7  -2   28.60    1.90
  -5  -7   2   32.20    2.00
  -5  -7   2   30.90    1.80
   5   7  -2   28.20    1.90
   5   7  -2   29.20    1.60
  -5   7   2   26.90    2.00
  -5   7   2   31.40    2.10
  -5   7   2   31.00    2.00
  -5   7   2   31.60    2.30
   5   7  -2   30.90    2.00
   5   7  -2   30.20    2.10
  -5   7   2   31.90    2.10
   5   7  -2   29.60    2.40
  -5   7   2   32.10    2.50
   5   7  -2   31.10    2.20
  -4  -7   2   65.19    4.90
   4  -7  -2   63.29    3.40
  -4  -7   2   66.39    3.20
   4  -7  -2   58.19    5.20
  -4  -7   2   66.09    3.30
  -4  -7   2   68.79    4.20
   4  -7  -2   66.69    4.10
   4  -7  -2   62.69    3.20
   4  -7  -2   59.59    3.60
  -4  -7   2   62.79    4.30
  -4   7   2   60.49    4.10
  -4   7   2   62.99    3.90
  -4   7   2   64.09    3.20
   4   7  -2   65.79    3.30
  -4   7   2   61.89    3.20
   4   7  -2   67.09    3.30
  -4   7   2   69.69    3.70
   4   7  -2   61.29    3.30
   3  -7  -2   47.40    3.10
   3  -7  -2   47.70    2.40
  -3  -7   2   45.60    2.50
  -3  -7   2   45.00    2.60
  -3  -7   2   40.30    2.90
   3  -7  -2   43.40    2.50
  -3  -7   2   43.80    1.90
   3   7  -2   43.60    2.40
  -3   7   2   42.20    2.50
   3   7  -2   44.90    2.50
  -3   7   2   41.10    2.50
  -3   7   2   48.10    2.50
   3   7  -2   46.30    2.70
  -2  -7   2   65.89    3.00
  -2  -7   2   61.49    2.80
  -2  -7   2   61.39    3.10
  -2  -7   2   58.29    3.50
  -2  -7   2   63.49    2.80
  -2  -7   2   64.49    2.50
  -2  -7   2   67.59    2.70
   2  -7  -2   66.19    2.80
  -2  -7   2   62.99    3.50
   2  -7  -2   72.89    3.20
  -2   7   2   66.89    4.00
   2   7  -2   65.09    3.20
   2   7  -2   63.79    3.90
  -2   7   2   68.49    3.10
   2   7  -2   65.79    4.20
   2   7  -2   64.79    2.90
   2   7  -2   67.79    3.00
  -2   7   2   66.49    3.00
  -2   7   2   61.39    3.40
   1  -7  -2  231.48    7.40
  -1  -7   2  230.18    7.10
   1  -7  -2  224.38    8.30
  -1  -7   2  220.68    7.60
  -1  -7   2  227.88    6.80
  -1  -7   2  230.48    7.80
  -1  -7   2  228.88    7.20
  -1  -7   2  229.48    7.00
   1  -7  -2  231.98    7.10
   1   7  -2  233.78    7.20
   1   7  -2  225.98    8.60
  -1   7   2  233.58    8.10
   1   7  -2  226.38    7.10
   1   7  -2  226.78    7.30
  -1   7   2  212.08    7.20
   1   7  -2  217.58    7.60
  -1   7   2  222.98    7.10
  -1   7   2  226.88    7.10
   0  -7   2  127.59    4.50
   0  -7   2  131.49    4.30
   0  -7   2  129.69    4.50
   0  -7   2  132.19    5.00
   0  -7  -2  130.49    4.60
   0  -7   2  116.09    5.10
   0  -7   2  134.09    4.30
   0  -7  -2  123.49    4.30
   0  -7   2  132.59    4.50
   0   7   2  129.29    4.40
   0   7  -2  131.19    5.20
   0   7  -2  126.19    4.50
   0   7  -2  130.59    5.80
   0   7   2  125.79    4.30
   0   7  -2  133.19    4.80
   0   7  -2  125.29    5.20
   1  -7   2   53.19    2.30
   1  -7   2   52.69    2.90
   1  -7   2   54.59    3.00
   1  -7   2   63.69    3.30
   1  -7   2   57.99    3.50
  -1   7  -2   55.89    2.70
  -1   7  -2   55.79    3.40
  -1   7  -2   59.59    3.10
  -1   7  -2   58.99    3.20
  -1   7  -2   60.09    2.90
  -1   7  -2   52.69    3.40
   1   7   2   57.39    2.30
  -1   7  -2   53.89    2.60
   2  -7   2   83.69    3.30
   2  -7   2   81.89    3.80
   2  -7   2   75.19    3.50
   2  -7   2   76.49    3.70
   2  -7   2   76.79    3.00
  -2   7  -2   82.29    4.10
  -2   7  -2   75.69    3.40
  -2   7  -2   73.69    4.00
  -2   7  -2   76.39    3.90
  -2   7  -2   80.19    3.60
  -2   7  -2   73.29    4.00
  -2   7  -2   70.29    4.00
   3  -7   2  126.19    5.10
   3  -7   2  133.49    5.40
  -3   7  -2  120.69    5.70
  -3   7  -2  128.29    5.70
  -3   7  -2  124.59    5.00
  -3   7  -2  134.29    5.60
  -3   7  -2  143.19    6.00
   4  -7   2   74.99    3.90
   4  -7   2   71.49    2.90
  -4  -7  -2   64.69    4.50
   4  -7   2   67.99    3.40
   4  -7   2   69.69    3.60
  -4  -7  -2   74.39    4.40
  -4  -7  -2   67.99    3.00
   4  -7   2   69.49    3.10
   4  -7   2   72.99    4.20
  -4  -7  -2   73.09    4.50
  -4  -7  -2   66.99    4.20
  -4   7  -2   71.69    3.30
  -4   7  -2   76.19    4.20
   4   7   2   70.09    3.70
  -4   7  -2   76.19    4.20
   4   7   2   68.39    3.10
   4   7   2   69.29    3.00
  -4   7  -2   73.39    4.40
  -4   7  -2   67.19    4.40
  -4   7  -2   72.09    4.00
   5  -7   2   39.20    2.00
  -5  -7  -2   34.40    2.80
  -5  -7  -2   36.40    2.90
   5  -7   2   39.80    1.90
   5  -7   2   38.20    2.30
   5  -7   2   38.70    2.60
  -5  -7  -2   40.70    3.00
  -5  -7  -2   37.40    3.10
  -5  -7  -2   37.00    3.40
  -5   7  -2   38.60    2.70
  -5   7  -2   39.60    2.90
  -5   7  -2   34.20    3.00
  -5   7  -2   38.40    2.80
   5   7   2   38.60    2.00
   5   7   2   40.00    2.50
  -5   7  -2   39.60    2.10
   5   7   2   39.40    2.00
   6  -7   2   30.70    1.60
   6  -7   2   29.80    1.90
  -6  -7  -2   32.80    2.30
  -6  -7  -2   30.90    2.20
   6  -7   2   31.60    1.50
   6  -7   2   30.10    2.00
  -6  -7  -2   30.80    2.20
  -6  -7  -2   32.20    2.40
   6  -7   2   31.40    1.90
   6   7   2   30.80    1.60
  -6   7  -2   31.10    2.10
  -6   7  -2   33.50    2.10
  -6   7  -2   35.40    2.50
  -6   7  -2   30.30    2.20
   6   7   2   31.40    1.60
   7  -7   2   10.50    1.00
  -7  -7  -2    9.90    1.00
  -7  -7  -2   11.80    1.00
   7  -7   2   11.90    0.80
   7  -7   2   10.90    0.70
   7   7   2   11.90    0.70
  -7   7  -2   10.80    1.10
   7   7   2   10.90    0.90
  -7   7  -2   11.90    1.10
  -7  -8   2   10.50    0.80
   7  -8  -2    9.90    0.70
  -7   8   2    9.80    0.80
   7   8  -2   10.60    0.80
  -6  -8   2    4.50    0.90
   6  -8  -2    3.40    0.60
  -6  -8   2    4.40    0.80
  -6  -8   2    3.40    0.70
   6   8  -2    5.30    0.80
   6   8  -2    6.00    0.80
  -6   8   2    5.30    0.90
   6   8  -2    4.10    0.80
   6   8  -2    4.40    0.70
  -6   8   2    5.80    0.90
   5  -8  -2   29.30    2.30
   5  -8  -2   30.70    1.80
  -5  -8   2   31.10    2.00
   5  -8  -2   29.20    2.00
  -5  -8   2   30.00    1.90
  -5  -8   2   29.90    2.00
  -5  -8   2   29.60    2.30
  -5  -8   2   32.10    1.80
  -5  -8   2   27.10    2.10
   5  -8  -2   31.50    2.20
   5  -8  -2   27.90    1.60
   5  -8  -2   29.90    1.90
  -5   8   2   29.30    2.20
   5   8  -2   34.00    2.10
  -5   8   2   33.30    1.90
  -5   8   2   30.10    2.00
   5   8  -2   30.20    2.00
   5   8  -2   28.50    1.80
   5   8  -2   29.40    1.90
  -5   8   2   29.20    1.90
   5   8  -2   29.90    2.30
  -5   8   2   28.80    1.90
  -4  -8   2   58.39    3.30
   4  -8  -2   60.39    3.10
   4  -8  -2   65.59    3.40
  -4  -8   2   61.79    3.20
  -4  -8   2   63.09    3.00
  -4  -8   2   56.29    3.00
  -4  -8   2   65.09    3.60
   4  -8  -2   62.99    2.90
   4  -8  -2   62.19    2.90
   4  -8  -2   60.49    3.60
   4  -8  -2   60.29    3.10
  -4   8   2   64.09    3.20
   4   8  -2   59.49    3.20
  -4   8   2   61.19    3.00
  -4   8   2   64.99    3.50
   4   8  -2   60.99    3.00
   4   8  -2   56.79    3.10
  -4   8   2   64.39    3.10
   4   8  -2   60.99    2.50
   4   8  -2   60.79    3.10
  -4   8   2   58.99    3.00
   3  -8  -2  158.18    6.50
  -3  -8   2  169.08    6.90
   3  -8  -2  160.88    6.70
   3  -8  -2  160.48    5.70
  -3  -8   2  163.08    6.00
   3  -8  -2  156.58    6.50
   3  -8  -2  166.08    6.00
  -3  -8   2  167.78    5.90
  -3  -8   2  171.98    6.40
   3   8  -2  167.68    5.60
  -3   8   2  165.58    5.90
   3   8  -2  167.78    5.90
  -3   8   2  155.48    6.90
  -3   8   2  164.58    7.70
   3   8  -2  182.08    7.60
   3   8  -2  156.78    5.90
  -3   8   2  162.48    6.60
   3   8  -2  165.28    6.30
  -3   8   2  166.68    6.00
  -3   8   2  158.38    5.90
   3   8  -2  172.18    6.30
  -2  -8   2    9.40    1.60
  -2  -8   2   11.10    1.40
   2  -8  -2   10.10    1.20
  -2  -8   2   11.30    1.30
  -2  -8   2   11.10    1.10
  -2  -8   2   10.90    1.30
   2  -8  -2    9.50    1.30
   2  -8  -2    8.90    1.50
  -2  -8   2    8.20    1.20
  -2  -8   2    9.30    1.10
   2   8  -2   10.50    1.50
   2   8  -2    8.10    1.20
   2   8  -2    8.20    1.50
  -2   8   2    9.70    1.30
   2   8  -2   10.50    1.50
  -2   8   2   11.80    1.30
  -2   8   2   10.90    1.30
  -1  -8   2  423.56   12.00
  -1  -8   2  413.96   12.20
   1  -8  -2  413.06   12.30
  -1  -8   2  404.36   11.90
  -1  -8   2  412.36   12.70
  -1  -8   2  406.76   11.70
   1  -8  -2  418.16   13.20
   1  -8  -2  403.06   11.90
   1   8  -2  416.36   12.20
   1   8  -2  381.06   16.20
  -1   8   2  399.26   12.00
   1   8  -2  411.66   12.30
   1   8  -2  413.26   12.60
  -1   8   2  405.76   12.10
  -1   8   2  403.76   12.00
   0  -8   2  141.19    5.60
   0  -8   2  146.09    4.80
   0  -8  -2  138.69    5.70
   0  -8   2  144.09    5.00
   0  -8  -2  141.19    4.80
   0  -8   2  147.29    6.00
   0  -8  -2  146.49    5.20
   0   8  -2  131.39    7.70
   0   8  -2  146.89    5.60
   0   8   2  144.89    4.80
   0   8   2  138.89    4.80
   0   8   2  138.69    4.90
   0   8  -2  150.18    5.40
   1  -8   2    3.70    1.00
   1  -8   2    6.70    0.90
   1  -8   2    4.20    0.80
  -1   8  -2    2.50    1.00
  -1   8  -2    3.10    1.00
  -1   8  -2    5.30    1.20
  -1   8  -2    5.00    1.00
  -1   8  -2    5.00    1.10
   2  -8   2   54.29    2.60
   2  -8   2   53.49    3.10
   2  -8   2   54.39    3.20
   2  -8   2   52.29    2.40
  -2  -8  -2   57.29    3.90
   2  -8   2   55.59    3.20
  -2  -8  -2   52.69    3.00
   2  -8   2   57.09    3.20
   2  -8   2   57.49    2.90
   2  -8   2   50.69    2.50
  -2  -8  -2   50.69    2.80
   2  -8   2   51.09    2.80
  -2  -8  -2   52.89    3.40
  -2   8  -2   54.99    3.20
  -2   8  -2   54.29    3.30
   2   8   2   45.80    3.00
  -2   8  -2   52.59    3.20
   2   8   2   53.49    2.80
  -2   8  -2   50.79    3.20
  -2   8  -2   52.09    2.90
   3  -8   2  266.27    9.10
   3  -8   2  257.27    8.50
   3  -8   2  252.87    7.70
   3  -8   2  255.17    8.80
  -3  -8  -2  255.97    9.70
  -3  -8  -2  253.37    9.00
   3  -8   2  250.17    8.00
   3  -8   2  253.27    8.00
  -3  -8  -2  251.97    8.20
  -3  -8  -2  227.18    8.10
   3   8   2  247.98    8.00
  -3   8  -2  260.87    8.90
  -3   8  -2  252.07    8.30
  -3   8  -2  268.47    9.20
  -3   8  -2  246.68    9.60
  -3   8  -2  255.37    9.00
   3   8   2  244.08    8.80
  -3   8  -2  266.17    9.00
   3   8   2  265.17    8.30
   4  -8   2    5.90    0.90
  -4  -8  -2    5.00    0.70
   4  -8   2    6.50    1.20
  -4  -8  -2    5.40    1.40
   4  -8   2    3.40    0.90
   4  -8   2    6.80    1.00
   4  -8   2    6.60    1.20
  -4   8  -2    7.00    1.60
   4   8   2    6.20    1.00
  -4   8  -2    4.70    1.00
  -4   8  -2    5.00    1.30
  -4   8  -2    4.40    1.30
  -4   8  -2    3.80    1.60
   4   8   2    4.20    0.80
   5  -8   2    2.90    0.80
   5  -8   2    2.00    0.50
   5  -8   2    2.50    0.60
   5  -8   2    2.80    1.30
   5  -8   2    1.10    0.70
   5  -8   2    1.70    0.70
  -5  -8  -2    1.50    0.90
  -5   8  -2    3.00    1.20
  -5   8  -2    1.50    0.90
  -5   8  -2    1.20    0.80
   5   8   2    1.40    0.60
  -5   8  -2    2.80    1.40
  -5   8  -2    3.20    1.00
   5   8   2    1.70    0.50
  -6  -8  -2    9.60    1.40
  -6  -8  -2   13.90    1.40
   6  -8   2   11.50    0.90
  -6  -8  -2   12.40    1.30
   6  -8   2    9.50    1.10
   6  -8   2   13.50    1.10
   6  -8   2   11.70    1.10
   6   8   2   11.70    0.80
  -6   8  -2   12.10    1.40
  -6   8  -2    9.30    1.10
  -6   8  -2   12.00    1.70
  -6  -9   2   40.50    2.00
  -6  -9   2   37.90    1.60
  -6  -9   2   36.40    1.80
   6  -9  -2   36.70    1.60
   6   9  -2   36.60    1.60
   6   9  -2   39.10    1.90
  -6   9   2   39.00    1.80
  -6   9   2   33.90    1.80
   6   9  -2   37.30    1.80
   5  -9  -2   54.39    2.60
  -5  -9   2   58.39    2.40
   5  -9  -2   57.09    2.50
   5  -9  -2   59.09    2.80
  -5  -9   2   58.79    2.60
  -5  -9   2   56.99    2.70
  -5  -9   2   59.69    2.60
   5  -9  -2   57.79    3.00
  -5  -9   2   55.79    2.90
  -5   9   2   59.09    2.60
   5   9  -2   54.19    2.50
  -5   9   2   56.39    2.50
   5   9  -2   53.99    2.60
   5   9  -2   55.09    2.90
   5   9  -2   54.79    2.70
  -5   9   2   58.59    2.80
  -4  -9   2   39.10    2.40
   4  -9  -2   40.10    2.30
   4  -9  -2   38.70    2.10
  -4  -9   2   43.50    2.40
   4  -9  -2   41.30    2.80
  -4  -9   2   38.40    2.30
   4  -9  -2   43.90    2.20
   4  -9  -2   40.10    2.50
  -4  -9   2   39.60    2.10
   4  -9  -2   37.40    2.00
   4   9  -2   39.90    2.30
  -4   9   2   40.70    2.30
  -4   9   2   37.90    2.20
   4   9  -2   41.90    2.40
   4   9  -2   38.70    2.40
   4   9  -2   39.80    2.40
  -4   9   2   38.30    2.20
  -4   9   2   42.30    2.60
   3  -9  -2   21.10    1.70
  -3  -9   2   17.80    1.80
   3  -9  -2   16.40    1.80
  -3  -9   2   20.10    1.60
  -3  -9   2   19.10    1.70
  -3  -9   2   22.70    1.70
  -3  -9   2   20.90    1.60
   3  -9  -2   20.30    1.70
   3  -9  -2   20.10    2.00
   3  -9  -2   17.50    2.10
   3  -9  -2   21.30    1.60
   3   9  -2   20.60    1.90
  -3   9   2   21.10    1.70
  -3   9   2   20.70    1.80
   3   9  -2   23.00    2.10
   3   9  -2   22.60    2.00
  -3   9   2   20.20    1.80
  -3   9   2   21.40    1.70
   3   9  -2   20.10    1.90
   3   9  -2   19.70    2.00
  -3   9   2   21.20    1.70
   3   9  -2   21.70    1.40
  -2  -9   2    0.60    0.70
   2  -9  -2    0.90    0.70
   2  -9  -2    0.40    0.70
   2  -9  -2    0.10    0.60
  -2  -9   2    0.10    0.60
   2  -9  -2    1.20    0.70
   2  -9  -2    0.50    0.60
   2  -9  -2    0.90    0.80
  -2  -9   2    1.90    0.50
  -2  -9   2    0.30    0.50
  -2  -9   2    0.20    0.50
  -2  -9   2    0.30    0.40
  -2  -9   2    0.90    0.60
  -2  -9   2    0.70    0.60
  -2  -9   2    1.20    0.70
  -2   9   2    1.80    0.90
  -2   9   2    1.20    0.60
   2   9  -2    0.50    0.80
  -2   9   2    0.60    0.60
  -2   9   2    1.40    0.70
   2   9  -2    0.40    0.90
  -2   9   2    0.80    0.60
   2   9  -2    0.60    0.60
   1  -9  -2   17.30    1.70
  -1  -9   2   17.80    1.90
   1  -9  -2   14.50    1.80
   1  -9  -2   20.00    2.10
  -1  -9   2   15.20    1.60
   1  -9  -2   14.40    1.80
   1  -9  -2   15.60    1.60
  -1  -9   2   16.40    2.00
   1  -9  -2   16.40    1.50
  -1  -9   2   14.00    1.60
  -1  -9   2   17.40    1.70
  -1  -9   2   17.20    1.30
   1  -9  -2   16.20    2.10
  -1  -9   2   16.10    1.40
  -1  -9   2   14.90    1.80
  -1   9   2   14.90    1.50
  -1   9   2   14.90    1.70
  -1   9   2   14.30    1.80
  -1   9   2   16.20    1.50
   1   9  -2   16.70    1.70
  -1   9   2   15.90    1.30
   1   9  -2   17.60    1.60
   0  -9   2  321.57   10.20
   0  -9  -2  328.07    9.90
   0  -9   2  320.67   10.80
   0  -9   2  332.77   10.60
   0  -9   2  330.87   10.60
   0  -9   2  322.77    9.50
   0  -9  -2  312.37    9.70
   0  -9  -2  314.97   11.30
   0  -9   2  323.97    9.80
   0  -9   2  302.27   11.30
   0  -9  -2  329.07   10.70
   0  -9  -2  323.87   10.50
   0   9   2  321.17    9.50
   0   9   2  323.97    9.60
   0   9   2  323.17   10.30
   0   9   2  330.37    9.70
   0   9  -2  317.27    9.90
   0   9  -2  278.87   12.20
   0   9   2  315.07   11.20
   0   9  -2  325.67   10.30
   0   9   2  313.27   11.00
   1  -9   2    3.10    0.70
   1  -9   2    1.60    0.70
  -1  -9  -2    1.30    0.80
   1  -9   2    1.60    0.60
   1  -9   2    2.20    1.20
  -1  -9  -2    1.20    1.10
   1  -9   2    0.60    0.70
   1  -9   2    1.00    0.60
  -1  -9  -2    2.20    0.70
   1  -9   2    1.60    0.80
   1  -9   2    1.10    0.60
  -1   9  -2    2.20    1.20
  -1   9  -2    1.50    0.80
  -1   9  -2    2.00    0.80
   1   9   2    2.50    0.80
   1   9   2    2.30    0.70
  -2  -9  -2   89.79    4.40
   2  -9   2   84.69    4.40
  -2  -9  -2   85.69    4.60
   2  -9   2   76.29    3.20
   2  -9   2   84.09    3.90
   2  -9   2   82.79    3.90
   2  -9   2   81.99    3.40
   2  -9   2   79.09    3.90
  -2  -9  -2   81.69    3.60
   2  -9   2   80.79    3.30
   2  -9   2   78.89    3.70
  -2   9  -2   77.89    3.70
   2   9   2   78.09    3.90
  -2   9  -2   86.99    4.10
  -2   9  -2   79.19    4.30
   2   9   2   83.39    3.70
  -2   9  -2   82.79    4.00
  -2   9  -2   80.09    3.50
  -2   9  -2   80.49    3.90
  -3  -9  -2   85.19    4.20
   3  -9   2   89.79    4.10
   3  -9   2   87.49    3.90
  -3  -9  -2   79.69    3.30
   3  -9   2   90.89    4.00
   3  -9   2   87.09    3.70
  -3  -9  -2   85.89    4.60
  -3  -9  -2   77.19    3.60
   3  -9   2   84.39    3.90
   3  -9   2   86.19    3.40
  -3   9  -2   83.69    4.40
   3   9   2   84.99    3.60
  -3   9  -2   81.99    5.50
  -3   9  -2   85.99    3.50
  -3   9  -2   91.59    4.10
  -3   9  -2   86.19    4.40
  -4  -9  -2    2.40    1.00
  -4  -9  -2    5.70    1.10
   4  -9   2    5.40    0.90
   4  -9   2    5.10    0.70
   4  -9   2    3.90    0.70
   4  -9   2    5.50    1.00
  -4   9  -2    6.00    1.20
  -4   9  -2    4.90    1.10
   4   9   2    4.60    0.80
  -4   9  -2    4.20    0.80
  -4   9  -2    3.80    1.10
   4   9   2    4.90    0.70
  -4   9  -2    3.50    1.00
  -4   9  -2    6.00    1.30
  -5  -9  -2    1.40    0.70
   5  -9   2    2.70    0.50
   5  -9   2    3.20    0.70
   5  -9   2    2.20    0.50
   5  -9   2    3.60    0.70
   5  -9   2    2.50    0.60
  -5   9  -2    3.40    0.80
  -5   9  -2    3.80    0.90
  -5   9  -2    2.70    0.70
   5   9   2    3.00    0.50
   5   9   2    4.10    0.60
  -5   9  -2    3.50    0.90
  -6  -9  -2   35.30    1.80
   6  -9   2   32.90    1.70
   6  -9   2   40.30    1.50
   6  -9   2   35.50    1.50
   6   9   2   35.00    1.40
  -6   9  -2   35.70    1.80
  -6   9  -2   32.60    1.70
  -5 -10   2    5.40    0.70
   5 -10  -2    5.10    0.60
   5 -10  -2    3.60    0.80
   5 -10  -2    5.90    0.80
  -5 -10   2    3.70    0.60
  -5 -10   2    4.30    0.80
  -5  10   2    5.10    0.90
   5  10  -2    4.20    0.80
  -5  10   2    4.30    0.80
   5  10  -2    5.00    0.70
  -5  10   2    4.30    0.70
   4 -10  -2   55.79    3.10
   4 -10  -2   52.69    2.70
  -4 -10   2   51.59    2.30
  -4 -10   2   52.29    2.50
   4 -10  -2   52.09    2.50
   4 -10  -2   53.59    2.30
  -4 -10   2   50.39    2.50
  -4 -10   2   55.99    2.60
  -4  10   2   56.59    2.70
   4  10  -2   51.59    2.50
   4  10  -2   56.39    2.60
  -4  10   2   57.59    2.40
  -4  10   2   53.49    2.50
   3 -10  -2   10.30    1.00
  -3 -10   2    8.70    1.20
   3 -10  -2   10.90    1.20
  -3 -10   2    9.60    1.10
   3 -10  -2    9.40    1.20
  -3 -10   2   10.60    1.20
   3 -10  -2   12.10    1.50
   3 -10  -2   11.70    1.60
   3  10  -2   11.90    1.40
  -3  10   2   10.70    1.30
  -3  10   2   12.20    1.30
  -3  10   2   10.10    1.30
   3  10  -2   10.90    1.30
  -3  10   2   12.20    1.20
  -3  10   2   11.30    1.20
  -2 -10   2   52.39    2.70
  -2 -10   2   60.09    2.80
   2 -10  -2   54.99    2.80
  -2 -10   2   56.59    2.40
  -2 -10   2   54.09    2.50
   2 -10  -2   59.29    3.40
  -2 -10   2   56.49    2.90
  -2 -10   2   61.49    3.00
   2 -10  -2   59.99    3.20
  -2 -10   2   55.49    3.00
   2 -10  -2   60.59    2.70
   2 -10  -2   57.29    2.80
   2  10  -2   62.39    3.20
  -2  10   2   54.49    2.60
  -2  10   2   57.49    2.70
  -2  10   2   58.59    3.00
  -2  10   2   59.69    2.90
  -2  10   2   60.89    2.80
   2  10  -2   57.99    2.50
  -1 -10   2   85.29    3.90
   1 -10  -2   89.69    4.20
  -1 -10   2   91.39    4.30
   1 -10  -2   82.89    3.80
  -1 -10   2   92.49    3.60
  -1 -10   2   87.59    3.90
   1 -10  -2   87.69    4.20
  -1 -10   2   86.39    3.80
  -1 -10   2   89.99    4.00
   1 -10  -2   86.39    4.30
  -1 -10   2   97.79    5.30
   1 -10  -2   95.49    5.20
  -1  10   2   90.89    3.60
   1  10  -2   82.59    4.50
  -1  10   2   76.99    4.00
  -1  10   2   95.99    4.40
   1  10  -2   90.59    3.60
  -1  10   2   91.19    3.70
   0 -10   2   97.79    4.90
   0 -10   2   99.19    5.10
   0 -10  -2   99.19    3.90
   0 -10  -2   88.49    5.20
   0 -10   2   98.39    5.50
   0 -10   2   97.49    3.60
   0 -10  -2   82.49    5.00
   0 -10   2  101.59    3.90
   0 -10   2   99.09    5.50
   0  10   2  103.59    5.10
   0  10  -2   97.49    4.90
   0  10  -2  103.49    5.60
   0  10   2  104.39    5.10
  -1 -10  -2   28.00    2.40
   1 -10   2   27.20    2.00
   1 -10   2   26.20    2.10
   1 -10   2   29.60    2.00
   1 -10   2   26.90    1.90
   1 -10   2   27.40    1.60
  -1 -10  -2   27.70    1.80
  -1  10  -2   26.50    2.30
   1  10   2   26.70    1.80
  -1  10  -2   28.80    1.80
   1  10   2   25.70    1.90
   2 -10   2   38.70    2.30
   2 -10   2   35.30    1.80
   2 -10   2   37.50    2.30
   2 -10   2   38.70    2.00
   2 -10   2   36.50    2.00
   2 -10   2   40.50    2.50
  -2 -10  -2   36.00    1.90
  -2 -10  -2   40.90    2.70
   2 -10   2   35.90    2.20
  -2  10  -2   38.30    2.70
  -2  10  -2   39.50    2.30
  -2  10  -2   41.10    2.90
  -2  10  -2   35.90    2.20
  -2  10  -2   39.00    2.00
   2  10   2   36.50    2.20
   3 -10   2   34.30    2.10
   3 -10   2   30.10    2.00
  -3 -10  -2   35.70    3.00
  -3 -10  -2   32.30    2.30
   3 -10   2   31.00    1.70
   3 -10   2   29.00    1.70
   3  10   2   31.00    1.80
  -3  10  -2   35.10    2.10
  -3  10  -2   32.90    2.10
  -3  10  -2   31.90    2.40
  -3  10  -2   31.80    2.70
   4 -10   2    4.50    0.80
  -4 -10  -2    3.80    1.00
   4 -10   2    2.70    0.50
  -4 -10  -2    5.00    0.90
   4 -10   2    2.30    0.60
  -4  10  -2    2.50    0.70
  -4  10  -2    2.70    0.80
  -4  10  -2    3.10    0.80
  -4  10  -2    2.40    0.80
   4  10   2    3.30    0.50
   4  10   2    3.30    0.60
   5 -10   2   23.30    1.30
  -5 -10  -2   24.10    1.50
   5 -10   2   23.30    1.20
   5 -10   2   24.80    1.30
   5  10   2   22.10    1.10
  -5  10  -2   23.00    1.40
   5  10   2   23.10    1.10
  -5  10  -2   24.20    1.40
  -5  10  -2   23.20    1.50
  -4 -11   2    5.50    0.70
   4 -11  -2    5.40    0.90
   4 -11  -2    5.80    0.80
  -4 -11   2    5.30    0.70
  -4 -11   2    5.20    0.70
   4  11  -2    5.70    0.70
  -4  11   2    4.20    0.60
  -4  11   2    4.30    0.70
  -3 -11   2    7.40    1.00
  -3 -11   2    6.40    0.90
   3 -11  -2   10.80    1.60
   3 -11  -2    6.10    0.90
   3 -11  -2    6.90    0.90
  -3 -11   2    7.30    0.90
   3  11  -2    8.80    1.00
  -3  11   2    7.70    0.90
  -3  11   2    8.80    1.00
  -3  11   2    7.10    0.90
   3  11  -2    6.60    0.90
  -3  11   2    7.10    0.80
  -2 -11   2    2.20    0.60
   2 -11  -2    1.70    0.90
   2 -11  -2    2.70    0.70
  -2 -11   2    2.30    0.60
  -2 -11   2    3.80    0.80
  -2 -11   2    2.20    0.60
  -2 -11   2    2.40    0.70
   2 -11  -2    1.90    0.70
  -2 -11   2    2.60    0.60
  -2 -11   2    3.80    0.80
   2  11  -2    2.20    0.80
  -2  11   2    3.50    0.60
  -2  11   2    2.80    0.70
  -2  11   2    3.30    0.70
  -2  11   2    3.50    0.80
  -2  11   2    3.10    0.70
   2  11  -2    2.70    0.80
   1 -11  -2   17.30    1.80
  -1 -11   2   16.40    1.50
   1 -11  -2   17.40    2.10
  -1 -11   2   19.70    2.00
  -1 -11   2   17.30    1.30
  -1 -11   2   16.70    1.40
   1 -11  -2   19.30    1.90
   1 -11  -2   16.10    1.40
   1 -11  -2   17.80    1.40
  -1 -11   2   15.10    1.40
  -1 -11   2   17.90    1.40
  -1  11   2   15.90    1.20
  -1  11   2   15.60    1.50
  -1  11   2   16.40    1.40
   1  11  -2   17.30    1.80
   0 -11   2   23.60    1.90
   0 -11   2   24.00    1.40
   0 -11  -2   21.90    1.30
   0 -11   2   23.60    1.70
   0 -11  -2   24.50    2.00
   0 -11   2   22.70    1.50
   0 -11   2   24.80    1.70
   0  11   2   24.20    1.70
   0  11  -2   21.90    2.10
   0  11  -2   25.10    2.00
   0  11  -2   23.70    1.90
   0  11   2   22.70    1.80
  -1 -11  -2   50.09    2.00
   1 -11   2   55.09    3.10
   1 -11   2   54.29    2.90
   1 -11   2   49.30    2.20
  -1 -11  -2   52.99    3.70
   1 -11   2   56.89    3.20
   1 -11   2   48.60    2.60
   1 -11   2   54.09    2.40
   1  11   2   54.79    2.60
  -1  11  -2   55.49    3.70
   1  11   2   54.49    3.00
  -1  11  -2   60.89    3.90
   2 -11   2   31.60    1.80
   2 -11   2   33.70    2.00
   2 -11   2   29.60    1.80
  -2 -11  -2   30.10    2.10
   2 -11   2   32.10    1.60
   2 -11   2   31.00    1.70
   2 -11   2   33.00    2.10
   2 -11   2   30.70    1.80
  -2  11  -2   32.30    2.20
  -2  11  -2   31.60    2.10
   2  11   2   31.90    1.80
   3 -11   2    2.70    0.80
   3 -11   2    2.20    0.60
   3 -11   2    2.30    0.50
   3 -11   2    1.40    0.50
  -3 -11  -2    1.00    0.80
  -3 -11  -2    1.70    0.80
   3 -11   2    1.40    0.50
   3 -11   2    2.70    0.60
  -3  11  -2    3.40    0.70
  -3  11  -2    4.20    0.80
  -3  11  -2    1.20    0.80
   3  11   2    2.20    0.50
   4 -11   2    9.40    0.70
  -4 -11  -2    8.70    0.90
  -4 -11  -2   10.80    1.00
   4 -11   2    9.80    0.80
   4 -11   2    9.50    0.80
   4  11   2    8.00    0.70
  -4  11  -2    8.90    0.90
  -4  11  -2   10.70    1.20
  -4  11  -2    9.20    0.90
  -3 -12   2   42.70    1.70
  -3 -12   2   46.30    1.70
   3 -12  -2   46.60    1.90
  -3 -12   2   45.90    1.90
   3 -12  -2   45.50    2.20
   3  12  -2   48.30    1.90
  -3  12   2   43.70    1.70
  -3  12   2   46.20    1.80
   3  12  -2   42.60    1.80
  -2 -12   2    8.80    0.90
   2 -12  -2    9.40    1.30
   2 -12  -2    6.40    0.80
  -2 -12   2    5.00    0.70
  -2 -12   2    7.70    0.80
  -2 -12   2    7.10    0.80
  -2  12   2    7.60    0.70
   2  12  -2    7.90    0.80
   2  12  -2    5.50    0.80
  -2  12   2    7.60    0.80
   1 -12  -2    4.00    1.00
  -1 -12   2    5.80    0.90
  -1 -12   2    7.20    1.40
   1 -12  -2    3.60    0.60
  -1 -12   2    4.50    0.70
  -1 -12   2    4.20    0.70
  -1  12   2    4.40    0.70
   1  12  -2    4.90    0.80
   0 -12   2    0.90    0.50
   0 -12  -2    1.90    0.70
   0 -12   2    0.90    0.50
   0 -12   2    0.20    0.50
   0  12   2    0.80    0.50
   0  12   2    0.70    0.40
   0  12  -2    1.20    0.60
   0  12  -2    0.40    0.60
   1 -12   2    6.30    0.80
   1 -12   2    6.20    0.80
   1 -12   2    6.80    1.10
   1 -12   2    8.60    1.30
   1 -12   2    5.20    0.90
  -1 -12  -2    5.40    1.10
  -1  12  -2    8.30    1.20
   1  12   2    8.40    0.90
  -1  12  -2    8.10    1.10
   1  12   2    6.10    0.90
   2 -12   2   16.50    1.10
   2 -12   2   18.00    1.10
   2 -12   2   12.80    1.10
   2 -12   2   14.50    1.20
  -2 -12  -2   15.40    1.30
  -2  12  -2   13.00    1.10
  -2  12  -2   15.80    1.20
   2  12   2   15.90    1.00
   3 -12   2    2.00    0.40
   3 -12   2    1.80    0.30
   3 -12   2    2.10    0.50
   3  12   2    1.40    0.40
  -3  12  -2    2.20    0.60
   0 -13   2    2.40    0.30
  -9   0   3   52.69    2.50
  -8   0   3   60.19    2.80
  -8   0   3   58.29    2.60
   8   0  -3   62.69    2.70
  -8   0   3   61.39    2.60
  -8   0   3   63.19    2.50
  -8   0   3   63.69    2.60
  -7   0   3   95.39    4.00
  -7   0   3   85.89    5.50
  -7   0   3   90.19    4.40
  -7   0   3   97.79    4.90
  -7   0   3  103.29    5.20
  -7   0   3   93.79    5.00
  -6   0   3  649.24   18.50
  -6   0   3  648.34   18.60
  -6   0   3  618.44   18.50
  -6   0   3  662.73   18.70
  -6   0   3  630.64   19.10
   6   0  -3  634.54   17.80
  -6   0   3  673.33   19.10
   6   0  -3  631.94   18.70
   5   0  -3  101.69    3.90
  -5   0   3   98.79    4.10
  -5   0   3  111.19    4.80
  -5   0   3  105.69    3.70
  -5   0   3  108.79    4.40
  -4   0   3   35.70    1.70
  -4   0   3   36.10    1.70
  -4   0   3   34.80    1.80
   4   0  -3   39.80    2.40
  -4   0   3   38.60    2.20
  -4   0   3   38.50    2.20
  -4   0   3   38.00    2.10
   4   0  -3   38.90    1.80
  -4   0   3   38.90    1.60
   4   0  -3   32.90    2.50
  -3   0   3  453.35   12.70
   3   0  -3  478.45   13.50
  -3   0   3  455.35   13.20
   3   0  -3  477.15   14.00
  -3   0   3  465.95   12.80
   3   0  -3  481.05   13.60
  -1   0   3 9915.31  265.07
  -1   0  -3  191.58    5.30
   1   0   3  187.68    5.40
  -1   0  -3  194.08    5.40
  -1   0  -3  191.98    5.70
  -2   0  -3  351.06   10.20
  -2   0  -3  337.57    9.50
  -2   0  -3  358.96    9.90
   2   0   3  356.86    9.90
   2   0   3  331.37    9.70
  -3   0  -3 1502.05   41.10
  -4   0  -3    5.70    1.00
   4   0   3    7.00    1.20
  -4   0  -3    6.90    1.20
   4   0   3    5.20    0.60
   4   0   3    6.30    1.60
   4   0   3    6.20    0.90
   4   0   3    5.60    0.70
  -5   0  -3  283.97   13.70
  -5   0  -3  285.27   10.00
   5   0   3  284.47    8.30
   5   0   3  276.47    8.40
   5   0   3  287.37    8.20
   5   0   3  277.67    9.60
   6   0   3    4.10    0.70
   6   0   3    3.30    1.00
   6   0   3    4.50    0.70
   6   0   3    4.10    0.80
   6   0   3    3.80    0.60
  -6   0  -3    2.40    1.50
   6   0   3    3.30    0.60
   6   0   3    4.30    1.10
   7   0   3   23.30    1.40
   7   0   3   25.10    1.40
   7   0   3   25.40    1.90
   7   0   3   27.30    1.70
   7   0   3   24.50    1.30
   7   0   3   27.00    1.40
   7   0   3   26.00    2.00
  -7   0  -3   22.50    2.50
  -7   0  -3   19.40    2.40
   8   0   3    1.90    0.40
   8   0   3    0.80    0.40
  -8   0  -3    1.00    0.70
  -9  -1   3   29.40    1.20
  -9  -1   3   30.00    1.20
   9   1  -3   27.70    1.30
  -8  -1   3   52.89    2.40
  -8  -1   3   54.99    2.40
  -8  -1   3   53.59    2.30
  -8  -1   3   55.69    2.50
  -8  -1   3   54.89    2.50
   8  -1  -3   52.69    2.40
  -8  -1   3   51.89    2.50
   8   1  -3   50.69    2.50
  -8   1   3   54.29    2.30
  -8   1   3   56.09    2.60
   8   1  -3   52.59    2.50
  -7  -1   3  105.19    4.70
   7  -1  -3  109.69    4.80
  -7  -1   3  114.29    5.30
  -7  -1   3  108.39    4.40
   7  -1  -3  109.59    4.40
  -7  -1   3  102.69    5.00
  -7  -1   3  105.89    4.30
  -7  -1   3  103.39    4.70
  -7  -1   3  113.69    4.70
  -7   1   3  109.79    4.90
  -7   1   3  109.39    4.10
   7   1  -3  104.59    4.50
  -7   1   3  108.59    4.70
  -7   1   3  105.49    4.10
  -7   1   3  104.39    4.50
  -7   1   3  107.49    4.40
   7   1  -3  110.69    4.80
  -7   1   3  101.59    4.30
   6  -1  -3  382.36   10.90
   6  -1  -3  368.46   11.70
  -6  -1   3  392.36   12.20
  -6  -1   3  376.96   11.70
  -6  -1   3  393.86   12.30
  -6  -1   3  387.16   12.10
  -6  -1   3  366.76   11.70
  -6  -1   3  379.26   12.20
  -6   1   3  387.86   11.60
  -6   1   3  364.96   11.70
   6   1  -3  372.36   10.90
  -6   1   3  377.16   11.40
  -6   1   3  375.56   12.10
   6   1  -3  375.66   11.80
  -6   1   3  387.56   11.60
  -6   1   3  378.66   11.80
  -6   1   3  373.06   11.50
  -5  -1   3  100.29    4.40
  -5  -1   3   93.29    3.40
  -5  -1   3   93.99    4.30
   5  -1  -3   92.49    3.70
  -5   1   3   98.59    3.90
   5   1  -3  101.69    3.90
  -5   1   3   93.39    3.50
  -5   1   3   95.69    4.10
  -5   1   3   89.29    3.70
  -4  -1   3  254.07    7.50
  -4  -1   3  262.87    7.50
  -4  -1   3  258.57    8.40
   4  -1  -3  266.97    8.00
  -4  -1   3  250.97    8.30
   4  -1  -3  255.57    7.60
  -4  -1   3  258.27    7.50
  -4  -1   3  257.47    8.30
  -4  -1   3  262.97    8.00
   4  -1  -3  256.87    7.50
   4   1  -3  253.77    9.00
   4   1  -3  258.37    8.30
  -4   1   3  264.47    7.90
  -4   1   3  252.77    7.60
   4   1  -3  253.07    7.60
  -4   1   3  260.57    8.10
  -4   1   3  272.87    8.10
  -4   1   3  249.18    7.90
   4   1  -3  240.98    7.50
   4   1  -3  259.57    8.50
  -3  -1   3  797.12   22.60
   3  -1  -3  834.02   22.80
  -3  -1   3  793.62   21.80
   3  -1  -3  841.32   22.90
   3  -1  -3  825.72   23.30
   3   1  -3  847.42   23.10
  -3   1   3  815.42   22.40
   3   1  -3  801.92   22.10
  -3   1   3  830.72   21.90
   2  -1  -3  681.53   18.90
  -1  -1   3 5942.71  164.28
  -1  -1   3 6160.48  164.88
  -1   1   3 5998.50  168.18
   0   1   3 2620.24   76.59
   1  -1   3  255.07    7.10
  -1  -1  -3  249.88    7.40
  -1  -1  -3  270.77    7.40
   1  -1   3  264.77    7.40
   1   1   3  260.57    7.30
  -1   1  -3  256.17    7.10
  -1   1  -3  253.27    7.20
  -1   1  -3  269.17    7.50
  -2  -1  -3  904.21   24.10
   2   1   3  861.81   23.80
   2   1   3  836.62   23.10
  -3  -1  -3  193.58    7.30
  -3  -1  -3  205.18    6.20
   3  -1   3  193.58    5.60
   3  -1   3  199.28    6.10
   3  -1   3  206.98    6.40
   3  -1   3  188.78    5.80
  -3  -1  -3  192.48    7.10
  -3  -1  -3  211.08    6.60
  -3  -1  -3  201.88    6.40
  -3   1  -3  188.38    6.30
   3   1   3  197.58    5.70
   3   1   3  196.48    6.50
   3   1   3  196.18    5.90
  -3   1  -3  204.58    6.40
  -3   1  -3  188.68    5.90
  -3   1  -3  200.78    6.90
  -3   1  -3  192.28    6.10
   4  -1   3  236.28    7.40
  -4  -1  -3  212.68    8.70
   4  -1   3  242.58    9.30
   4  -1   3  236.88    7.00
   4  -1   3  235.48    7.40
  -4  -1  -3  244.38    8.70
  -4  -1  -3  223.68    8.70
  -4  -1  -3  250.27    8.10
   4  -1   3  240.68    6.90
  -4  -1  -3  246.78    7.80
  -4   1  -3  241.68    9.10
   4   1   3  233.58    6.90
  -4   1  -3  253.77    8.10
   4   1   3  234.58    7.10
  -4   1  -3  256.17    8.20
   4   1   3  234.28    9.20
  -4   1  -3  246.18    7.80
  -5  -1  -3   46.30    3.30
  -5  -1  -3   36.70    3.40
  -5  -1  -3   36.50    3.10
   5  -1   3   40.90    1.80
   5  -1   3   42.90    1.90
   5  -1   3   49.30    4.00
   5  -1   3   43.50    2.00
  -5  -1  -3   41.00    3.30
  -5   1  -3   45.80    3.20
   5   1   3   43.00    2.00
   5   1   3   40.20    2.00
  -5   1  -3   40.30    4.10
   5   1   3   39.70    1.80
  -6  -1  -3  130.59    6.00
   6  -1   3  139.69    4.50
   6  -1   3  125.99    4.40
   6  -1   3  127.19    4.50
   6  -1   3  125.39    5.60
   6  -1   3  131.79    4.30
   6  -1   3  131.89    5.40
   6  -1   3  133.19    4.90
  -6  -1  -3  113.39    6.20
   6   1   3  132.49    5.00
   6   1   3  130.69    4.40
   6   1   3  138.79    5.60
  -6   1  -3  123.49    6.20
   6   1   3  130.39    4.40
   6   1   3  125.29    4.20
   6   1   3  128.99    4.50
   7  -1   3   76.69    3.20
   7  -1   3   74.29    2.90
   7  -1   3   76.09    3.70
   7  -1   3   84.49    3.60
   7  -1   3   73.99    2.70
  -7  -1  -3   70.99    4.20
   7  -1   3   76.69    2.90
   7   1   3   74.59    3.60
   7   1   3   78.59    3.20
  -7   1  -3   80.19    4.20
   7   1   3   74.59    2.90
   7   1   3   77.39    2.80
  -7   1  -3   72.39    4.40
   7   1   3   77.69    2.90
   7   1   3   73.99    2.80
   8  -1   3   10.90    0.90
   8  -1   3   10.70    0.90
  -8  -1  -3   11.20    1.30
  -8   1  -3   13.10    1.40
   8   1   3   12.10    0.90
  -8   1  -3    7.60    1.00
   8   1   3   11.50    0.80
  -8  -2   3   85.79    3.50
  -8  -2   3   87.49    3.30
  -8  -2   3   87.99    3.40
   8  -2  -3   90.09    3.40
  -8  -2   3   89.79    3.40
  -8  -2   3   90.79    3.40
  -8   2   3   91.79    3.50
  -8   2   3   88.29    3.20
  -8   2   3   85.49    3.40
   8   2  -3   89.79    3.50
   8   2  -3   93.29    3.50
   7  -2  -3  172.98    6.30
   7  -2  -3  170.48    6.00
  -7  -2   3  180.98    6.30
  -7  -2   3  172.28    6.20
  -7  -2   3  178.28    6.30
  -7  -2   3  187.28    6.90
  -7  -2   3  176.58    6.30
  -7   2   3  175.98    6.20
   7   2  -3  176.18    6.50
  -7   2   3  167.98    6.30
  -7   2   3  177.28    6.20
   7   2  -3  173.38    6.30
  -6  -2   3  203.68    7.20
   6  -2  -3  208.18    7.60
   6  -2  -3  175.08    7.50
  -6  -2   3  199.38    7.60
  -6  -2   3  220.88    8.60
  -6  -2   3  186.88    7.10
  -6  -2   3  195.88    7.00
   6   2  -3  183.48    9.00
  -6   2   3  179.08    7.20
   6   2  -3  193.88    6.20
   6   2  -3  200.68    6.20
  -6   2   3  205.58    7.70
  -6   2   3  194.98    8.40
   5  -2  -3  165.48    6.30
  -5  -2   3  170.58    5.30
  -5  -2   3  165.48    6.50
  -5  -2   3  169.58    6.60
  -5  -2   3  176.58    6.30
  -5   2   3  168.38    5.50
  -5   2   3  169.08    5.70
   5   2  -3  175.48    6.30
   4  -2  -3  417.96   12.00
  -4  -2   3  416.06   12.60
  -4  -2   3  425.96   12.30
  -4  -2   3  402.96   12.40
  -4  -2   3  407.66   12.70
  -4  -2   3  372.46   12.80
  -4  -2   3  403.96   11.40
   4  -2  -3  415.06   11.70
  -4  -2   3  424.66   11.60
  -4   2   3  420.56   12.10
  -4   2   3  426.26   12.10
  -4   2   3  416.86   11.80
   4   2  -3  418.26   12.70
   4   2  -3  420.56   13.20
   4   2  -3  413.36   12.50
   4   2  -3  427.36   11.90
   4   2  -3  421.36   11.70
   4   2  -3  412.86   13.50
  -4   2   3  421.16   11.90
   4   2  -3  410.76   11.80
  -4   2   3  415.66   11.60
   3  -2  -3   98.29    3.10
  -3  -2   3   89.59    2.90
   3  -2  -3   95.29    3.80
  -3  -2   3   99.89    3.50
   3  -2  -3   91.59    4.20
  -3  -2   3   95.49    3.00
   3  -2  -3   95.09    3.90
  -3  -2   3   93.09    3.60
  -3  -2   3   85.49    3.60
  -3  -2   3   97.59    3.20
   3  -2  -3   92.09    3.00
   3   2  -3   96.69    3.10
   3   2  -3   95.19    4.00
   3   2  -3   89.09    3.30
   3   2  -3   95.49    3.50
   3   2  -3   91.89    3.60
  -3   2   3   94.99    3.20
  -3   2   3   94.49    3.30
  -3   2   3   97.19    3.10
  -3   2   3   94.69    3.40
   2  -2  -3  449.76   12.50
  -2  -2   3  450.05   12.30
  -2  -2   3  423.06   11.90
   2  -2  -3  446.46   12.40
   2   2  -3  436.46   12.00
   2   2  -3  420.66   12.00
   2   2  -3  441.16   12.70
  -2   2   3  417.56   11.90
  -2   2   3  433.26   11.80
  -1  -2   3  832.42   33.20
  -1   2   3  826.82   36.40
   0  -2   3 3631.14   91.59
   0  -2   3 3553.34  104.69
   0   2   3 3286.77  103.29
  -1  -2  -3  677.23   17.60
   1  -2   3  620.04   17.40
   1   2   3  658.73   18.00
   2   2   3  860.21   21.20
   2   2   3  730.33   21.10
   3  -2   3   70.39    2.90
   3  -2   3   64.59    2.70
  -3  -2  -3   71.19    2.80
  -3  -2  -3   70.69    3.10
  -3  -2  -3   65.49    3.80
  -3  -2  -3   66.29    3.20
  -3  -2  -3   73.09    3.20
   3  -2   3   71.39    2.40
  -3  -2  -3   76.99    4.70
  -3   2  -3   68.19    2.70
   3   2   3   67.29    2.50
  -3   2  -3   67.79    3.10
  -3   2  -3   72.99    4.10
   3   2   3   67.09    2.40
  -3   2  -3   64.69    3.20
  -3   2  -3   69.09    3.10
   3   2   3   65.99    2.40
   3   2   3   64.79    3.00
   3   2   3   66.29    3.20
   4  -2   3  184.08    6.30
  -4  -2  -3  184.08    6.50
   4  -2   3  174.88    5.90
  -4  -2  -3  175.58    7.90
   4  -2   3  182.18    5.40
   4  -2   3  180.18    6.00
  -4  -2  -3  168.58    7.20
  -4  -2  -3  160.98    7.30
   4  -2   3  183.78    5.50
   4   2   3  174.38    5.40
  -4   2  -3  187.28    6.60
   4   2   3  179.48    5.60
  -4   2  -3  181.38    6.50
  -4   2  -3  174.08    7.00
  -4   2  -3  189.28    6.70
  -4   2  -3  178.18    6.20
   4   2   3  179.08    6.70
   5  -2   3  165.08    5.80
  -5  -2  -3  161.38    7.10
  -5  -2  -3  159.88    7.20
   5  -2   3  161.28    5.80
   5  -2   3  169.18    5.30
  -5  -2  -3  166.68    6.90
   5  -2   3  162.08    5.10
   5  -2   3  161.58    5.30
  -5  -2  -3  147.49    7.30
   5  -2   3  176.88    6.70
   5   2   3  165.68    6.10
  -5   2  -3  150.78    8.30
   5   2   3  164.18    5.20
  -5   2  -3  171.68    8.20
   5   2   3  162.38    5.40
   5   2   3  160.48    5.30
  -5   2  -3  166.88    6.60
  -5   2  -3  163.08    6.80
  -6  -2  -3   33.10    2.90
   6  -2   3   32.30    1.80
   6  -2   3   33.20    1.60
   6  -2   3   35.30    2.40
   6  -2   3   31.10    2.00
   6  -2   3   35.60    1.80
   6  -2   3   32.10    1.70
  -6  -2  -3   26.70    3.20
   6  -2   3   32.00    2.50
  -6  -2  -3   31.60    3.00
  -6  -2  -3   36.30    2.90
  -6  -2  -3   34.00    3.40
   6   2   3   33.70    2.10
   6   2   3   33.80    2.40
   6   2   3   34.60    2.30
   6   2   3   33.60    1.80
   6   2   3   30.90    1.80
   6   2   3   33.80    1.70
   6   2   3   33.80    1.70
  -6   2  -3   31.60    2.90
  -7  -2  -3    8.80    1.40
  -7  -2  -3    7.80    1.90
  -7  -2  -3    8.90    1.60
   7  -2   3    9.30    0.90
  -7  -2  -3    8.70    1.70
   7  -2   3    8.80    0.90
   7  -2   3    9.50    1.20
   7  -2   3    8.70    1.00
   7  -2   3    8.60    1.30
   7   2   3    9.90    1.00
   7   2   3    8.30    1.20
   7   2   3    8.00    1.00
   7   2   3    6.70    0.80
  -7   2  -3   10.80    1.70
   7   2   3    9.40    0.90
  -7   2  -3   12.40    2.10
   7   2   3    8.60    0.90
   8  -2   3   13.10    0.90
   8  -2   3   11.30    0.90
  -8  -2  -3   12.10    1.30
   8  -2   3   15.80    1.30
   8   2   3   12.90    0.90
  -8   2  -3   13.20    1.30
   8   2   3   14.40    0.90
   8   2   3   11.50    0.80
  -8  -3   3   70.49    2.80
  -8  -3   3   69.49    2.70
  -8  -3   3   72.09    2.90
   8  -3  -3   66.59    2.80
   8  -3  -3   67.29    2.70
  -8  -3   3   70.49    2.90
  -8  -3   3   66.69    2.80
   8   3  -3   72.29    2.80
  -8   3   3   68.99    2.90
  -8   3   3   72.69    2.80
   8   3  -3   72.29    3.00
  -7  -3   3   16.40    1.70
   7  -3  -3   14.40    1.50
  -7  -3   3   17.70    1.60
  -7  -3   3   18.60    1.50
   7  -3  -3   14.20    1.40
  -7  -3   3   15.40    1.60
  -7  -3   3   16.10    1.30
  -7  -3   3   14.10    1.80
  -7  -3   3   12.80    1.50
  -7  -3   3   16.60    1.40
   7   3  -3   15.40    1.30
  -7   3   3   16.10    1.50
  -7   3   3   14.50    1.60
  -7   3   3   16.60    1.40
   7   3  -3   14.60    1.70
   7   3  -3   11.90    1.50
   7   3  -3   15.40    1.30
   7   3  -3   16.30    1.70
  -7   3   3   16.60    1.60
  -6  -3   3   20.30    1.80
   6  -3  -3   19.40    1.90
  -6  -3   3   17.50    2.20
  -6  -3   3   20.20    1.90
  -6  -3   3   21.20    2.10
  -6  -3   3   21.50    1.90
  -6  -3   3   20.10    1.70
   6  -3  -3   21.90    1.70
  -6  -3   3   21.00    1.80
  -6   3   3   21.90    1.70
  -6   3   3   21.20    1.80
   6   3  -3   18.40    1.40
  -6   3   3   21.60    1.80
   6   3  -3   18.70    1.50
   6   3  -3   19.20    1.30
  -6   3   3   18.90    1.70
   6   3  -3   22.80    2.20
   6   3  -3   18.80    1.60
  -6   3   3   18.60    2.00
   5  -3  -3   45.00    2.40
  -5  -3   3   41.70    2.80
  -5  -3   3   41.30    1.90
  -5  -3   3   44.40    3.00
   5  -3  -3   42.40    2.10
  -5  -3   3   45.30    2.70
  -5  -3   3   43.20    2.60
  -5  -3   3   45.60    2.30
  -5   3   3   43.10    2.30
   5   3  -3   40.50    2.30
   5   3  -3   44.80    2.30
  -5   3   3   43.70    2.70
   5   3  -3   48.90    2.60
  -5   3   3   43.20    2.20
   5   3  -3   46.60    2.30
  -4  -3   3 1139.59   31.20
  -4  -3   3 1161.78   32.40
  -4  -3   3 1158.78   32.50
  -4  -3   3 1215.78   31.90
  -4  -3   3 1139.79   32.70
   4  -3  -3 1175.48   31.90
  -4  -3   3 1204.18   32.50
   4  -3  -3 1194.18   31.70
  -4   3   3 1178.18   31.80
  -4   3   3 1183.78   31.50
   4   3  -3 1174.48   33.10
  -4   3   3 1143.99   31.80
   4   3  -3 1185.98   31.70
   4   3  -3 1191.28   32.40
   4   3  -3 1161.98   32.10
   4   3  -3 1199.18   32.60
   4   3  -3 1207.58   32.90
   4   3  -3 1183.18   31.50
   4   3  -3 1151.68   31.80
   3  -3  -3   48.80    1.90
  -3  -3   3   46.20    2.50
  -3  -3   3   48.90    1.70
  -3  -3   3   48.00    2.40
   3  -3  -3   46.00    2.10
   3  -3  -3   49.50    2.60
   3  -3  -3   49.70    2.00
  -3  -3   3   46.50    2.30
  -3  -3   3   44.40    1.90
  -3  -3   3   46.40    1.70
   3  -3  -3   51.99    3.80
   3  -3  -3   47.60    2.70
  -3   3   3   47.70    2.10
   3   3  -3   47.50    2.60
   3   3  -3   48.30    2.30
   3   3  -3   49.20    2.20
   3   3  -3   49.90    2.00
   3   3  -3   43.90    1.80
  -3   3   3   44.70    2.20
  -3   3   3   45.50    1.90
   3   3  -3   45.70    2.10
  -3   3   3   50.19    1.90
  -3   3   3   49.40    2.30
   3   3  -3   45.20    2.50
  -2  -3   3  102.79    3.20
   2  -3  -3  109.59    4.40
   2  -3  -3  112.19    4.00
  -2  -3   3  110.29    3.70
  -2  -3   3  106.99    3.90
   2  -3  -3  112.59    4.10
   2  -3  -3  105.09    3.40
  -2  -3   3  104.59    3.20
  -2   3   3  101.89    3.40
   2   3  -3  106.39    3.60
   2   3  -3  106.19    3.60
   2   3  -3  109.09    4.10
  -2   3   3  106.39    3.80
   2   3  -3  108.49    3.70
   2   3  -3  106.49    3.90
  -2   3   3  102.39    3.30
   1  -3  -3  396.86   11.00
   1  -3  -3  403.76   11.20
   1  -3  -3  384.36   10.60
  -1  -3   3  392.86   10.50
   1  -3  -3  386.96   10.70
  -1  -3   3  388.96   11.10
   1  -3  -3  391.96   11.70
  -1   3   3  373.46   10.60
  -1   3   3  375.16   10.80
   1   3  -3  357.46   10.40
   1   3  -3  395.56   11.40
  -1   3   3  395.46   11.00
   0  -3   3 2235.88   66.19
   0   3   3 2811.32   84.99
  -1   3  -3 1768.52   47.10
   2  -3   3 1343.17   37.10
  -2  -3  -3 1433.16   38.00
  -2   3  -3 1390.66   37.50
   3  -3   3  442.56   12.30
  -3  -3  -3  454.95   14.10
   3  -3   3  448.76   12.90
   3  -3   3  459.85   12.20
   3  -3   3  452.65   12.90
  -3  -3  -3  428.36   14.10
   3  -3   3  431.46   12.80
  -3  -3  -3  440.06   13.30
  -3  -3  -3  433.26   13.40
   3   3   3  451.55   13.30
  -3   3  -3  437.16   12.80
  -3   3  -3  447.46   12.90
   3   3   3  455.65   13.50
   3   3   3  448.66   12.50
  -3   3  -3  455.05   13.20
  -3   3  -3  458.55   13.70
  -3   3  -3  457.05   13.30
   3   3   3  454.95   12.40
  -3   3  -3  448.96   13.40
  -4  -3  -3  214.88    7.90
  -4  -3  -3  197.68    9.10
   4  -3   3  216.18    7.20
   4  -3   3  207.38    7.10
  -4  -3  -3  215.58    8.60
   4  -3   3  200.48    7.50
  -4  -3  -3  221.68    7.90
   4  -3   3  211.58    6.50
   4   3   3  214.18    6.90
  -4   3  -3  215.58    7.20
  -4   3  -3  230.18    7.70
   4   3   3  210.58    6.70
  -4   3  -3  224.78    8.30
   4   3   3  209.28    6.50
  -4   3  -3  216.68    8.10
   4   3   3  216.48    7.80
  -4   3  -3  207.38    6.90
  -5  -3  -3  415.26   14.30
  -5  -3  -3  400.06   14.50
   5  -3   3  427.96   12.50
   5  -3   3  403.36   12.10
   5  -3   3  419.66   12.60
   5  -3   3  418.06   11.70
   5  -3   3  402.36   13.30
   5  -3   3  420.16   11.80
  -5  -3  -3  393.76   14.20
  -5  -3  -3  403.76   14.00
   5  -3   3  426.46   11.60
   5  -3   3  411.26   12.80
   5  -3   3  409.26   12.30
   5  -3   3  438.66   12.60
   5  -3   3  399.66   14.00
   5   3   3  409.46   11.70
   5   3   3  414.16   11.90
  -5   3  -3  424.86   13.50
   5   3   3  413.96   12.00
   5   3   3  398.76   12.90
   5   3   3  414.26   12.80
   5   3   3  393.96   13.90
  -5   3  -3  435.86   13.60
  -5   3  -3  397.36   13.40
   5   3   3  410.26   11.90
   6  -3   3   20.40    1.30
   6  -3   3   22.50    2.30
  -6  -3  -3   26.90    2.70
   6  -3   3   21.20    1.40
   6  -3   3   19.90    1.30
   6  -3   3   22.50    1.60
  -6  -3  -3   22.10    2.70
  -6  -3  -3   19.10    2.60
  -6  -3  -3   23.20    2.60
   6  -3   3   19.60    1.20
  -6  -3  -3   21.70    2.90
   6  -3   3   23.70    2.10
   6   3   3   21.30    1.40
   6   3   3   18.80    1.90
   6   3   3   20.90    1.70
   6   3   3   21.90    2.00
   6   3   3   22.80    1.40
  -6   3  -3   22.60    3.00
   6   3   3   20.70    1.30
   6   3   3   19.70    1.30
   7  -3   3   13.90    1.00
   7  -3   3   11.00    1.30
   7  -3   3   13.80    1.10
  -7  -3  -3   11.70    1.50
  -7  -3  -3   17.00    1.90
  -7  -3  -3   13.50    1.90
   7  -3   3   14.40    1.00
  -7  -3  -3   15.20    1.90
   7  -3   3   12.60    1.00
  -7  -3  -3   15.10    2.30
  -7   3  -3   13.10    1.90
   7   3   3   13.30    1.50
   7   3   3   14.40    1.00
   7   3   3   13.00    1.70
   7   3   3   14.80    1.00
   7   3   3   13.90    1.10
   8  -3   3   11.70    0.80
  -8  -3  -3   11.60    1.00
  -8  -3  -3   11.80    1.10
   8  -3   3   10.50    0.80
   8   3   3   10.80    0.80
  -8   3  -3    9.30    1.10
   8   3   3   11.40    0.70
   8   3   3   12.20    1.00
  -8  -4   3   34.70    1.70
  -8  -4   3   35.60    1.60
   8  -4  -3   32.30    1.70
  -8  -4   3   32.80    1.80
  -8  -4   3   34.80    1.70
   8  -4  -3   32.50    1.60
  -8  -4   3   35.40    1.80
  -8   4   3   36.00    1.80
   8   4  -3   31.90    1.70
   8   4  -3   32.90    2.10
  -8   4   3   35.10    1.80
   8   4  -3   33.90    1.60
  -7  -4   3   10.10    1.20
  -7  -4   3   12.40    1.40
   7  -4  -3    9.00    1.20
  -7  -4   3    9.60    1.20
  -7  -4   3   10.60    1.50
   7  -4  -3   11.30    1.20
  -7  -4   3   10.20    1.30
  -7  -4   3   12.60    1.40
  -7  -4   3   13.50    1.40
  -7  -4   3   11.10    1.30
   7   4  -3   10.60    1.30
  -7   4   3   11.80    1.10
  -7   4   3    9.40    1.30
   7   4  -3   10.60    1.40
   7   4  -3   11.90    1.20
  -7   4   3   10.30    1.20
   7   4  -3   11.90    1.20
  -7   4   3   10.80    1.20
   7   4  -3   12.00    1.20
   6  -4  -3    1.90    0.80
  -6  -4   3    2.10    0.70
  -6  -4   3    3.30    1.10
  -6  -4   3    2.20    0.80
  -6  -4   3    1.60    0.80
  -6  -4   3    1.90    0.80
  -6  -4   3    2.50    0.80
   6  -4  -3    1.30    0.70
  -6  -4   3    1.30    0.70
   6   4  -3    1.00    0.50
  -6   4   3    2.80    0.90
  -6   4   3    0.00    0.50
   6   4  -3    2.40    0.80
   6   4  -3    2.40    0.70
  -6   4   3    1.80    0.70
  -6   4   3    2.40    0.80
   6   4  -3    1.20    0.90
   6   4  -3    3.20    0.80
   5  -4  -3   57.19    3.40
  -5  -4   3   51.39    3.00
  -5  -4   3   55.79    3.40
   5  -4  -3   58.59    2.70
  -5  -4   3   58.19    3.20
  -5  -4   3   56.39    2.80
   5  -4  -3   59.19    2.90
   5   4  -3   55.49    2.70
   5   4  -3   61.09    2.90
  -5   4   3   54.59    3.20
   5   4  -3   56.09    3.00
  -5   4   3   60.59    2.80
   5   4  -3   55.09    2.70
  -5   4   3   59.29    4.00
  -4  -4   3  126.09    4.50
  -4  -4   3  123.19    4.90
  -4  -4   3  120.59    4.00
  -4  -4   3  125.09    5.10
   4  -4  -3  126.29    4.60
  -4  -4   3  118.49    6.10
  -4  -4   3  116.69    4.70
   4  -4  -3  128.59    4.30
  -4  -4   3  118.59    3.90
  -4  -4   3  129.79    4.90
   4   4  -3  115.09    5.00
  -4   4   3  123.79    4.40
   4   4  -3  126.69    4.20
   4   4  -3  122.49    4.50
  -4   4   3  121.79    4.40
  -4   4   3  122.69    4.80
   4   4  -3  118.09    4.50
   4   4  -3  123.39    4.70
   4   4  -3  123.29    4.30
  -3  -4   3  563.24   15.90
   3  -4  -3  594.14   16.10
  -3  -4   3  580.84   15.70
  -3  -4   3  559.64   15.70
  -3  -4   3  596.34   16.10
  -3  -4   3  583.44   16.60
   3  -4  -3  586.94   16.40
  -3  -4   3  579.54   16.20
  -3  -4   3  594.34   16.90
   3   4  -3  577.84   16.40
   3   4  -3  575.84   15.90
   3   4  -3  589.54   16.20
   3   4  -3  581.54   16.30
  -3   4   3  553.44   16.30
  -3   4   3  576.14   16.00
  -3   4   3  577.44   16.20
  -3   4   3  585.44   16.60
   3   4  -3  576.94   16.60
   3   4  -3  590.94   17.30
   3   4  -3  562.04   16.50
   2  -4  -3  444.56   12.40
   2  -4  -3  453.05   12.40
   2  -4  -3  446.26   13.20
   2  -4  -3  451.25   13.90
   2  -4  -3  447.46   13.30
  -2  -4   3  432.56   12.10
  -2  -4   3  444.76   12.40
  -2  -4   3  447.26   12.70
  -2  -4   3  456.65   13.20
   2   4  -3  439.76   12.30
   2   4  -3  450.65   13.50
   2   4  -3  457.55   13.10
  -2   4   3  427.16   12.50
  -2   4   3  446.56   13.00
   2   4  -3  440.16   12.60
   1  -4  -3  738.73   19.80
   1  -4  -3  729.93   20.30
   1  -4  -3  728.93   19.90
   1  -4  -3  711.03   19.20
   1   4  -3  695.63   19.10
  -1   4   3  685.73   19.20
  -1   4   3  677.43   19.20
   1   4  -3  714.73   20.20
   0  -4  -3  837.12   23.00
   0  -4  -3  889.31   23.60
   0   4   3  793.52   23.30
   0   4   3  847.12   23.00
  -1   4  -3 1950.20   52.09
  -2  -4  -3  256.87    8.90
   2  -4   3  252.97    7.80
  -2  -4  -3  250.27    7.80
   2  -4   3  259.07    7.70
   2  -4   3  259.17    8.80
   2  -4   3  251.17    8.00
  -2  -4  -3  256.87    7.60
   2  -4   3  242.08    7.20
  -2   4  -3  249.08    7.60
  -2   4  -3  247.08    8.30
  -2   4  -3  251.27    8.70
  -2   4  -3  257.87    8.10
   2   4   3  239.08    8.00
  -2   4  -3  251.27    9.40
   2   4   3  245.28    7.10
  -2   4  -3  253.17    7.60
   3  -4   3   43.30    1.80
  -3  -4  -3   43.90    3.10
   3  -4   3   51.49    2.60
   3  -4   3   43.40    2.30
   3  -4   3   42.30    1.70
  -3  -4  -3   45.40    3.10
   3  -4   3   42.30    2.30
   3   4   3   49.60    2.80
  -3   4  -3   43.90    2.40
  -3   4  -3   42.10    2.20
   3   4   3   41.40    1.90
  -3   4  -3   44.30    2.30
  -3   4  -3   44.00    2.50
  -3   4  -3   42.90    2.70
  -3   4  -3   37.80    2.60
   3   4   3   42.10    2.50
   4  -4   3  207.48    7.00
  -4  -4  -3  208.48    8.40
   4  -4   3  210.18    7.10
   4  -4   3  213.78    6.30
   4  -4   3  208.08    7.10
   4  -4   3  216.38    7.00
   4  -4   3  207.68    6.40
  -4  -4  -3  208.38    8.50
   4  -4   3  211.38    6.10
  -4  -4  -3  193.78    8.50
   4   4   3  200.88    6.40
   4   4   3  206.68    6.60
  -4   4  -3  202.58    6.90
  -4   4  -3  211.48    7.10
  -4   4  -3  213.08    7.90
  -4   4  -3  199.98    8.00
  -4   4  -3  212.38    7.50
   4   4   3  201.78    7.30
  -4   4  -3  211.28    7.90
   4   4   3  206.28    6.30
  -4   4  -3  205.58    7.80
   5  -4   3   53.29    2.80
  -5  -4  -3   52.89    4.30
   5  -4   3   52.79    3.00
  -5  -4  -3   55.59    4.50
   5  -4   3   51.09    2.20
   5  -4   3   47.40    4.30
   5  -4   3   52.09    2.30
   5  -4   3   53.19    3.00
  -5  -4  -3   51.59    4.10
   5  -4   3   55.79    2.90
   5  -4   3   53.99    4.10
  -5  -4  -3   51.99    3.90
   5  -4   3   52.89    2.90
   5  -4   3   51.89    2.20
   5   4   3   53.49    2.50
  -5   4  -3   51.39    3.60
   5   4   3   53.69    2.40
  -5   4  -3   54.89    5.90
   5   4   3   49.80    2.90
   5   4   3   49.60    3.80
   5   4   3   50.69    2.30
   5   4   3   51.29    3.90
  -5   4  -3   55.59    3.50
  -5   4  -3   58.29    3.80
   5   4   3   54.59    3.10
  -6  -4  -3  171.78    8.90
  -6  -4  -3  186.98    7.80
   6  -4   3  189.58    7.10
   6  -4   3  188.08    5.80
   6  -4   3  187.78    6.30
   6  -4   3  194.18    7.10
  -6  -4  -3  183.98    7.50
   6  -4   3  186.28    6.40
   6  -4   3  182.78    5.70
   6  -4   3  181.48    5.90
   6  -4   3  183.58    6.00
  -6  -4  -3  183.58    7.80
   6  -4   3  186.98    6.40
  -6  -4  -3  189.28    7.70
   6   4   3  195.88    5.90
   6   4   3  185.88    6.80
  -6   4  -3  181.48    7.90
   6   4   3  188.08    5.90
   6   4   3  180.08    6.00
   6   4   3  195.28    6.80
  -6   4  -3  185.38    6.50
   6   4   3  189.28    5.90
  -7  -4  -3   15.30    1.80
   7  -4   3   15.90    1.50
   7  -4   3   13.40    1.70
  -7  -4  -3   14.00    1.60
  -7  -4  -3   16.70    1.80
   7  -4   3   14.60    1.10
   7  -4   3   14.80    1.00
  -7  -4  -3   16.40    1.80
   7   4   3   15.80    1.50
   7   4   3   15.50    1.00
   7   4   3   14.40    1.00
   7   4   3   13.80    1.00
   7   4   3   15.60    1.10
  -7   4  -3   12.00    1.70
   8  -4   3   41.10    1.40
   8  -4   3   38.50    1.50
   8  -4   3   42.20    1.40
  -8  -4  -3   43.10    1.80
   8   4   3   35.60    1.60
   8   4   3   37.90    1.50
  -8   4  -3   40.10    2.60
  -8  -5   3   11.40    0.90
   8  -5  -3   14.50    0.90
  -8  -5   3   12.50    0.80
  -8  -5   3   11.90    0.90
  -8  -5   3   13.70    0.90
   8  -5  -3   11.10    0.90
  -8   5   3   11.50    0.90
   8   5  -3   12.40    1.10
   8   5  -3   12.30    1.00
  -8   5   3   11.30    0.90
  -7  -5   3    2.00    0.60
  -7  -5   3    2.70    0.70
  -7  -5   3    3.20    0.70
  -7  -5   3    1.00    0.70
  -7  -5   3    3.70    0.90
  -7  -5   3    1.20    0.70
   7  -5  -3    2.60    0.60
   7  -5  -3    3.50    0.80
  -7  -5   3    1.90    0.70
   7   5  -3    3.60    0.90
  -7   5   3    2.40    0.80
  -7   5   3    3.70    0.70
   7   5  -3    2.20    0.90
   7   5  -3    2.00    0.90
   7   5  -3    1.70    0.60
  -6  -5   3   14.20    1.60
  -6  -5   3   10.10    1.50
  -6  -5   3   12.40    1.60
  -6  -5   3   13.80    1.90
  -6  -5   3   12.80    1.60
   6  -5  -3   12.80    1.50
  -6  -5   3   12.50    1.70
  -6  -5   3   11.70    1.50
  -6   5   3   13.60    1.70
   6   5  -3   13.60    1.10
   6   5  -3   13.70    1.50
  -6   5   3   13.20    1.30
   6   5  -3   14.70    1.40
  -6   5   3   14.50    1.50
   6   5  -3   12.50    1.70
  -6   5   3   12.80    1.80
   6   5  -3   13.70    1.40
   5  -5  -3   45.20    2.50
  -5  -5   3   52.99    3.00
  -5  -5   3   51.39    4.20
  -5  -5   3   57.29    3.20
   5  -5  -3   60.09    3.70
  -5  -5   3   52.89    2.70
  -5  -5   3   52.49    3.70
  -5  -5   3   50.09    3.30
  -5  -5   3   55.29    3.30
   5  -5  -3   54.69    3.90
   5  -5  -3   51.09    3.80
  -5  -5   3   49.99    4.40
   5   5  -3   54.79    3.90
   5   5  -3   48.00    3.20
   5   5  -3   55.19    2.80
   5   5  -3   55.59    3.90
  -5   5   3   52.49    3.00
  -5   5   3   49.90    2.90
  -5   5   3   45.10    4.00
  -4  -5   3   29.40    2.10
   4  -5  -3   30.90    2.50
  -4  -5   3   34.90    2.10
   4  -5  -3   31.10    2.10
  -4  -5   3   29.20    1.70
  -4  -5   3   31.00    1.90
   4  -5  -3   31.80    1.90
   4   5  -3   33.90    2.20
  -4   5   3   28.30    2.20
   4   5  -3   34.30    2.10
  -4   5   3   28.10    2.00
   4   5  -3   31.90    1.80
  -4   5   3   30.50    2.00
  -4   5   3   32.50    1.90
   4   5  -3   31.30    2.00
   4   5  -3   27.80    2.20
  -3  -5   3   33.00    3.00
  -3  -5   3   33.80    1.70
   3  -5  -3   31.50    1.80
  -3  -5   3   30.80    1.40
  -3  -5   3   31.70    1.60
   3  -5  -3   34.70    2.00
  -3  -5   3   33.30    1.40
  -3  -5   3   34.90    1.90
   3   5  -3   31.20    2.50
   3   5  -3   31.60    2.20
   3   5  -3   32.20    1.90
   3   5  -3   31.50    1.60
   3   5  -3   33.00    1.90
   3   5  -3   33.80    1.80
  -3   5   3   30.40    1.80
   3   5  -3   29.60    2.00
   3   5  -3   32.30    2.00
  -3   5   3   33.20    2.50
  -3   5   3   32.00    1.90
   2  -5  -3   17.50    1.20
  -2  -5   3   15.40    1.20
   2  -5  -3   15.90    1.30
  -2  -5   3   17.10    0.90
  -2  -5   3   16.70    1.20
  -2  -5   3   15.50    0.90
  -2  -5   3   15.70    1.10
  -2  -5   3   16.00    1.20
  -2   5   3   16.30    1.40
   2   5  -3   16.00    1.20
   2   5  -3   18.30    1.30
   2   5  -3   17.10    1.30
   2   5  -3   17.30    1.50
  -2   5   3   14.20    1.20
  -2   5   3   16.00    1.20
   2   5  -3   17.20    1.70
   2   5  -3   16.20    1.10
   2   5  -3   17.30    1.20
  -1  -5   3  551.64   14.90
  -1  -5   3  529.85   14.90
   1  -5  -3  470.65   15.90
   1  -5  -3  547.25   14.90
  -1  -5   3  538.05   14.70
  -1  -5   3  549.45   15.20
  -1  -5   3  534.55   15.20
   1   5  -3  547.75   15.50
  -1   5   3  548.65   15.50
   1   5  -3  561.64   16.30
   1   5  -3  546.65   14.90
   1   5  -3  554.64   15.10
   1   5  -3  499.55   15.00
  -1   5   3  514.25   14.80
   1   5  -3  543.55   15.00
   0  -5   3  440.96   12.90
   0  -5  -3  460.55   12.90
   0  -5   3  477.35   13.10
   0  -5   3  463.05   12.80
   0  -5   3  481.55   12.80
   0  -5   3  467.65   12.90
   0  -5   3  466.25   13.10
   0  -5   3  459.95   13.00
   0   5   3  450.85   12.90
   0   5  -3  479.75   13.10
   0   5  -3  481.25   13.40
   0   5  -3  453.35   13.00
   0   5  -3  465.65   13.10
   0   5  -3  477.55   14.30
   0   5   3  495.25   13.60
   0   5   3  444.76   13.20
   0   5  -3  428.56   13.50
   0   5   3  474.35   12.90
   0   5  -3  472.25   13.20
   1  -5   3   16.20    1.10
   1  -5   3   15.60    1.40
  -1  -5  -3   16.70    1.60
  -1  -5  -3   18.20    1.30
   1  -5   3   15.40    1.30
   1  -5   3   15.50    1.10
   1  -5   3   17.00    1.10
   1  -5   3   17.20    1.00
   1  -5   3   14.80    1.20
  -1   5  -3   15.70    1.30
  -1   5  -3   17.10    1.20
   1   5   3   14.70    0.90
  -1   5  -3   16.10    1.30
  -1   5  -3   17.00    1.20
  -1   5  -3   12.30    1.50
   1   5   3   15.90    1.30
  -1   5  -3   16.60    1.60
  -1   5  -3   20.10    1.40
   1   5   3   14.50    1.30
  -1   5  -3   13.70    1.50
   2  -5   3  166.08    5.50
  -2  -5  -3  167.18    6.50
   2  -5   3  165.48    5.10
   2  -5   3  161.88    5.60
   2  -5   3  162.18    4.90
   2  -5   3  161.38    5.50
   2  -5   3  155.08    5.50
  -2  -5  -3  175.18    6.50
   2   5   3  166.98    5.00
  -2   5  -3  167.18    6.20
  -2   5  -3  163.08    5.40
  -2   5  -3  167.18    5.70
  -2   5  -3  169.48    6.00
  -2   5  -3  161.98    6.30
  -2   5  -3  159.68    5.70
   2   5   3  161.88    5.90
  -2   5  -3  168.18    5.50
   2   5   3  163.38    5.80
  -2   5  -3  156.28    6.10
   3  -5   3  248.38    7.80
  -3  -5  -3  235.58    9.10
   3  -5   3  242.18    7.10
   3  -5   3  226.38    7.10
  -3  -5  -3  235.18    9.20
   3  -5   3  248.08    7.90
   3  -5   3  240.98    6.90
   3   5   3  232.38    8.00
  -3   5  -3  236.38    7.70
  -3   5  -3  227.98    9.10
  -3   5  -3  243.48    7.80
  -3   5  -3  232.58    9.20
  -3   5  -3  233.68    8.10
  -3   5  -3  240.88    8.10
  -3   5  -3  240.68    8.70
  -3   5  -3  231.38    8.40
   4  -5   3  748.63   20.90
   4  -5   3  763.42   20.80
   4  -5   3  789.02   21.70
  -4  -5  -3  682.53   23.50
   4  -5   3  779.72   21.60
   4  -5   3  804.12   22.00
  -4  -5  -3  760.42   23.30
   4  -5   3  755.72   20.60
   4  -5   3  765.32   21.70
  -4  -5  -3  748.93   23.50
  -4   5  -3  756.82   22.50
   4   5   3  753.32   22.00
  -4   5  -3  779.62   22.80
  -4   5  -3  760.12   22.70
  -4   5  -3  780.52   22.20
  -5  -5  -3  339.37   12.40
  -5  -5  -3  335.97   12.20
   5  -5   3  345.27    9.90
   5  -5   3  353.66   10.60
   5  -5   3  343.57   11.40
   5  -5   3  343.87   10.00
   5  -5   3  347.57   10.70
  -5  -5  -3  338.47   12.10
   5  -5   3  347.87   10.10
  -5  -5  -3  330.27   12.70
   5  -5   3  337.57   11.30
   5  -5   3  340.67   10.30
  -5  -5  -3  285.27   12.70
   5  -5   3  338.57   11.10
   5  -5   3  341.07    9.70
   5   5   3  354.66   11.10
   5   5   3  343.87    9.90
  -5   5  -3  317.17   12.10
  -5   5  -3  339.77   11.40
  -5   5  -3  332.77   11.70
  -5   5  -3  342.07   11.70
   5   5   3  338.47   10.10
   5   5   3  344.77   10.00
   5   5   3  344.37   10.00
   5   5   3  344.77   10.20
  -5   5  -3  342.57   10.90
  -5   5  -3  336.57   11.70
   5   5   3  344.77   11.00
   6  -5   3  236.68    8.00
   6  -5   3  219.28    7.20
   6  -5   3  225.98    7.40
  -6  -5  -3  221.88    8.50
   6  -5   3  224.98    6.90
  -6  -5  -3  221.18    8.50
   6  -5   3  231.68    7.90
   6  -5   3  227.98    7.40
  -6  -5  -3  214.48    9.10
  -6  -5  -3  223.18    8.70
   6   5   3  225.28    6.90
   6   5   3  226.48    6.90
  -6   5  -3  216.98    8.10
  -6   5  -3  226.58    7.30
  -6   5  -3  217.88    8.10
  -6   5  -3  228.08    8.70
   6   5   3  229.88    7.00
   6   5   3  227.38    6.80
   6   5   3  234.98    7.80
   7  -5   3   18.40    1.30
  -7  -5  -3   18.20    1.70
  -7  -5  -3   20.80    1.80
   7  -5   3   18.30    1.70
   7  -5   3   20.40    1.50
  -7  -5  -3   16.70    1.60
   7  -5   3   15.20    1.30
   7  -5   3   17.40    1.00
   7   5   3   17.70    1.30
  -7   5  -3   19.80    2.30
   7   5   3   16.10    1.10
   8  -6  -3    0.80    0.30
  -8  -6   3    1.10    0.40
  -8  -6   3    0.90    0.30
  -8   6   3    0.80    0.40
  -7  -6   3   16.20    1.30
  -7  -6   3   13.80    1.10
  -7  -6   3   15.10    1.20
  -7  -6   3   15.20    1.10
   7  -6  -3   14.00    1.20
  -7  -6   3   15.40    1.40
   7   6  -3   15.30    1.40
   7   6  -3   14.20    1.20
  -7   6   3   12.90    1.20
   7   6  -3   14.20    1.20
  -6  -6   3   31.70    2.30
   6  -6  -3   34.10    2.10
  -6  -6   3   35.00    2.20
   6   6  -3   31.60    1.50
  -6   6   3   31.00    2.10
   6   6  -3   31.20    2.40
   6   6  -3   27.60    2.00
   6   6  -3   31.80    2.10
   6   6  -3   29.70    1.90
  -5  -6   3   14.40    1.30
   5  -6  -3   14.60    1.60
   5  -6  -3   11.10    1.10
  -5  -6   3   12.90    1.40
   5  -6  -3   13.80    1.50
  -5  -6   3   15.70    1.90
   5  -6  -3   13.40    1.60
   5  -6  -3   13.40    1.80
   5  -6  -3   15.70    1.90
  -5  -6   3   13.90    1.70
  -5  -6   3   14.60    1.50
  -5   6   3   14.10    1.50
  -5   6   3   13.30    1.40
  -5   6   3   13.20    1.60
  -5   6   3   14.10    1.70
   5   6  -3   14.70    1.20
  -5   6   3   15.00    1.70
  -5   6   3   12.60    1.60
   5   6  -3   14.40    1.50
   5   6  -3   14.30    1.60
   5   6  -3   13.60    1.40
   5   6  -3   11.10    1.40
   5   6  -3   18.60    1.80
  -4  -6   3   44.70    2.70
   4  -6  -3   47.10    2.70
   4  -6  -3   46.10    3.10
  -4  -6   3   49.99    2.60
   4  -6  -3   46.30    2.40
  -4  -6   3   44.30    2.50
  -4   6   3   49.70    2.60
   4   6  -3   47.00    2.50
   4   6  -3   48.50    2.90
   4   6  -3   46.50    2.80
  -4   6   3   44.10    2.80
   4   6  -3   45.00    2.60
  -4   6   3   46.70    2.90
  -4   6   3   47.70    2.60
   4   6  -3   46.30    2.40
  -4   6   3   47.00    2.50
  -3  -6   3  132.89    5.90
  -3  -6   3  137.29    4.50
   3  -6  -3  152.08    7.30
  -3  -6   3  140.49    6.60
  -3  -6   3  137.09    4.80
  -3  -6   3  141.09    4.50
   3  -6  -3  138.99    4.90
  -3  -6   3  144.59    5.00
   3  -6  -3  135.59    5.20
  -3  -6   3  138.39    4.60
  -3  -6   3  136.89    5.20
   3   6  -3  135.69    6.90
  -3   6   3  137.29    6.60
   3   6  -3  137.99    5.10
   3   6  -3  139.19    6.30
   3   6  -3  137.59    5.70
   3   6  -3  138.79    4.90
  -3   6   3  137.59    4.90
   3   6  -3  131.99    5.20
  -3   6   3  137.99    5.50
   3   6  -3  132.59    6.10
   3   6  -3  132.09    6.60
  -3   6   3  139.29    5.00
   3   6  -3  139.09    5.30
  -3   6   3  139.89    5.60
   2  -6  -3   52.79    2.40
  -2  -6   3   50.69    2.40
   2  -6  -3   53.29    2.60
  -2  -6   3   52.69    2.10
  -2  -6   3   49.30    2.10
  -2  -6   3   53.59    2.30
  -2  -6   3   54.09    2.20
   2   6  -3   48.70    2.20
  -2   6   3   52.99    2.40
   2   6  -3   50.79    2.50
  -2   6   3   49.90    2.90
   2   6  -3   43.80    4.10
   2   6  -3   50.89    2.40
   2   6  -3   50.69    2.30
   2   6  -3   50.69    2.60
   2   6  -3   54.39    2.90
  -2   6   3   49.99    2.30
   2   6  -3   48.30    2.40
  -1  -6   3  200.38    6.10
  -1  -6   3  190.08    5.90
  -1  -6   3  195.08    6.00
  -1  -6   3  194.98    5.80
  -1  -6   3  196.68    6.20
  -1  -6   3  192.18    6.20
   1  -6  -3  193.78    6.40
   1  -6  -3  191.78    6.10
  -1  -6   3  191.08    7.20
  -1   6   3  193.18    6.10
   1   6  -3  191.78    7.40
   1   6  -3  197.18    6.30
   1   6  -3  198.18    6.40
   1   6  -3  194.38    6.10
  -1   6   3  192.28    6.80
   1   6  -3  194.78    6.10
   1   6  -3  195.58    6.70
  -1   6   3  186.38    6.00
   1   6  -3  195.48    6.40
   0  -6   3  558.44   15.50
   0  -6   3  544.15   15.80
   0  -6   3  563.64   15.20
   0  -6   3  552.74   15.20
   0  -6   3  556.24   15.40
   0  -6   3  556.54   15.50
   0  -6  -3  547.75   15.30
   0   6  -3  556.04   15.80
   0   6  -3  555.64   16.00
   0   6   3  551.44   15.30
   0   6  -3  559.94   17.00
   0   6  -3  550.14   15.50
   0   6   3  544.75   15.30
   0   6  -3  559.14   15.70
   0   6  -3  536.75   15.70
   0   6  -3  551.44   15.60
   1  -6   3  227.78    7.30
   1  -6   3  237.08    7.50
   1  -6   3  228.98    6.90
   1  -6   3  227.18    7.00
   1  -6   3  240.18    7.20
   1  -6   3  235.28    7.40
   1  -6   3  235.98    7.00
   1   6   3  235.88    6.90
   1   6   3  235.38    6.90
  -1   6  -3  234.58    7.30
  -1   6  -3  220.98    7.90
  -1   6  -3  245.38    8.60
  -1   6  -3  240.78    7.70
  -1   6  -3  239.08    7.40
  -1   6  -3  241.08    7.80
  -1   6  -3  231.68    7.60
  -1   6  -3  223.88    8.00
  -2  -6  -3  506.35   15.70
   2  -6   3  500.65   13.90
   2  -6   3  502.05   13.80
  -2  -6  -3  492.05   15.80
   2  -6   3  528.55   13.90
   2  -6   3  500.25   14.50
   2  -6   3  522.15   14.60
   2  -6   3  460.95   15.30
   2  -6   3  477.75   14.60
  -2   6  -3  491.15   14.50
  -2   6  -3  495.95   15.50
   2   6   3  505.95   14.80
  -2   6  -3  515.05   15.60
  -2   6  -3  509.65   14.90
  -2   6  -3  495.65   15.40
  -2   6  -3  469.05   15.10
  -2   6  -3  472.45   15.40
  -2   6  -3  506.45   15.10
  -2   6  -3  500.95   14.40
   3  -6   3  323.27    9.40
   3  -6   3  305.67    9.50
  -3  -6  -3  299.27   11.60
   3  -6   3  353.96   12.00
   3  -6   3  323.27   10.20
   3  -6   3  321.77    9.20
  -3  -6  -3  325.37   11.60
  -3  -6  -3  326.87   11.50
   3  -6   3  322.57   10.00
  -3   6  -3  317.97   11.00
  -3   6  -3  328.47   10.90
  -3   6  -3  323.57   11.00
   3   6   3  312.17   10.30
  -3   6  -3  320.37   10.10
  -3   6  -3  332.67   11.30
  -3   6  -3  322.57   10.80
  -3   6  -3  325.07   10.50
   3   6   3  323.27   10.50
  -3   6  -3  326.47   10.60
  -3   6  -3  325.67   11.10
  -4  -6  -3   42.60    4.60
  -4  -6  -3   40.40    3.70
  -4  -6  -3   49.10    3.80
   4  -6   3   49.70    2.80
   4  -6   3   45.20    2.90
   4  -6   3   43.60    3.40
   4  -6   3   47.20    2.10
   4  -6   3   49.40    2.80
   4  -6   3   47.60    4.10
   4  -6   3   47.90    2.70
   4  -6   3   45.40    2.50
  -4  -6  -3   46.60    5.20
   4   6   3   55.19    3.90
  -4   6  -3   48.70    3.60
  -4   6  -3   48.10    3.50
   4   6   3   42.60    2.80
   4   6   3   46.70    2.80
  -4   6  -3   48.20    3.30
  -4   6  -3   43.90    3.40
  -4   6  -3   44.20    4.30
  -4   6  -3   47.60    3.00
  -5  -6  -3    7.00    2.00
   5  -6   3    8.60    1.20
   5  -6   3    8.60    1.30
  -5  -6  -3    6.00    2.70
   5  -6   3    6.70    1.80
   5  -6   3    8.90    1.50
  -5  -6  -3   10.20    2.30
  -5  -6  -3    8.30    1.90
   5  -6   3    7.80    1.20
  -5   6  -3    9.00    1.70
  -5   6  -3    6.90    1.90
  -5   6  -3    8.50    1.90
   5   6   3    8.50    1.40
  -5   6  -3    9.70    2.10
   5   6   3    7.30    1.20
  -5   6  -3    8.80    2.20
   5   6   3    8.10    1.90
   6  -6   3   45.30    2.50
  -6  -6  -3   46.00    2.80
   6  -6   3   45.80    2.20
   6  -6   3   43.80    3.10
   6  -6   3   47.40    2.90
  -6  -6  -3   44.70    4.40
  -6  -6  -3   42.60    3.40
  -6  -6  -3   45.80    3.50
  -6  -6  -3   42.60    3.00
   6  -6   3   49.80    2.60
  -6   6  -3   44.80    3.50
  -6   6  -3   44.90    3.50
  -6   6  -3   46.20    3.00
   6   6   3   51.29    2.70
   6   6   3   43.10    3.20
  -6   6  -3   48.30    3.10
  -6   6  -3   46.10    2.20
   6   6   3   44.60    2.00
   7  -6   3   50.59    1.90
  -7  -6  -3   52.29    2.50
  -7  -6  -3   50.89    2.50
   7  -6   3   55.39    2.50
   7  -6   3   55.59    2.20
   7   6   3   51.99    1.90
   7   6   3   50.59    1.90
  -7   6  -3   50.29    2.50
  -7  -7   3   50.39    2.60
   7  -7  -3   50.19    2.60
  -7  -7   3   54.89    2.40
  -7  -7   3   54.69    2.60
   7   7  -3   54.19    2.80
  -7   7   3   49.60    2.60
   7   7  -3   52.89    2.20
   6  -7  -3  149.19    5.20
  -6  -7   3  152.58    5.40
  -6  -7   3  152.38    5.50
  -6  -7   3  148.69    5.70
  -6  -7   3  150.88    5.00
  -6   7   3  148.09    5.50
   6   7  -3  152.78    5.40
  -6   7   3  155.68    5.40
  -6   7   3  151.08    5.70
   6   7  -3  152.28    5.90
   6   7  -3  155.58    5.40
   6   7  -3  144.19    5.30
   5  -7  -3   23.40    2.50
  -5  -7   3   20.30    1.90
   5  -7  -3   22.50    2.50
  -5  -7   3   18.00    2.50
   5  -7  -3   18.60    1.80
   5  -7  -3   23.00    3.60
  -5  -7   3   18.90    2.20
   5  -7  -3   23.00    2.00
  -5  -7   3   22.00    2.50
   5   7  -3   22.10    1.70
  -5   7   3   19.50    2.70
   5   7  -3   17.70    1.80
   5   7  -3   23.00    2.00
  -5   7   3   19.40    2.10
  -5   7   3   20.40    2.30
   5   7  -3   22.20    2.50
   4  -7  -3  139.29    6.00
  -4  -7   3  133.19    5.20
  -4  -7   3  130.09    5.40
  -4  -7   3  128.59    5.60
   4  -7  -3  132.69    4.90
  -4  -7   3  139.19    5.20
  -4  -7   3  131.59    4.90
   4  -7  -3  127.99    5.50
  -4  -7   3  130.19    5.00
   4  -7  -3  125.09    4.90
   4  -7  -3  132.59    5.20
   4   7  -3  131.39    5.10
  -4   7   3  137.29    5.00
   4   7  -3  128.29    5.20
  -4   7   3  131.69    5.50
  -4   7   3  134.89    4.90
   4   7  -3  130.39    5.40
   4   7  -3  122.99    4.90
   4   7  -3  128.39    4.60
   4   7  -3  127.09    5.30
  -4   7   3  130.89    5.30
  -4   7   3  131.69    4.90
  -4   7   3  138.69    5.20
   3  -7  -3  165.68    6.70
   3  -7  -3  161.58    5.90
  -3  -7   3  156.48    5.80
   3  -7  -3  157.38    5.60
  -3  -7   3  162.28    5.50
  -3  -7   3  164.88    5.90
  -3  -7   3  160.58    5.30
  -3  -7   3  167.38    5.80
  -3  -7   3  157.38    5.10
   3   7  -3  163.38    5.70
   3   7  -3  158.58    5.90
  -3   7   3  154.18    6.40
  -3   7   3  163.48    5.80
  -3   7   3  161.88    5.60
   3   7  -3  163.18    6.10
   3   7  -3  164.88    5.90
  -3   7   3  168.28    5.70
  -2  -7   3  387.66   11.80
  -2  -7   3  403.36   11.40
  -2  -7   3  403.26   11.70
  -2  -7   3  393.16   11.10
   2  -7  -3  385.56   12.70
  -2  -7   3  396.26   11.50
  -2  -7   3  388.16   11.70
  -2  -7   3  392.56   11.90
   2  -7  -3  401.06   12.00
   2  -7  -3  395.36   11.60
   2   7  -3  390.16   11.70
   2   7  -3  384.06   12.00
  -2   7   3  379.86   12.50
   2   7  -3  389.66   12.00
   2   7  -3  385.46   12.50
   2   7  -3  389.16   12.20
  -2   7   3  393.76   11.60
  -2   7   3  390.16   11.70
   2   7  -3  372.76   13.30
   2   7  -3  397.46   11.50
   2   7  -3  403.26   11.80
  -2   7   3  399.66   11.60
  -1  -7   3  192.98    6.50
  -1  -7   3  194.08    6.80
   1  -7  -3  210.48    7.40
   1  -7  -3  216.68    8.70
  -1  -7   3  197.08    6.50
  -1  -7   3  199.78    6.10
  -1  -7   3  201.88    7.10
  -1  -7   3  190.38    6.20
  -1  -7   3  207.58    6.40
  -1  -7   3  203.08    7.00
  -1   7   3  199.08    6.50
   1   7  -3  201.18    7.70
  -1   7   3  199.58    6.30
   1   7  -3  201.28    6.70
   1   7  -3  197.58    6.80
   1   7  -3  204.58    6.90
   1   7  -3  192.68    8.00
  -1   7   3  195.78    6.30
   1   7  -3  201.68    6.70
   1   7  -3  201.88    7.20
  -1   7   3  199.18    7.20
   1   7  -3  192.68    6.50
   1   7  -3  193.08    7.00
   0  -7   3   43.20    2.90
   0  -7   3   48.70    2.60
   0  -7   3   47.70    2.10
   0  -7   3   49.40    2.40
   0  -7   3   51.59    2.30
   0  -7   3   45.90    2.30
   0  -7  -3   45.00    2.40
   0  -7   3   50.39    3.00
   0  -7   3   47.20    2.80
   0   7  -3   49.50    2.70
   0   7  -3   51.79    2.60
   0   7   3   47.70    2.70
   0   7  -3   49.80    2.50
   0   7   3   48.80    2.30
   0   7  -3   47.30    3.30
   0   7  -3   49.99    2.70
   0   7  -3   43.30    2.30
   0   7  -3   49.50    2.60
   1  -7   3   58.09    2.50
   1  -7   3   59.29    2.40
   1  -7   3   57.79    2.60
   1  -7   3   63.19    3.00
   1  -7   3   58.29    2.60
   1  -7   3   54.79    2.70
   1  -7   3   58.59    2.40
   1   7   3   62.79    2.50
  -1   7  -3   55.79    2.80
  -1   7  -3   59.99    2.80
  -1   7  -3   62.29    3.20
  -1   7  -3   60.69    3.60
  -1   7  -3   59.39    3.00
  -1   7  -3   60.89    3.70
   1   7   3   57.99    2.30
  -1   7  -3   53.19    3.70
  -1   7  -3   61.09    4.10
  -1   7  -3   55.49    3.30
   2  -7   3   37.90    1.80
   2  -7   3   41.50    2.00
   2  -7   3   40.90    1.90
   2  -7   3   40.50    2.10
   2  -7   3   41.70    2.30
   2  -7   3   39.60    2.40
  -2   7  -3   35.80    3.20
  -2   7  -3   43.70    3.10
  -2   7  -3   40.40    2.80
  -2   7  -3   39.90    2.40
  -2   7  -3   40.50    3.10
  -2   7  -3   40.70    3.00
  -2   7  -3   42.00    2.70
  -2   7  -3   41.10    2.60
   3  -7   3  160.38    5.80
  -3  -7  -3  123.59    6.90
   3  -7   3  157.08    6.60
   3  -7   3  154.48    7.00
   3  -7   3  153.68    6.10
  -3  -7  -3  147.09    7.70
   3  -7   3  154.28    5.80
   3  -7   3  142.89    5.70
   3  -7   3  149.88    5.80
   3   7   3  137.59    6.70
  -3   7  -3  141.39    6.20
  -3   7  -3  153.38    7.00
  -3   7  -3  137.99    6.90
  -3   7  -3  151.78    6.30
   3   7   3  158.08    6.80
  -3   7  -3  150.48    6.70
   4  -7   3  142.89    5.40
  -4  -7  -3  130.49    6.60
   4  -7   3  138.59    4.70
   4  -7   3  143.69    4.90
   4  -7   3  140.39    5.50
  -4  -7  -3  141.49    6.40
  -4  -7  -3  140.29    6.60
   4  -7   3  144.39    5.30
   4  -7   3  141.49    5.80
  -4  -7  -3  131.29    6.80
  -4  -7  -3  138.59    6.40
  -4   7  -3  140.09    5.30
  -4   7  -3  135.49    6.20
   4   7   3  141.09    4.80
   4   7   3  140.19    5.00
  -4   7  -3  136.09    6.10
  -4   7  -3  141.19    5.90
  -4   7  -3  138.69    6.20
   4   7   3  133.39    5.40
   4   7   3  142.19    5.70
   4   7   3  135.99    5.60
  -5  -7  -3   11.20    2.10
   5  -7   3   14.20    1.50
   5  -7   3   12.10    1.00
   5  -7   3   11.20    1.30
   5  -7   3   10.40    1.40
  -5  -7  -3   11.60    2.00
  -5  -7  -3    8.60    1.70
  -5  -7  -3   13.00    1.80
  -5  -7  -3   10.10    1.80
   5  -7   3    9.20    1.00
   5   7   3   12.40    1.50
   5   7   3   12.70    1.10
  -5   7  -3   13.30    1.90
  -5   7  -3    8.90    1.20
   5   7   3    9.50    1.00
  -5   7  -3   13.30    1.80
  -5   7  -3   10.60    1.90
  -5   7  -3   13.10    2.00
  -6  -7  -3   26.70    2.00
   6  -7   3   25.00    1.30
  -6  -7  -3   25.20    2.10
   6  -7   3   29.20    1.80
   6  -7   3   27.60    1.70
   6  -7   3   23.40    1.70
  -6  -7  -3   26.20    1.90
  -6  -7  -3   26.20    2.10
  -6   7  -3   25.50    1.90
   6   7   3   23.70    1.30
  -6   7  -3   28.50    2.10
  -6   7  -3   24.40    1.80
  -6   7  -3   27.00    2.20
  -7  -7  -3    2.50    0.60
   7  -7   3    1.90    0.40
  -7  -7  -3    2.00    0.70
  -7   7  -3    2.10    0.60
  -7   7  -3    1.90    0.50
  -7  -8   3    0.20    0.20
   7  -8  -3    0.10    0.30
  -7  -8   3    0.20    0.20
   7   8  -3    0.10    0.40
  -7   8   3   -0.40    0.30
   7   8  -3    0.10    0.50
  -6  -8   3  115.09    4.20
  -6  -8   3  116.59    4.10
   6  -8  -3  115.49    4.40
  -6  -8   3  111.59    4.40
  -6  -8   3  120.29    3.90
   6  -8  -3  115.99    4.00
  -6   8   3  116.29    4.10
   6   8  -3  111.79    4.20
   6   8  -3  117.49    3.90
   6   8  -3  114.59    4.20
   6   8  -3  118.39    4.60
  -6   8   3  112.99    4.20
   5  -8  -3   73.29    3.60
  -5  -8   3   76.49    3.30
   5  -8  -3   72.19    3.20
   5  -8  -3   72.19    3.40
  -5  -8   3   78.29    3.10
  -5  -8   3   73.69    3.70
   5  -8  -3   76.89    4.00
  -5  -8   3   80.19    3.30
   5  -8  -3   79.89    3.30
  -5  -8   3   76.99    3.50
  -5   8   3   78.99    3.30
  -5   8   3   75.59    3.50
   5   8  -3   76.79    3.90
   5   8  -3   75.99    3.30
  -5   8   3   80.09    3.60
   5   8  -3   75.99    2.80
  -5   8   3   78.99    3.20
   5   8  -3   76.79    3.50
   5   8  -3   73.49    3.50
   5   8  -3   71.69    3.30
  -5   8   3   76.89    3.10
  -4  -8   3    9.10    1.20
   4  -8  -3   10.60    1.40
   4  -8  -3    7.20    1.20
  -4  -8   3    8.50    1.20
  -4  -8   3    8.80    1.10
   4  -8  -3    7.00    1.10
  -4  -8   3    8.40    1.20
   4  -8  -3    8.90    1.40
  -4  -8   3    8.80    1.20
  -4  -8   3    6.80    1.30
   4  -8  -3    7.80    0.90
   4  -8  -3    9.40    1.60
  -4   8   3    7.30    1.10
   4   8  -3   10.90    1.50
   4   8  -3    8.50    1.00
  -4   8   3    9.80    1.30
  -4   8   3    7.60    1.10
   4   8  -3    8.80    1.30
  -4   8   3    8.00    1.30
   4   8  -3    9.90    1.40
  -4   8   3    7.50    1.10
   4   8  -3    7.40    1.40
   4   8  -3    7.20    1.30
  -4   8   3    9.10    1.20
   3  -8  -3   29.30    2.20
  -3  -8   3   35.40    2.60
  -3  -8   3   31.60    2.10
   3  -8  -3   34.40    2.80
  -3  -8   3   33.10    2.00
  -3  -8   3   31.80    2.30
  -3  -8   3   35.60    1.70
   3  -8  -3   29.90    2.00
  -3  -8   3   34.70    2.10
   3  -8  -3   35.30    2.50
  -3  -8   3   33.70    2.10
  -3  -8   3   31.60    1.80
   3  -8  -3   32.60    2.10
  -3  -8   3   32.10    2.10
  -3   8   3   33.50    2.30
   3   8  -3   32.60    2.00
  -3   8   3   37.40    2.20
   3   8  -3   37.10    2.20
   3   8  -3   32.40    2.40
  -3   8   3   35.00    2.10
  -3   8   3   35.70    2.10
  -3   8   3   30.80    2.30
   3   8  -3   35.80    2.30
   2  -8  -3  149.69    5.20
   2  -8  -3  146.49    5.90
  -2  -8   3  145.49    5.40
  -2  -8   3  145.19    5.70
  -2  -8   3  146.49    5.60
  -2  -8   3  155.08    5.20
  -2  -8   3  146.99    4.80
  -2  -8   3  150.98    5.30
  -2  -8   3  149.29    5.50
   2  -8  -3  127.49    5.30
   2  -8  -3  147.89    6.40
  -2  -8   3  144.89    5.00
  -2  -8   3  145.89    5.30
  -2  -8   3  134.49    5.90
   2  -8  -3  149.59    5.60
  -2  -8   3  152.38    5.70
   2   8  -3  155.48    5.50
   2   8  -3  141.39    5.90
  -2   8   3  152.58    5.70
   2   8  -3  148.99    5.80
  -2   8   3  144.99    5.50
  -2   8   3  145.09    5.60
   2   8  -3  147.19    5.50
  -2   8   3  147.59    5.70
  -2   8   3  156.38    5.40
  -2   8   3  152.28    5.30
   2   8  -3  135.49    5.10
  -1  -8   3   75.39    3.30
   1  -8  -3   72.89    3.10
   1  -8  -3   75.79    3.40
  -1  -8   3   80.29    3.20
  -1  -8   3   78.09    3.90
   1  -8  -3   79.09    4.10
  -1  -8   3   78.29    3.20
  -1  -8   3   73.79    2.90
  -1  -8   3   74.59    3.40
  -1  -8   3   75.49    3.60
  -1   8   3   80.59    3.10
  -1   8   3   73.59    3.10
   1   8  -3   78.49    3.30
   1   8  -3   64.69    4.40
   1   8  -3   70.29    3.60
  -1   8   3   68.39    4.60
  -1   8   3   77.69    3.10
   1   8  -3   72.89    3.40
   1   8  -3   74.69    3.40
   0  -8   3   68.09    2.80
   0  -8   3   65.79    2.70
   0  -8   3   67.69    3.00
   0  -8   3   68.79    2.90
   0  -8   3   66.39    3.00
   0  -8   3   64.19    3.30
   0  -8   3   64.29    3.40
   0   8  -3   67.59    3.30
   0   8   3   66.99    2.80
   0   8  -3   68.69    3.60
   0   8  -3   68.59    3.10
   0   8  -3   62.79    4.50
   0   8   3   70.79    2.80
   0   8   3   63.09    2.70
   1  -8   3    5.80    1.10
  -1  -8  -3    2.60    2.10
   1  -8   3    5.60    0.90
   1  -8   3    4.80    0.80
   1  -8   3    3.90    0.80
   1  -8   3    4.20    0.80
   1  -8   3    4.30    1.00
   1   8   3    3.80    0.70
  -1   8  -3    4.00    1.00
  -1   8  -3    7.00    1.20
  -1   8  -3    1.90    1.00
   1   8   3    4.10    0.90
  -1   8  -3    2.20    0.90
  -1   8  -3    4.60    1.10
  -2  -8  -3   50.99    5.90
   2  -8   3   47.80    2.80
   2  -8   3   51.09    2.70
   2  -8   3   51.89    3.20
   2  -8   3   47.70    3.90
   2  -8   3   46.30    2.40
  -2  -8  -3   54.79    4.80
   2  -8   3   48.00    2.80
  -2  -8  -3   50.89    2.80
   2  -8   3   47.80    2.40
   2  -8   3   45.70    3.50
   2   8   3   53.09    2.60
  -2   8  -3   46.20    3.10
  -2   8  -3   50.29    3.20
   2   8   3   45.10    3.50
  -2   8  -3   50.59    2.90
  -2   8  -3   50.79    3.50
   2   8   3   53.29    4.00
  -2   8  -3   47.30    3.10
   3  -8   3  118.59    4.20
   3  -8   3  121.39    5.10
  -3  -8  -3  121.79    5.40
   3  -8   3  125.19    5.20
   3  -8   3  125.09    4.40
   3  -8   3  123.09    4.80
   3  -8   3  128.99    6.50
  -3  -8  -3  118.89    5.90
   3  -8   3  124.29    5.00
  -3   8  -3  122.29    4.80
  -3   8  -3  122.19    5.40
  -3   8  -3  124.39    5.60
   3   8   3  121.49    5.20
  -3   8  -3  126.19    5.50
  -3   8  -3  123.09    6.00
  -3   8  -3  114.79    5.40
   3   8   3  122.49    4.70
   4  -8   3   23.70    1.80
   4  -8   3   21.40    1.40
  -4  -8  -3   21.20    2.40
   4  -8   3   26.90    1.90
   4  -8   3   23.60    1.90
   4  -8   3   24.10    1.50
  -4   8  -3   22.20    2.30
  -4   8  -3   21.80    2.30
   4   8   3   21.70    1.40
  -4   8  -3   21.70    2.40
  -4   8  -3   22.40    2.60
  -4   8  -3   24.00    1.80
   4   8   3   24.10    1.60
   5  -8   3    4.00    0.60
   5  -8   3    5.60    1.00
   5  -8   3    3.50    0.80
   5  -8   3    5.70    0.90
  -5  -8  -3    6.20    1.30
  -5  -8  -3    4.30    1.10
   5  -8   3    4.10    0.60
  -5  -8  -3    4.70    1.20
   5   8   3    4.10    0.70
   5   8   3    3.80    0.60
  -5   8  -3    4.00    0.70
   5   8   3    3.70    0.80
  -5   8  -3    6.50    1.80
  -5   8  -3    3.70    1.10
  -5   8  -3    6.10    1.20
  -5   8  -3    5.30    1.30
  -6  -8  -3    8.70    1.10
   6  -8   3    7.10    0.60
  -6  -8  -3    8.40    1.00
   6  -8   3    7.30    0.70
   6  -8   3    9.10    0.90
  -6  -8  -3    6.40    1.00
   6  -8   3    7.10    0.90
  -6   8  -3    5.90    1.00
   6   8   3    6.40    0.60
  -6   8  -3    6.40    0.90
   6  -9  -3    0.80    0.40
  -6  -9   3    1.50    0.70
  -6  -9   3    0.60    0.40
   6  -9  -3    0.40    0.40
  -6  -9   3    1.60    0.40
   6   9  -3    1.40    0.50
  -6   9   3    0.50    0.40
   6   9  -3    1.10    0.50
   6   9  -3    1.00    0.50
  -5  -9   3   19.60    1.40
   5  -9  -3   20.80    1.50
  -5  -9   3   20.30    1.70
   5  -9  -3   20.80    1.70
  -5  -9   3   19.40    1.30
   5  -9  -3   20.10    2.00
  -5  -9   3   20.00    1.40
  -5  -9   3   19.90    1.50
  -5  -9   3   20.90    1.40
   5  -9  -3   20.80    1.40
  -5   9   3   20.70    1.30
  -5   9   3   22.80    1.40
  -5   9   3   20.90    1.40
   5   9  -3   22.30    1.60
  -5   9   3   20.90    1.50
   5   9  -3   20.60    1.60
   5   9  -3   20.10    1.50
   5   9  -3   20.20    1.80
  -4  -9   3   38.40    2.20
   4  -9  -3   40.70    2.80
   4  -9  -3   40.40    2.50
  -4  -9   3   39.90    2.30
   4  -9  -3   37.60    2.10
   4  -9  -3   40.80    2.20
   4  -9  -3   38.50    2.30
  -4  -9   3   42.60    2.70
  -4  -9   3   40.60    2.10
  -4   9   3   40.50    2.20
   4   9  -3   39.70    2.40
   4   9  -3   38.70    2.40
  -4   9   3   41.90    2.20
   4   9  -3   38.40    2.30
  -4   9   3   38.30    2.40
  -4   9   3   38.70    2.10
   4   9  -3   40.70    2.50
   4   9  -3   39.00    1.80
  -3  -9   3   52.09    2.70
   3  -9  -3   59.79    3.00
   3  -9  -3   54.39    3.50
   3  -9  -3   51.69    2.50
   3  -9  -3   57.39    2.90
  -3  -9   3   53.89    2.70
  -3  -9   3   55.09    2.80
  -3  -9   3   56.19    3.70
  -3  -9   3   62.69    3.90
  -3  -9   3   57.79    3.30
  -3  -9   3   53.49    3.70
  -3  -9   3   53.49    3.10
  -3   9   3   54.69    2.90
  -3   9   3   55.89    2.80
  -3   9   3   60.99    3.50
   3   9  -3   63.99    3.80
  -3   9   3   47.00    2.90
   3   9  -3   56.79    2.80
   3   9  -3   52.69    2.80
   3   9  -3   58.59    3.30
   3   9  -3   58.49    4.30
  -3   9   3   54.09    2.60
   3   9  -3   43.10    3.40
  -2  -9   3   68.49    3.00
  -2  -9   3   66.19    3.40
  -2  -9   3   70.09    3.20
   2  -9  -3   60.69    2.90
   2  -9  -3   68.19    3.30
  -2  -9   3   71.49    3.10
  -2  -9   3   69.49    3.30
  -2  -9   3   70.89    3.30
  -2  -9   3   68.09    3.20
   2  -9  -3   73.19    3.10
   2  -9  -3   67.99    3.70
  -2  -9   3   69.19    2.90
  -2  -9   3   69.89    3.30
  -2  -9   3   68.29    2.70
   2  -9  -3   60.89    3.70
  -2   9   3   71.09    3.40
   2   9  -3   73.29    3.60
  -2   9   3   70.89    3.10
  -2   9   3   72.19    3.10
   2   9  -3   67.99    3.00
  -2   9   3   65.39    3.30
   2   9  -3   69.99    3.40
  -2   9   3   69.79    3.00
   2   9  -3   70.19    3.70
   2   9  -3   69.59    3.40
  -1  -9   3   54.59    3.50
   1  -9  -3   56.39    3.30
  -1  -9   3   53.29    2.80
  -1  -9   3   50.69    2.50
  -1  -9   3   53.19    2.70
   1  -9  -3   46.60    2.50
   1  -9  -3   51.99    3.50
   1  -9  -3   49.20    2.70
  -1  -9   3   54.89    3.00
  -1  -9   3   54.29    2.70
  -1  -9   3   53.09    2.50
   1  -9  -3   52.49    2.60
   1  -9  -3   52.89    3.20
  -1  -9   3   52.09    2.70
  -1  -9   3   50.09    2.90
  -1  -9   3   56.59    2.40
   1   9  -3   53.69    3.00
  -1   9   3   52.39    2.50
   1   9  -3   51.49    2.70
  -1   9   3   54.19    2.50
  -1   9   3   54.49    2.50
   1   9  -3   57.49    2.90
   1   9  -3   56.79    2.90
  -1   9   3   50.19    2.80
  -1   9   3   52.09    2.70
   1   9  -3   53.09    3.00
  -1   9   3   53.89    3.00
   0  -9  -3   61.79    3.00
   0  -9   3   70.39    3.00
   0  -9   3   71.49    3.30
   0  -9   3   66.29    2.80
   0  -9   3   70.59    3.50
   0  -9   3   78.39    5.10
   0  -9   3   72.69    3.60
   0  -9   3   67.69    3.70
   0  -9  -3   70.79    4.10
   0  -9   3   70.39    3.10
   0  -9   3   70.59    3.20
   0   9   3   71.09    3.60
   0   9   3   69.29    2.80
   0   9   3   67.89    3.20
   0   9  -3   73.89    3.30
   0   9   3   74.39    3.00
   0   9   3   73.19    2.90
   0   9  -3   71.49    3.50
   0   9  -3   72.19    3.70
   1  -9   3   12.20    1.60
   1  -9   3   13.00    1.60
   1  -9   3   13.40    1.40
  -1  -9  -3   14.70    2.10
  -1  -9  -3   10.90    1.10
   1  -9   3   12.30    1.20
   1  -9   3   13.30    1.70
   1  -9   3   13.20    1.20
   1  -9   3   13.10    1.60
   1  -9   3   15.30    1.30
   1   9   3   11.80    1.50
  -1   9  -3   13.00    1.50
  -1   9  -3   16.60    2.20
  -1   9  -3   15.10    1.70
   1   9   3   13.50    1.50
   1   9   3   16.20    1.50
  -1   9  -3   11.90    1.60
   2  -9   3   13.40    1.40
   2  -9   3   15.20    1.70
   2  -9   3   11.00    1.20
   2  -9   3   14.70    1.20
  -2  -9  -3   13.90    2.20
   2  -9   3   12.40    1.50
   2  -9   3   15.10    1.20
   2  -9   3   13.00    1.60
  -2  -9  -3   15.60    2.00
   2  -9   3   12.70    1.20
   2  -9   3   15.30    1.60
  -2   9  -3   11.70    1.60
   2   9   3   14.00    1.50
  -2   9  -3   14.10    1.80
  -2   9  -3   14.20    1.70
  -2   9  -3   14.10    1.50
  -2   9  -3   14.40    1.80
   2   9   3   12.30    1.60
   2   9   3   15.40    1.30
   3  -9   3   56.09    2.70
   3  -9   3   51.99    2.30
   3  -9   3   53.99    2.40
  -3  -9  -3   52.69    3.60
  -3  -9  -3   53.99    3.20
   3  -9   3   48.70    2.80
   3  -9   3   51.69    2.80
  -3   9  -3   49.30    3.00
  -3   9  -3   55.29    3.40
  -3   9  -3   55.39    3.30
  -3   9  -3   51.99    2.60
   3   9   3   52.39    2.50
   3   9   3   53.69    3.00
  -3   9  -3   45.30    2.90
  -3   9  -3   47.10    2.90
   4  -9   3    4.20    0.80
   4  -9   3    3.60    0.60
   4  -9   3    5.50    0.90
   4  -9   3    4.60    1.10
   4  -9   3    4.50    0.90
  -4   9  -3    4.90    1.10
  -4   9  -3    6.00    1.30
  -4   9  -3    3.20    1.10
  -4   9  -3    5.10    1.20
   4   9   3    5.00    0.60
   4   9   3    3.30    0.80
  -4   9  -3    5.50    0.90
  -4   9  -3    4.40    1.30
   5  -9   3   34.00    1.90
   5  -9   3   32.60    1.90
   5  -9   3   29.70    1.90
   5  -9   3   29.90    1.50
  -5  -9  -3   29.70    2.00
   5  -9   3   31.40    1.60
  -5   9  -3   35.10    2.60
  -5   9  -3   33.90    2.20
  -5   9  -3   30.60    1.90
   5   9   3   30.40    1.70
  -5   9  -3   31.40    2.10
   5   9   3   29.50    1.70
   5 -10  -3   13.10    1.30
   5 -10  -3   10.00    1.10
  -5 -10   3   13.20    0.90
  -5 -10   3   12.00    0.90
  -5 -10   3   11.20    0.90
  -5 -10   3   13.40    1.10
   5 -10  -3    9.90    0.90
  -5 -10   3   11.40    0.90
  -5  10   3   11.80    0.90
   5  10  -3   14.20    1.20
   5  10  -3   13.30    1.10
  -5  10   3   12.50    1.00
   4 -10  -3   63.89    3.00
  -4 -10   3   60.89    2.70
  -4 -10   3   63.49    2.80
  -4 -10   3   59.29    2.70
  -4 -10   3   60.19    2.50
   4 -10  -3   65.69    3.40
  -4 -10   3   59.99    3.00
   4 -10  -3   56.69    2.70
   4  10  -3   62.19    2.90
  -4  10   3   64.59    2.60
   4  10  -3   61.29    2.80
  -4  10   3   61.09    2.50
   4  10  -3   62.09    2.90
  -4  10   3   59.89    2.80
  -3 -10   3    9.60    1.20
  -3 -10   3    8.30    1.00
   3 -10  -3   10.00    1.30
  -3 -10   3    9.50    1.20
  -3 -10   3    9.00    1.10
  -3 -10   3    9.70    1.10
   3 -10  -3   10.70    1.20
   3 -10  -3    7.90    1.30
  -3 -10   3    9.50    1.10
   3 -10  -3   10.80    1.70
  -3 -10   3    8.40    1.20
  -3  10   3    9.50    1.10
  -3  10   3    8.90    1.00
   3  10  -3    9.00    1.30
   3  10  -3   10.50    1.00
   3  10  -3   12.10    1.40
  -3  10   3    8.50    1.10
  -3  10   3   10.70    1.20
  -3  10   3   10.10    1.10
   3  10  -3    9.80    1.30
   3  10  -3   10.40    1.40
  -2 -10   3   33.30    1.80
  -2 -10   3   33.20    2.10
  -2 -10   3   32.00    1.90
   2 -10  -3   30.70    2.10
  -2 -10   3   29.40    1.90
   2 -10  -3   35.30    2.00
   2 -10  -3   37.50    2.60
  -2 -10   3   33.60    2.10
  -2 -10   3   32.30    2.10
  -2 -10   3   36.10    1.70
   2 -10  -3   33.60    2.40
  -2 -10   3   34.60    2.00
  -2 -10   3   32.70    2.10
  -2  10   3   34.10    2.10
  -2  10   3   36.20    2.00
   2  10  -3   35.20    2.40
  -2  10   3   33.20    2.00
   2  10  -3   35.40    1.90
  -2  10   3   34.20    1.90
   2  10  -3   33.40    2.50
  -2  10   3   34.40    1.90
   1 -10  -3  136.49    5.60
   1 -10  -3  134.19    5.80
   1 -10  -3  141.99    5.50
   1 -10  -3  131.79    4.90
   1 -10  -3  137.49    4.80
  -1 -10   3  139.29    5.10
  -1 -10   3  142.79    5.30
  -1 -10   3  138.29    4.70
  -1 -10   3  132.89    4.80
   1 -10  -3  137.49    5.00
  -1 -10   3  136.19    5.00
  -1 -10   3  135.19    5.30
   1  10  -3  139.09    5.20
  -1  10   3  140.59    5.40
  -1  10   3  137.89    4.70
   1  10  -3  139.99    4.80
  -1  10   3  140.69    5.20
  -1  10   3  143.49    4.80
  -1  10   3  135.79    4.80
   1  10  -3  138.09    5.80
   0 -10   3    9.50    1.30
   0 -10   3    5.30    1.00
   0 -10   3    9.40    1.20
   0 -10  -3    8.00    1.50
   0 -10   3   10.20    1.20
   0 -10   3    8.10    1.00
   0 -10   3    8.80    1.00
   0  10   3    9.10    1.00
   0  10   3    8.90    1.30
   0  10   3    8.50    1.10
   0  10  -3    9.20    1.30
   0  10   3    7.70    0.90
   0  10  -3    8.10    1.10
   1 -10   3   38.50    2.20
  -1 -10  -3   36.60    2.70
   1 -10   3   35.80    1.80
   1 -10   3   35.10    2.00
   1 -10   3   37.60    1.90
   1 -10   3   36.20    2.30
   1 -10   3   40.00    2.30
   1 -10   3   33.50    2.30
  -1  10  -3   33.90    2.30
  -1  10  -3   35.90    2.10
   1  10   3   38.70    2.10
  -1  10  -3   36.90    2.70
   1  10   3   36.30    2.10
   2 -10   3   59.39    2.50
   2 -10   3   57.69    2.70
   2 -10   3   55.59    2.60
   2 -10   3   62.59    3.00
  -2 -10  -3   59.99    3.60
   2 -10   3   55.49    2.90
   2 -10   3   56.89    2.40
  -2 -10  -3   58.09    3.40
   2 -10   3   61.09    3.00
   2  10   3   63.19    3.10
  -2  10  -3   59.09    2.70
   2  10   3   61.49    2.60
  -2  10  -3   57.59    3.50
   2  10   3   58.49    2.70
  -3 -10  -3    8.40    1.30
   3 -10   3    5.30    0.80
  -3 -10  -3    7.90    1.30
   3 -10   3    7.20    1.00
   3 -10   3    5.90    0.70
   3 -10   3    5.90    0.90
  -3  10  -3    6.00    0.80
   3  10   3    4.60    0.80
  -3  10  -3    5.40    1.00
  -3  10  -3    5.60    1.00
  -3  10  -3    6.20    1.30
   4 -10   3   -0.10    0.50
  -4 -10  -3   -0.40    0.60
   4 -10   3    0.50    0.30
   4 -10   3    1.20    0.50
   4 -10   3    0.30    0.40
  -4  10  -3    0.20    0.80
  -4  10  -3    0.00    0.70
   4  10   3    1.10    0.40
  -4  10  -3   -0.10    0.60
  -4  10  -3    0.70    0.90
   5 -10   3   11.50    0.80
   5 -10   3   10.70    0.80
   5 -10   3    9.90    0.80
  -5 -10  -3   10.30    1.00
   5 -10   3   10.70    0.70
   5  10   3    9.00    1.00
  -5  10  -3    8.80    1.10
  -5  10  -3   10.50    0.90
   5  10   3   10.70    0.60
  -4 -11   3   39.00    1.60
  -4 -11   3   35.70    1.70
  -4 -11   3   39.40    1.70
   4 -11  -3   35.70    1.80
   4 -11  -3   38.00    2.20
   4  11  -3   37.70    1.80
  -4  11   3   34.70    1.70
  -4  11   3   35.90    1.60
   3 -11  -3    7.80    1.00
   3 -11  -3    6.90    1.00
  -3 -11   3    9.30    0.90
   3 -11  -3    9.10    1.60
  -3 -11   3    9.00    1.00
  -3  11   3    7.90    0.80
  -3  11   3    8.70    0.90
  -3  11   3    9.00    1.00
   3  11  -3    8.60    1.00
  -3  11   3    7.40    0.80
   3  11  -3    7.60    1.00
  -2 -11   3   10.10    1.10
  -2 -11   3   10.80    1.00
  -2 -11   3   10.70    1.20
   2 -11  -3   14.10    1.70
   2 -11  -3   11.40    1.30
  -2 -11   3   10.30    1.10
   2 -11  -3   11.00    1.20
  -2 -11   3   14.60    1.30
  -2 -11   3   11.40    1.20
   2  11  -3   11.60    1.30
  -2  11   3   13.10    1.20
  -2  11   3   10.50    1.00
  -2  11   3    9.20    1.00
   2  11  -3   12.60    1.30
  -2  11   3   10.70    1.00
   2  11  -3   10.70    0.90
   1 -11  -3   39.40    2.30
   1 -11  -3   38.30    2.50
   1 -11  -3   40.20    2.50
  -1 -11   3   35.30    2.10
  -1 -11   3   36.10    1.90
   1 -11  -3   40.30    2.10
  -1 -11   3   40.20    2.10
  -1 -11   3   36.60    1.80
   1  11  -3   40.00    2.50
  -1  11   3   37.90    2.10
  -1  11   3   39.60    1.90
  -1  11   3   38.80    2.10
   1  11  -3   39.40    1.80
  -1  11   3   37.00    2.00
   0 -11   3    2.20    0.80
   0 -11   3    3.70    0.90
   0 -11  -3    1.30    0.80
   0 -11   3    1.90    0.90
   0 -11   3    2.40    0.50
   0 -11   3    1.40    0.60
   0 -11   3    1.30    0.50
   0 -11   3    2.00    0.60
   0  11  -3    2.10    0.60
   0  11  -3    1.50    0.90
   0  11   3    1.70    0.60
  -1 -11  -3   13.10    1.60
   1 -11   3   13.40    1.40
   1 -11   3   15.20    1.10
   1 -11   3   14.80    1.20
   1 -11   3   18.60    1.30
   1 -11   3   14.70    1.50
   1 -11   3   12.90    1.20
   1 -11   3   12.60    1.50
   1  11   3   16.30    1.20
  -1  11  -3   13.60    1.60
  -1  11  -3   15.90    1.10
   1  11   3   15.00    1.20
  -1  11  -3   15.30    1.60
  -2 -11  -3   23.20    1.90
   2 -11   3   23.50    1.60
   2 -11   3   21.00    1.40
   2 -11   3   23.20    1.30
   2 -11   3   21.50    1.30
   2 -11   3   23.20    1.50
   2 -11   3   23.50    1.50
   2  11   3   20.20    1.30
  -2  11  -3   22.70    1.20
   2  11   3   23.40    1.40
  -2  11  -3   23.70    1.80
  -2  11  -3   23.20    1.80
  -3 -11  -3   25.60    1.70
   3 -11   3   28.70    1.90
  -3 -11  -3   22.80    1.70
   3 -11   3   24.60    1.50
  -3  11  -3   23.20    1.40
  -3  11  -3   27.30    2.10
   3  11   3   23.60    1.50
   4 -11   3    0.90    0.50
   4 -11   3    1.10    0.30
   4 -11   3    1.10    0.40
  -4  11  -3    0.60    0.50
  -4  11  -3    0.60    0.40
   4  11   3    0.40    0.30
   3 -12  -3    0.40    0.40
  -3 -12   3    0.60    0.30
   3 -12  -3    1.20    0.70
  -3 -12   3    0.40    0.30
   3  12  -3    0.30    0.30
   3  12  -3    0.40    0.60
  -3  12   3    0.40    0.30
  -3  12   3    0.10    0.20
  -3  12   3    0.50    0.30
   2 -12  -3   12.00    1.10
  -2 -12   3    8.60    0.80
  -2 -12   3    7.80    0.80
   2 -12  -3   14.30    1.60
  -2 -12   3   10.30    0.90
  -2  12   3    9.00    0.80
   2  12  -3    8.80    0.90
   2  12  -3    7.80    0.90
  -2  12   3    8.50    0.80
  -1 -12   3    2.40    0.60
  -1 -12   3    1.40    0.40
  -1 -12   3    3.10    1.00
   1 -12  -3    2.20    0.70
  -1 -12   3    0.80    0.50
  -1 -12   3    1.60    0.50
  -1 -12   3    2.40    0.50
   1 -12  -3    3.00    0.70
  -1  12   3    2.70    0.70
   1  12  -3    1.30    0.50
  -1  12   3    2.40    0.40
   1  12  -3    2.60    0.80
   0 -12   3   13.10    1.10
   0 -12   3    9.80    1.20
   0 -12   3   11.30    1.20
   0 -12  -3   11.40    1.20
   0 -12   3   10.00    0.90
   0  12  -3   10.90    1.50
   0  12   3   12.30    1.20
  -1 -12  -3    1.60    0.70
   1 -12   3    2.90    0.60
   1 -12   3    2.20    0.60
   1 -12   3    3.20    0.50
   1 -12   3    2.00    0.50
   1  12   3    1.40    0.40
   1  12   3    1.00    0.50
  -1  12  -3    1.20    0.60
   2 -12   3   34.70    1.60
   2 -12   3   32.00    1.40
   2 -12   3   32.60    1.50
   2 -12   3   30.50    1.70
  -2 -12  -3   36.60    1.80
   2 -12   3   33.30    1.40
  -2  12  -3   33.00    1.80
   2  12   3   31.90    1.50
  -2  12  -3   32.40    1.70
   9   0  -4   28.70    1.30
  -9   0   4   28.10    1.10
  -9   0   4   28.90    1.20
   8   0  -4   51.19    2.40
  -8   0   4   55.99    2.40
  -8   0   4   52.39    2.40
  -8   0   4   51.69    2.30
  -8   0   4   52.39    2.20
  -8   0   4   55.69    2.40
  -8   0   4   52.19    2.20
   7   0  -4   29.90    1.50
  -7   0   4   26.20    1.90
  -7   0   4   27.50    1.80
  -7   0   4   26.60    1.70
  -7   0   4   28.60    2.00
   7   0  -4   29.20    2.00
  -7   0   4   27.50    2.00
  -7   0   4   26.80    1.90
   6   0  -4   16.10    1.50
  -6   0   4   15.60    1.90
   6   0  -4   19.00    2.20
  -6   0   4   16.30    1.90
  -6   0   4   17.40    2.40
   6   0  -4   16.10    1.30
  -6   0   4   15.50    1.50
  -6   0   4   15.00    1.50
  -6   0   4   16.50    1.90
  -5   0   4   40.90    2.90
  -5   0   4   39.90    4.10
  -5   0   4   46.50    2.10
  -5   0   4   43.80    2.50
   5   0  -4   48.30    2.20
  -5   0   4   45.10    2.60
  -5   0   4   45.50    2.40
   5   0  -4   42.40    3.00
   4   0  -4   55.89    2.30
  -4   0   4   56.19    2.20
  -4   0   4   53.59    2.30
   4   0  -4   59.39    3.00
  -4   0   4   56.59    2.50
  -4   0   4   59.09    2.60
  -4   0   4   54.99    2.60
  -4   0   4   55.39    2.10
   4   0  -4   53.69    2.20
   4   0  -4   53.09    3.30
   4   0  -4   59.69    3.10
  -3   0   4   72.69    3.40
  -3   0   4   77.29    2.70
   3   0  -4   78.89    3.60
  -3   0   4   79.19    2.60
  -3   0   4   77.89    3.00
   3   0  -4   80.89    3.30
   3   0  -4   81.29    3.20
   3   0  -4   79.39    2.60
  -2   0   4  602.44   17.30
  -1   0   4 1064.79   32.60
  -1   0  -4  406.46   11.50
  -2   0  -4  671.63   18.00
   2   0   4  614.34   16.90
  -2   0  -4  662.23   17.00
   2   0   4  574.44   17.40
   2   0   4  613.04   17.10
  -2   0  -4  647.74   17.90
  -3   0  -4  269.77    9.10
  -3   0  -4  261.27    9.90
   3   0   4  263.77    9.00
   3   0   4  280.37    8.40
  -3   0  -4  282.97    8.50
   3   0   4  270.77    8.00
  -3   0  -4  290.77    8.80
   3   0   4  251.07    8.30
   3   0   4  276.37    7.70
  -3   0  -4  284.77    8.30
   4   0   4    2.00    0.70
  -4   0  -4    2.50    1.10
   4   0   4    3.10    0.80
  -4   0  -4    3.60    1.10
  -4   0  -4    3.60    0.90
   4   0   4    2.70    0.80
   4   0   4    2.70    0.60
  -4   0  -4    2.40    1.20
   4   0   4    2.70    0.50
   5   0   4    0.80    1.00
   5   0   4    0.90    0.80
   5   0   4    0.70    0.40
   5   0   4    1.10    0.50
   5   0   4    0.30    0.40
   5   0   4    1.00    0.40
   5   0   4    0.90    0.50
  -5   0  -4    0.10    0.80
   5   0   4    1.40    0.90
  -5   0  -4    1.20    1.10
  -6   0  -4  109.09    5.90
   6   0   4  114.09    4.90
   6   0   4  116.99    3.90
   6   0   4  121.59    4.10
   6   0   4  117.99    4.20
   6   0   4  120.69    4.00
   6   0   4  117.49    5.20
   6   0   4  121.09    4.50
   7   0   4   69.79    2.90
   7   0   4   71.59    3.30
   7   0   4   69.69    3.20
  -7   0  -4   64.09    4.00
   7   0   4   69.69    2.50
  -7   0  -4   68.59    3.90
   7   0   4   65.89    3.10
   7   0   4   70.59    2.60
  -8   0  -4    0.40    0.60
   8   0   4    0.10    0.20
   8   0   4    0.40    0.30
   8  -1  -4    5.60    0.80
  -8  -1   4    4.30    0.70
  -8  -1   4    4.90    0.70
   8  -1  -4    4.40    0.80
  -8  -1   4    5.10    0.80
  -8  -1   4    3.80    0.60
  -8  -1   4    4.40    0.70
  -8  -1   4    5.10    0.80
  -8   1   4    4.70    0.70
   8   1  -4    4.60    0.80
  -8   1   4    4.80    0.80
  -8   1   4    4.80    0.70
  -8   1   4    4.50    0.60
  -8   1   4    4.40    0.80
   7  -1  -4  470.35   14.20
  -7  -1   4  471.85   14.10
  -7  -1   4  476.15   13.90
  -7  -1   4  464.25   14.00
  -7  -1   4  467.55   13.80
  -7  -1   4  471.55   14.10
   7  -1  -4  466.05   14.10
  -7  -1   4  456.85   14.00
  -7  -1   4  522.75   17.00
   7   1  -4  475.55   14.20
  -7   1   4  483.75   14.60
  -7   1   4  458.35   13.70
  -7   1   4  487.85   14.00
   7   1  -4  475.35   13.20
  -7   1   4  474.65   14.20
  -7   1   4  455.15   13.60
  -7   1   4  474.15   13.60
  -7   1   4  470.55   14.10
  -7   1   4  469.35   14.00
  -6  -1   4  361.96   11.00
  -6  -1   4  340.37   11.50
  -6  -1   4  359.76   11.10
  -6  -1   4  315.17   11.30
   6  -1  -4  356.86   11.30
  -6  -1   4  355.86   11.60
   6  -1  -4  353.16   10.50
  -6  -1   4  364.36   11.30
  -6   1   4  361.16   10.70
   6   1  -4  363.16   10.80
   6   1  -4  355.86   10.60
  -6   1   4  396.76   12.00
  -6   1   4  368.26   10.90
  -6   1   4  351.96   11.00
  -6   1   4  370.46   11.20
  -6   1   4  333.97   10.90
  -5  -1   4   22.80    1.30
  -5  -1   4   22.50    2.30
  -5  -1   4   24.50    1.80
   5  -1  -4   23.40    1.60
  -5  -1   4   23.50    1.90
  -5  -1   4   21.20    1.60
  -5  -1   4   22.10    1.50
   5  -1  -4   28.30    1.50
  -5   1   4   25.30    1.70
  -5   1   4   24.50    1.60
  -5   1   4   23.70    1.70
  -5   1   4   24.70    1.50
   5   1  -4   25.70    1.60
  -5   1   4   20.40    1.90
   5   1  -4   23.90    1.60
  -5   1   4   24.30    1.80
  -5   1   4   22.50    1.40
  -4  -1   4  589.94   16.70
  -4  -1   4  586.24   16.90
  -4  -1   4  573.54   16.10
  -4  -1   4  581.14   15.90
   4  -1  -4  581.74   16.20
  -4  -1   4  578.94   16.90
   4  -1  -4  589.84   16.10
   4  -1  -4  577.24   18.10
   4  -1  -4  586.64   16.10
  -4  -1   4  595.24   16.10
   4  -1  -4  583.34   17.30
  -4  -1   4  581.64   16.60
   4  -1  -4  578.34   17.50
   4   1  -4  583.34   16.10
   4   1  -4  598.44   17.10
  -4   1   4  589.74   16.60
   4   1  -4  580.14   17.80
  -4   1   4  601.94   16.10
   4   1  -4  596.54   17.30
   4   1  -4  584.24   16.20
  -4   1   4  589.94   16.30
  -4   1   4  584.24   16.20
  -4   1   4  590.44   16.60
  -4   1   4  590.64   16.50
  -3  -1   4   53.49    2.40
  -3  -1   4   56.19    2.00
   3  -1  -4   61.69    2.90
   3  -1  -4   56.59    3.00
  -3  -1   4   55.39    2.00
  -3  -1   4   56.79    2.50
   3  -1  -4   57.49    2.70
  -3  -1   4   56.99    2.50
  -3   1   4   61.49    2.40
   3   1  -4   56.09    2.00
  -3   1   4   57.19    2.10
  -3   1   4   56.29    2.30
   3   1  -4   55.49    3.60
   3   1  -4   59.19    2.90
  -3   1   4   56.49    2.10
  -2  -1   4   18.30    9.60
  -1   1   4 4825.22  136.09
   0  -1   4  209.58    6.10
   0  -1  -4  200.38    5.80
   0  -1   4  211.78    5.70
   0  -1  -4  211.88    5.90
   0  -1   4  194.48    6.30
   0  -1  -4  211.98    5.80
   0   1   4  207.68    5.80
   0   1  -4  206.08    6.30
   0   1  -4  205.38    5.80
   0   1  -4  211.78    6.30
   1  -1   4  393.06   10.70
  -1  -1  -4  383.16   11.10
  -1  -1  -4  397.16   10.60
   1  -1   4  378.56   10.80
   1  -1   4  407.76   11.00
  -1   1  -4  399.66   11.20
  -1   1  -4  400.16   10.90
  -2  -1  -4 1048.20   27.80
   2  -1   4  971.90   26.90
  -2  -1  -4 1019.20   26.80
  -2   1  -4 1006.60   26.70
   2   1   4  979.30   26.70
   2   1   4  989.00   27.20
   3  -1   4  116.99    4.20
  -3  -1  -4  112.59    5.00
  -3  -1  -4  117.49    4.10
   3  -1   4  112.89    4.00
   3  -1   4  117.99    3.60
  -3  -1  -4  114.69    4.80
   3  -1   4  118.59    3.80
  -3  -1  -4  118.49    4.30
  -3  -1  -4  118.99    4.50
   3  -1   4  112.59    4.00
  -3  -1  -4  112.89    5.00
  -3   1  -4  117.79    4.30
   3   1   4  115.99    4.30
  -3   1  -4  121.69    4.20
  -3   1  -4  110.89    4.80
   3   1   4  137.29    4.70
   3   1   4  113.79    3.90
   3   1   4  118.09    4.70
  -3   1  -4  121.69    4.50
   3   1   4  115.39    4.40
   3   1   4  122.99    3.70
  -4  -1  -4    4.80    1.30
  -4  -1  -4    5.90    1.20
  -4  -1  -4    6.60    1.90
   4  -1   4    5.10    0.70
  -4  -1  -4    5.30    1.10
   4  -1   4    4.80    1.00
   4  -1   4    8.10    1.10
   4  -1   4    5.10    0.70
  -4  -1  -4    3.20    1.40
   4  -1   4    6.20    1.00
  -4  -1  -4    5.50    1.50
   4  -1   4    5.90    1.00
  -4  -1  -4    5.50    1.00
  -4   1  -4    6.30    1.80
   4   1   4    5.20    1.00
   4   1   4    5.70    0.80
  -4   1  -4    4.80    1.90
  -4   1  -4    7.60    1.50
   4   1   4    6.40    0.90
   4   1   4    6.30    1.00
   4   1   4    7.00    0.90
  -4   1  -4    5.60    1.10
  -4   1  -4    6.80    1.20
   5  -1   4   79.89    3.00
   5  -1   4   81.39    2.90
  -5  -1  -4   75.39    4.30
   5  -1   4   79.19    3.70
   5  -1   4   82.69    3.50
   5  -1   4   58.49    6.20
   5  -1   4   80.19    4.10
  -5  -1  -4   71.59    4.50
   5  -1   4   78.39    3.10
  -5  -1  -4   71.29    4.70
   5  -1   4   76.49    2.90
   5  -1   4   72.49    3.30
   5  -1   4   71.89    3.80
   5  -1   4   79.49    3.40
   5   1   4   78.69    2.80
   5   1   4   82.69    4.00
   5   1   4   80.59    3.00
  -5   1  -4   81.39    4.50
   5   1   4   77.19    3.00
   5   1   4   78.19    3.40
  -5   1  -4   75.49    4.30
   5   1   4   79.69    4.20
   5   1   4   79.09    3.10
   5   1   4   78.49    4.00
  -5   1  -4   83.79    4.20
   6  -1   4   19.10    1.20
   6  -1   4   20.60    1.60
  -6  -1  -4   17.60    2.90
   6  -1   4   19.90    2.10
   6  -1   4   18.70    1.40
   6  -1   4   19.70    1.30
   6  -1   4   18.70    1.20
   6  -1   4   17.90    2.10
   6   1   4   18.20    1.20
  -6   1  -4   17.20    2.70
  -6   1  -4   14.10    2.90
   6   1   4   20.50    1.20
   6   1   4   17.50    1.60
   6   1   4   18.50    2.00
   6   1   4   18.30    2.60
   6   1   4   19.20    1.40
   6   1   4   21.30    1.40
   7  -1   4    8.80    0.90
   7  -1   4   10.30    1.00
   7  -1   4    8.80    0.80
   7  -1   4    8.70    1.10
  -7  -1  -4    9.30    1.70
   7  -1   4    8.30    1.20
   7  -1   4    6.90    0.90
   7  -1   4    9.90    1.00
  -7   1  -4    9.10    1.50
   7   1   4    8.70    1.20
   7   1   4    8.40    1.10
   7   1   4    8.00    0.80
   7   1   4    8.40    0.90
  -7   1  -4    6.70    1.60
   7   1   4    7.40    1.10
   7   1   4    8.50    0.80
   7   1   4    9.20    0.90
   8  -1   4    0.70    0.30
  -8  -1  -4    0.80    0.50
   8  -1   4    1.90    0.50
   8   1   4    1.00    0.30
   8   1   4    1.40    0.30
  -8   1  -4    1.60    0.90
   8   1   4    1.50    0.30
  -8  -2   4   40.40    1.90
   8  -2  -4   37.20    1.90
  -8  -2   4   40.20    2.00
  -8  -2   4   39.00    1.90
  -8  -2   4   40.80    2.00
   8  -2  -4   40.30    2.10
  -8  -2   4   39.80    2.00
   8   2  -4   39.70    2.10
  -8   2   4   39.30    1.90
   8   2  -4   40.30    2.10
  -8   2   4   39.80    1.90
  -8   2   4   38.20    2.00
  -7  -2   4   88.19    3.70
  -7  -2   4   89.19    3.60
  -7  -2   4   83.59    4.20
   7  -2  -4   85.09    3.80
  -7  -2   4   85.89    3.70
  -7  -2   4   88.39    4.00
  -7  -2   4   89.69    3.70
   7  -2  -4   81.39    3.60
  -7   2   4   87.59    3.50
   7   2  -4   86.19    3.10
   7   2  -4   80.69    3.80
  -7   2   4   88.69    3.70
  -7   2   4   87.59    3.70
   7   2  -4   83.69    3.90
  -7   2   4   84.99    3.70
  -6  -2   4  180.58    6.70
   6  -2  -4  171.78    5.50
  -6  -2   4  152.68    6.00
  -6  -2   4  180.98    6.20
  -6  -2   4  181.48    6.30
   6  -2  -4  162.18    6.20
  -6  -2   4  175.48    6.30
  -6  -2   4  174.08    6.20
  -6   2   4  171.38    5.80
  -6   2   4  173.68    6.00
  -6   2   4  170.78    5.70
   6   2  -4  175.58    5.90
  -6   2   4  176.38    6.20
   6   2  -4  171.78    5.60
   6   2  -4  164.48    7.60
  -6   2   4  180.58    6.20
  -6   2   4  168.98    6.20
   5  -2  -4  431.46   12.40
  -5  -2   4  412.66   13.00
  -5  -2   4  429.26   12.70
   5  -2  -4  404.86   12.30
   5  -2  -4  425.26   12.10
  -5  -2   4  412.06   11.80
  -5  -2   4  418.16   12.60
  -5  -2   4  413.06   13.10
  -5  -2   4  409.76   11.80
   5   2  -4  416.06   12.40
  -5   2   4  423.76   12.00
  -5   2   4  416.16   13.00
  -5   2   4  419.56   12.10
  -5   2   4  406.46   12.60
   5   2  -4  408.96   12.00
  -5   2   4  423.56   12.40
  -5   2   4  413.46   12.20
   5   2  -4  427.46   12.20
  -5   2   4  424.36   12.20
  -5   2   4  445.76   12.30
  -4  -2   4    2.00    0.70
  -4  -2   4    1.60    0.50
   4  -2  -4    2.70    1.20
   4  -2  -4    2.10    0.50
   4  -2  -4    3.00    0.90
  -4  -2   4    1.60    0.70
  -4  -2   4    1.90    0.50
   4  -2  -4    1.70    0.50
  -4  -2   4    2.20    0.70
  -4  -2   4    3.00    0.50
   4  -2  -4    3.20    1.00
  -4  -2   4    3.30    0.50
   4  -2  -4    2.90    0.50
   4   2  -4    1.70    0.50
   4   2  -4    2.20    0.90
   4   2  -4    3.60    0.90
  -4   2   4    2.00    0.60
  -4   2   4    2.70    0.60
  -4   2   4    1.30    0.40
  -4   2   4    1.70    0.50
  -4   2   4    1.60    0.50
   4   2  -4    3.00    0.80
   4   2  -4    4.00    0.70
   4   2  -4    1.60    0.60
  -4   2   4    1.90    0.50
  -3  -2   4  995.80   27.20
  -3  -2   4  924.71   26.60
  -3  -2   4  979.00   26.40
   3  -2  -4  993.30   28.20
   3  -2  -4 1005.10   26.60
   3  -2  -4 1034.60   27.60
  -3  -2   4 1014.30   26.60
   3  -2  -4 1008.70   27.80
   3  -2  -4  992.00   26.70
   3   2  -4  960.90   26.80
  -3   2   4 1023.60   26.60
  -3   2   4  967.90   26.70
  -3   2   4 1023.90   26.80
   2  -2  -4  633.74   17.40
   2  -2  -4  620.34   16.80
   2  -2  -4  627.04   17.80
   2  -2  -4  636.94   17.60
  -2   2   4  623.84   16.90
   2   2  -4  604.54   16.60
  -1  -2   4   41.20    1.60
   1  -2  -4   39.50    1.90
  -1  -2   4   37.30    1.50
   1  -2  -4   41.80    1.60
   1  -2  -4   42.30    1.80
   1  -2  -4   42.50    1.80
  -1  -2   4   38.60    1.40
   1  -2  -4   41.20    1.60
  -1  -2   4   41.50    1.80
  -1   2   4   41.70    1.70
  -1   2   4   39.90    1.60
   1   2  -4   41.10    1.40
  -1   2   4   39.70    1.50
  -1   2   4   40.60    1.50
   1   2  -4   41.00    2.10
   1   2  -4   40.10    1.50
   0  -2   4  301.57    8.80
   0  -2  -4  306.67    8.60
   0  -2   4  277.17    8.30
   0  -2  -4  308.97    8.40
   0  -2  -4  304.27    8.60
   0  -2  -4  300.87    8.70
   0  -2   4  306.77    8.30
   0   2  -4  308.77    8.30
   0   2   4  305.67    8.50
   0   2  -4  312.97    8.30
   0   2  -4  311.57    9.10
   0   2  -4  303.77    8.50
  -1  -2  -4  238.38    6.90
  -1  -2  -4  233.78    6.80
   1  -2   4  206.18    6.50
  -1  -2  -4  261.27    7.10
  -1  -2  -4  242.28    7.00
   1  -2   4  243.08    6.90
  -1   2  -4  226.68    6.60
  -1   2  -4  228.28    7.20
  -1   2  -4  236.68    6.80
   2  -2   4  303.57    8.80
   2  -2   4  310.97    8.50
  -2  -2  -4  324.87    9.90
   2  -2   4  297.07    8.90
  -2  -2  -4  320.97    9.40
  -2  -2  -4  319.47    8.90
  -2   2  -4  304.67    8.80
  -2   2  -4  304.37    9.10
   2   2   4  305.27    9.30
   2   2   4  311.47    9.20
   2   2   4  306.87    8.70
  -2   2  -4  303.77    8.90
  -2   2  -4  315.57    9.60
   3  -2   4   65.19    2.70
   3  -2   4   63.99    2.70
   3  -2   4   65.19    2.30
  -3  -2  -4   65.99    3.70
  -3  -2  -4   69.99    3.70
   3  -2   4   66.59    2.70
  -3  -2  -4   64.29    2.90
   3  -2   4   64.69    2.40
  -3  -2  -4   67.59    3.20
  -3  -2  -4   66.79    2.80
  -3  -2  -4   58.79    3.30
  -3   2  -4   64.79    3.00
  -3   2  -4   63.09    3.30
   3   2   4   60.79    2.40
  -3   2  -4   65.49    2.80
  -3   2  -4   65.09    3.00
   3   2   4   65.59    3.00
   3   2   4   61.69    2.40
   3   2   4   63.89    2.30
   3   2   4   62.09    2.40
   3   2   4   63.69    3.00
   4  -2   4   40.20    2.20
   4  -2   4   41.60    1.80
  -4  -2  -4   39.80    3.20
   4  -2   4   39.50    2.20
  -4  -2  -4   40.90    3.20
  -4  -2  -4   36.50    3.20
  -4  -2  -4   40.50    3.20
   4  -2   4   36.10    2.50
   4  -2   4   43.90    2.30
   4  -2   4   37.10    2.50
  -4  -2  -4   41.50    4.00
   4  -2   4   38.30    1.70
  -4  -2  -4   43.80    2.60
   4   2   4   39.70    2.60
   4   2   4   39.10    1.90
   4   2   4   37.60    2.40
   4   2   4   37.30    1.70
  -4   2  -4   40.90    4.60
  -4   2  -4   38.00    2.40
  -4   2  -4   43.70    2.80
   4   2   4   41.30    2.50
   4   2   4   38.60    1.80
  -4   2  -4   37.20    2.90
  -4   2  -4   36.20    2.50
   5  -2   4  235.88   10.20
  -5  -2  -4  228.18   10.90
  -5  -2  -4  217.08    9.50
  -5  -2  -4  239.28    9.10
   5  -2   4  240.98    7.30
   5  -2   4  224.18    9.40
   5  -2   4  240.78    8.80
   5  -2   4  231.68    8.00
   5  -2   4  235.78    7.20
   5  -2   4  234.48    7.70
  -5  -2  -4  228.08   10.10
   5  -2   4  246.18    9.30
   5  -2   4  235.08    7.30
   5  -2   4  257.37    7.90
   5   2   4  253.77    9.50
   5   2   4  239.78    9.80
   5   2   4  233.68    7.00
   5   2   4  238.28    7.40
   5   2   4  236.48    7.70
   5   2   4  250.67    8.70
   5   2   4  227.68    8.40
   5   2   4  197.58    8.10
  -5   2  -4  234.28   10.80
  -5   2  -4  234.78    8.90
  -5   2  -4  232.18    8.60
   6  -2   4   19.80    1.40
   6  -2   4   21.70    1.60
  -6  -2  -4   22.60    4.30
  -6  -2  -4   20.40    2.40
   6  -2   4   21.50    1.40
  -6  -2  -4   22.90    2.50
   6  -2   4   19.90    1.30
   6  -2   4   22.20    1.80
   6  -2   4   21.80    2.00
  -6  -2  -4   18.40    2.60
   6  -2   4   21.90    2.00
   6   2   4   19.60    1.30
  -6   2  -4   17.80    2.20
   6   2   4   18.30    1.40
   6   2   4   21.00    1.70
   6   2   4   20.00    1.40
   6   2   4   21.30    1.90
  -6   2  -4   17.90    2.40
   6   2   4   20.30    1.50
   7  -2   4   12.30    1.00
   7  -2   4   12.80    1.10
  -7  -2  -4   13.30    1.90
   7  -2   4   14.40    1.00
   7  -2   4   15.30    1.40
   7   2   4   14.20    1.00
   7   2   4   11.70    1.30
   7   2   4   13.20    0.90
  -7   2  -4   12.60    1.70
   7   2   4   11.60    1.00
  -7   2  -4   12.40    1.90
   7   2   4   14.20    1.00
   8  -2   4   43.10    1.80
   8  -2   4   40.60    1.80
  -8  -2  -4   46.10    2.60
   8  -2   4   34.00    1.90
   8   2   4   42.40    1.50
   8   2   4   40.50    1.60
  -8   2  -4   46.30    3.20
   8   2   4   41.90    1.60
  -8   2  -4   48.60    2.00
  -8  -3   4   59.29    2.40
  -8  -3   4   55.89    2.40
   8  -3  -4   53.29    2.40
   8  -3  -4   51.89    2.30
  -8  -3   4   54.69    2.40
  -8  -3   4   58.09    2.50
  -8  -3   4   52.69    2.30
  -8   3   4   57.79    2.40
  -8   3   4   65.89    2.50
   8   3  -4   53.49    2.60
  -8   3   4   58.39    2.30
   8   3  -4   59.39    2.50
  -7  -3   4    7.60    1.30
  -7  -3   4    7.50    1.10
  -7  -3   4    9.10    1.20
  -7  -3   4    6.10    0.90
   7  -3  -4    8.20    1.10
  -7  -3   4    5.60    0.90
  -7  -3   4    7.80    1.10
   7  -3  -4    4.30    0.90
  -7  -3   4    6.00    1.00
  -7   3   4    4.50    0.80
   7   3  -4    6.10    1.10
  -7   3   4    5.90    1.00
   7   3  -4    6.90    1.10
  -7   3   4    5.00    0.90
   7   3  -4    6.70    0.80
  -7   3   4    6.30    1.00
   6  -3  -4   50.99    2.90
  -6  -3   4   47.70    2.90
   6  -3  -4   46.40    2.10
  -6  -3   4   52.39    2.60
  -6  -3   4   51.79    2.70
  -6  -3   4   46.90    2.60
  -6  -3   4   49.30    2.80
  -6  -3   4   51.39    3.10
  -6  -3   4   51.49    2.80
   6  -3  -4   45.10    2.50
   6   3  -4   49.80    2.30
   6   3  -4   46.00    2.50
  -6   3   4   48.40    2.70
   6   3  -4   48.70    2.50
   6   3  -4   48.50    2.70
   6   3  -4   49.90    3.20
  -6   3   4   48.80    2.60
  -6   3   4   46.60    2.80
  -5  -3   4   92.59    4.10
   5  -3  -4   96.79    3.90
   5  -3  -4  102.69    3.70
  -5  -3   4   96.39    4.40
  -5  -3   4   91.89    4.00
  -5   3   4   94.59    3.80
   5   3  -4   94.29    4.00
   5   3  -4   89.39    3.70
   5   3  -4   91.89    3.80
   5   3  -4   93.59    3.70
   5   3  -4   99.79    3.90
  -5   3   4   92.19    3.70
  -5   3   4   88.59    4.10
   5   3  -4   98.79    3.90
  -5   3   4   93.99    4.30
  -4  -3   4  102.49    3.40
  -4  -3   4  104.89    4.20
  -4  -3   4  105.39    5.00
   4  -3  -4  106.89    4.00
  -4  -3   4  104.09    3.60
   4  -3  -4  105.19    3.80
  -4  -3   4  107.69    4.40
   4  -3  -4  104.49    3.80
  -4  -3   4  111.29    4.50
  -4  -3   4  106.39    3.90
  -4  -3   4  103.39    3.50
   4   3  -4  105.09    3.70
   4   3  -4  104.09    3.80
  -4   3   4  106.49    3.90
  -4   3   4  104.69    3.80
  -4   3   4  105.49    3.70
   4   3  -4  107.09    4.90
   4   3  -4  101.89    4.10
   4   3  -4  104.69    5.70
  -4   3   4  108.89    3.70
   4   3  -4  111.49    6.20
   4   3  -4  106.19    4.00
   4   3  -4  112.19    5.10
  -4   3   4  103.09    4.10
  -4   3   4  115.09    4.40
   3  -3  -4  499.05   14.00
   3  -3  -4  498.65   14.90
   3  -3  -4  492.85   15.20
  -3  -3   4  494.35   13.60
  -3  -3   4  502.25   14.40
   3  -3  -4  480.65   14.90
  -3  -3   4  498.35   14.60
  -3  -3   4  476.35   13.80
   3  -3  -4  505.15   13.90
   3  -3  -4  484.15   15.60
  -3  -3   4  493.85   14.40
  -3  -3   4  480.65   14.10
   3  -3  -4  511.35   15.20
  -3  -3   4  509.65   13.60
   3   3  -4  499.65   13.90
   3   3  -4  515.15   14.30
   3   3  -4  523.35   14.90
   3   3  -4  500.95   14.30
   3   3  -4  496.25   13.70
  -3   3   4  513.65   13.80
  -3   3   4  496.35   13.80
  -3   3   4  508.95   14.40
   3   3  -4  523.55   15.20
  -3   3   4  487.45   15.50
   3   3  -4  510.45   14.40
  -3   3   4  492.25   13.80
   2  -3  -4  660.93   18.10
  -2  -3   4  636.74   17.20
   2  -3  -4  626.54   18.40
   2  -3  -4  636.94   17.30
   2  -3  -4  633.94   17.10
   2  -3  -4  654.43   18.00
  -2  -3   4  627.04   17.00
  -2   3   4  637.64   17.30
  -2   3   4  616.14   17.20
   2   3  -4  652.13   21.30
  -2   3   4  627.64   17.20
   2   3  -4  630.74   17.00
   2   3  -4  618.14   17.40
   2   3  -4  637.84   17.80
  -1  -3   4   28.20    1.10
   1  -3  -4   28.20    1.60
  -1  -3   4   29.30    1.40
   1  -3  -4   26.50    1.50
   1  -3  -4   28.10    1.70
  -1  -3   4   27.50    1.60
   1  -3  -4   27.90    1.40
   1   3  -4   28.50    1.10
   1   3  -4   26.80    1.20
  -1   3   4   26.70    1.30
   1   3  -4   28.80    1.80
  -1   3   4   26.30    1.40
   1   3  -4   27.00    1.20
   1   3  -4   27.30    1.30
   0  -3  -4   66.29    2.70
   0  -3  -4   66.19    2.50
   0  -3   4   63.69    2.30
   0  -3   4   63.19    2.20
   0  -3  -4   67.59    2.60
   0   3  -4   62.09    2.10
   0   3  -4   61.99    2.10
   0   3  -4   64.09    2.30
   0   3   4   59.19    2.40
   0   3  -4   64.19    2.20
   0   3  -4   65.59    2.90
  -1  -3  -4  232.68    6.60
   1  -3   4  216.48    6.70
  -1  -3  -4  254.97    7.70
  -1  -3  -4  232.78    7.10
   1  -3   4  230.48    6.90
  -1  -3  -4  239.38    7.30
   1  -3   4  223.48    6.40
  -1  -3  -4  235.38    7.00
   1  -3   4  224.78    6.40
  -1   3  -4  221.18    6.80
  -1   3  -4  225.48    6.70
  -1   3  -4  217.88    6.50
   1   3   4  231.98    6.50
   1   3   4  218.68    7.00
  -1   3  -4  227.58    7.40
  -1   3  -4  221.38    7.10
   2  -3   4  976.70   27.40
  -2  -3  -4 1135.29   29.10
   2  -3   4 1019.40   27.60
  -2  -3  -4 1087.09   28.80
  -2  -3  -4 1030.40   27.70
  -2   3  -4  926.61   28.20
   2   3   4 1006.40   27.30
  -2   3  -4 1016.70   28.30
   2   3   4 1015.00   27.20
   2   3   4 1029.20   28.00
  -2   3  -4 1025.50   27.50
   2   3   4  958.70   28.10
   2   3   4 1031.30   27.90
   3  -3   4  247.58    7.20
  -3  -3  -4  248.78    9.00
   3  -3   4  249.78    7.70
  -3  -3  -4  241.28    9.00
   3  -3   4  243.58    7.10
  -3  -3  -4  254.37    8.10
   3  -3   4  248.38    7.60
  -3  -3  -4  246.98    7.80
  -3  -3  -4  259.47    8.60
   3  -3   4  252.27    7.70
  -3   3  -4  246.98    7.80
  -3   3  -4  244.18    7.70
  -3   3  -4  245.08    8.80
  -3   3  -4  242.78    8.10
   3   3   4  250.37    7.30
   3   3   4  249.08    7.30
   3   3   4  249.78    8.20
  -3   3  -4  245.58    8.40
  -3   3  -4  249.48    8.10
   4  -3   4  482.65   13.70
  -4  -3  -4  430.46   15.90
   4  -3   4  476.65   14.30
  -4  -3  -4  470.45   15.90
   4  -3   4  497.85   14.20
   4  -3   4  493.55   13.60
  -4  -3  -4  485.35   14.80
  -4  -3  -4  485.85   15.90
  -4  -3  -4  488.95   15.20
   4  -3   4  494.85   14.30
   4  -3   4  493.25   14.20
   4  -3   4  482.85   13.40
  -4   3  -4  488.95   14.90
   4   3   4  510.15   14.80
  -4   3  -4  467.15   15.70
  -4   3  -4  484.05   15.10
  -4   3  -4  477.15   14.40
   4   3   4  488.85   15.00
   4   3   4  482.65   13.70
  -4   3  -4  482.15   15.30
  -4   3  -4  491.35   15.00
   4   3   4  481.95   13.50
   4   3   4  505.15   13.70
   4   3   4  494.45   14.60
   5  -3   4  337.57    9.80
  -5  -3  -4  317.57   11.90
   5  -3   4  322.47    9.60
  -5  -3  -4  328.17   11.30
   5  -3   4  332.87   10.10
   5  -3   4  333.07   10.20
   5  -3   4  316.17   10.30
  -5  -3  -4  314.17   11.90
   5  -3   4  334.97   10.20
  -5  -3  -4  317.47   11.70
   5  -3   4  332.77    9.60
   5  -3   4  310.67   10.80
   5  -3   4  336.47   10.30
   5  -3   4  342.37   11.10
  -5  -3  -4  301.17   12.10
   5  -3   4  324.47    9.50
   5  -3   4  334.27    9.40
   5   3   4  327.47   10.50
   5   3   4  317.17    9.40
  -5   3  -4  323.47   11.30
  -5   3  -4  331.97   11.00
  -5   3  -4  332.07   11.30
  -5   3  -4  323.77   11.30
   5   3   4  322.17   11.00
   5   3   4  330.07   10.60
   5   3   4  319.67    9.90
   5   3   4  323.37    9.50
   5   3   4  317.87    9.50
   5   3   4  325.37    9.60
   5   3   4  311.67   10.70
   6  -3   4   15.70    1.60
   6  -3   4   15.10    1.10
   6  -3   4   13.50    1.70
   6  -3   4   13.90    1.10
  -6  -3  -4   11.80    2.10
  -6  -3  -4   15.10    2.10
   6  -3   4   15.50    1.10
  -6  -3  -4   10.90    1.90
  -6  -3  -4   14.50    2.50
  -6  -3  -4   16.20    2.10
   6  -3   4   16.00    1.30
   6  -3   4   14.60    1.00
   6  -3   4   13.80    1.70
  -6   3  -4   12.00    2.30
   6   3   4   15.10    1.70
   6   3   4   15.30    1.10
   6   3   4   16.10    1.70
   6   3   4   16.00    1.10
   6   3   4   17.60    1.20
   6   3   4   14.50    1.10
  -6   3  -4   14.80    2.20
  -7  -3  -4   36.70    2.30
  -7  -3  -4   34.50    2.60
   7  -3   4   32.40    1.70
   7  -3   4   36.70    2.10
   7  -3   4   32.20    1.50
  -7  -3  -4   32.80    2.30
  -7  -3  -4   33.50    2.30
   7  -3   4   34.60    1.60
   7  -3   4   30.10    1.50
   7   3   4   34.30    1.50
   7   3   4   35.80    2.10
  -7   3  -4   31.70    2.70
   7   3   4   34.10    1.60
   7   3   4   31.20    1.50
   7   3   4   34.10    1.70
  -8  -4   4   32.20    1.60
   8  -4  -4   30.90    1.60
  -8  -4   4   33.10    1.50
  -8  -4   4   34.40    1.70
  -8  -4   4   30.80    1.60
  -8  -4   4   31.60    1.50
   8  -4  -4   33.50    1.50
  -8  -4   4   30.10    1.70
   8   4  -4   34.30    1.80
   8   4  -4   33.60    1.70
  -8   4   4   32.40    1.60
  -8   4   4   32.80    1.60
  -7  -4   4    2.10    0.60
  -7  -4   4    0.90    0.50
   7  -4  -4    1.80    0.60
  -7  -4   4    0.80    0.70
  -7  -4   4    0.40    0.50
  -7  -4   4    0.60    0.40
  -7  -4   4    1.80    0.70
  -7  -4   4    1.40    0.60
   7  -4  -4    1.30    0.70
  -7   4   4    2.30    0.60
   7   4  -4    0.30    0.70
  -7   4   4    0.90    0.50
   7   4  -4    1.00    0.60
  -7   4   4    1.20    0.60
   7   4  -4    1.10    0.50
  -7   4   4    1.10    0.50
   7   4  -4   -0.30    0.50
   6  -4  -4   45.00    2.70
  -6  -4   4   47.00    2.60
  -6  -4   4   45.40    2.50
  -6  -4   4   46.50    2.50
  -6  -4   4   46.90    2.60
  -6  -4   4   45.20    2.90
  -6  -4   4   47.00    2.80
  -6  -4   4   46.30    2.60
   6   4  -4   44.80    2.40
  -6   4   4   45.40    2.90
  -6   4   4   48.20    2.50
   6   4  -4   42.20    2.30
  -6   4   4   51.79    2.60
  -6   4   4   44.70    2.60
   6   4  -4   47.30    2.60
   6   4  -4   45.10    2.20
   6   4  -4   43.40    3.00
   6   4  -4   44.30    2.50
   5  -4  -4   35.10    2.30
  -5  -4   4   34.70    2.20
  -5  -4   4   37.30    3.10
  -5  -4   4   34.40    2.30
  -5  -4   4   34.50    1.80
  -5  -4   4   36.70    2.60
   5  -4  -4   38.10    2.10
   5  -4  -4   33.50    2.80
  -5  -4   4   37.50    2.20
  -5   4   4   37.60    2.10
  -5   4   4   39.00    2.60
  -5   4   4   39.80    2.20
   5   4  -4   37.50    2.20
   5   4  -4   36.80    2.00
  -5   4   4   34.00    2.30
   5   4  -4   39.50    2.50
   5   4  -4   38.20    2.20
   5   4  -4   39.10    2.40
  -4  -4   4   69.39    3.50
   4  -4  -4   73.69    3.00
   4  -4  -4   72.09    3.80
  -4  -4   4   70.99    3.00
  -4  -4   4   77.79    3.00
   4  -4  -4   70.69    3.20
   4  -4  -4   66.19    3.10
  -4  -4   4   64.39    3.20
  -4  -4   4   67.79    2.50
  -4  -4   4   66.59    3.00
  -4  -4   4   70.59    3.40
  -4   4   4   71.59    3.00
   4   4  -4   67.49    3.30
   4   4  -4   69.79    2.90
   4   4  -4   70.29    3.30
   4   4  -4   71.69    3.50
   4   4  -4   68.19    3.30
  -4   4   4   66.89    3.50
   4   4  -4   69.89    3.20
   4   4  -4   69.99    3.80
  -4   4   4   68.69    2.90
  -4   4   4   68.69    3.30
   4   4  -4   69.09    3.20
   4   4  -4   64.99    3.90
   3  -4  -4  190.78    6.10
  -3  -4   4  189.08    5.90
   3  -4  -4  195.88    6.40
  -3  -4   4  193.08    5.70
  -3  -4   4  197.98    6.50
   3  -4  -4  198.88    6.00
   3  -4  -4  188.68    6.10
  -3  -4   4  205.08    6.00
  -3  -4   4  191.48    6.20
  -3  -4   4  190.98    6.70
  -3  -4   4  194.88    5.70
   3   4  -4  189.98    6.50
   3   4  -4  198.48    7.40
   3   4  -4  193.08    6.90
   3   4  -4  193.38    5.90
   3   4  -4  189.88    6.20
   3   4  -4  190.18    6.00
   3   4  -4  196.48    6.50
  -3   4   4  196.48    6.20
   3   4  -4  195.68    6.30
  -3   4   4  191.48    6.60
  -3   4   4  187.08    6.00
  -3   4   4  195.18    6.00
   2  -4  -4  383.66   11.70
  -2  -4   4  376.56   11.50
  -2  -4   4  368.36   10.70
  -2  -4   4  379.76   10.70
  -2  -4   4  383.16   10.50
   2  -4  -4  372.56   12.10
   2  -4  -4  389.66   11.60
  -2  -4   4  380.56   10.40
   2  -4  -4  387.86   10.70
  -2  -4   4  376.16   11.00
   2  -4  -4  364.26   11.10
   2  -4  -4  382.86   11.30
   2   4  -4  376.56   10.50
   2   4  -4  385.46   10.90
   2   4  -4  357.76   10.70
  -2   4   4  364.56   10.70
  -2   4   4  379.16   11.20
   2   4  -4  386.36   12.00
  -2   4   4  372.16   12.10
   2   4  -4  386.16   11.00
  -2   4   4  370.36   10.80
  -2   4   4  375.86   10.70
   2   4  -4  383.66   10.90
  -1  -4   4  194.18    5.90
   1  -4  -4  201.28    6.60
  -1  -4   4  199.78    5.80
   1  -4  -4  198.28    6.90
   1  -4  -4  205.48    5.90
  -1  -4   4  203.68    6.10
   1  -4  -4  199.38    6.50
   1  -4  -4  194.98    5.90
  -1  -4   4  196.98    5.70
  -1  -4   4  190.98    5.80
   1   4  -4  195.58    5.90
   1   4  -4  203.18    6.20
  -1   4   4  202.88    6.30
   1   4  -4  197.78    7.00
   1   4  -4  195.98    6.00
   1   4  -4  193.98    5.70
  -1   4   4  188.68    5.90
  -1   4   4  190.58    5.80
   1   4  -4  199.48    6.00
   0  -4  -4  402.46   11.40
   0  -4   4  381.56   10.60
   0  -4  -4  391.56   10.90
   0  -4   4  383.96   10.70
   0  -4   4  389.26   10.80
   0  -4  -4  390.96   11.80
   0  -4  -4  407.76   11.60
   0  -4   4  396.16   11.00
   0  -4   4  366.16   10.60
   0   4  -4  388.86   10.80
   0   4  -4  399.76   11.00
   0   4   4  379.76   10.70
   0   4  -4  377.46   10.90
   0   4   4  369.26   11.10
   0   4  -4  401.96   12.10
   0   4  -4  369.76   10.70
   0   4  -4  387.56   11.00
  -1  -4  -4  713.33   19.80
  -1  -4  -4  691.63   19.10
   1  -4   4  679.83   18.70
  -1  -4  -4  709.73   19.30
  -1  -4  -4  714.03   18.90
  -1  -4  -4  701.63   19.40
   1  -4   4  670.23   18.90
  -1   4  -4  704.03   19.00
  -1   4  -4  674.83   19.50
  -1   4  -4  702.53   19.90
   1   4   4  667.83   19.10
   1   4   4  620.34   18.80
  -1   4  -4  693.13   19.50
   1   4   4  704.73   19.70
   1   4   4  699.03   18.60
  -1   4  -4  688.93   19.00
   2  -4   4  104.79    3.30
  -2  -4  -4  103.89    3.70
  -2  -4  -4  103.49    4.20
   2  -4   4  102.59    3.80
  -2  -4  -4  104.19    4.10
   2  -4   4   99.79    3.30
  -2  -4  -4  111.09    4.70
   2  -4   4   93.79    3.70
   2  -4   4  100.59    3.60
  -2  -4  -4  112.69    4.70
  -2  -4  -4  104.29    3.90
  -2  -4  -4  103.89    4.40
   2   4   4   98.89    4.40
  -2   4  -4  101.09    3.90
  -2   4  -4  102.89    3.80
  -2   4  -4  102.29    3.70
   2   4   4  101.69    3.30
  -2   4  -4  100.19    4.30
  -2   4  -4   93.99    3.90
  -2   4  -4  103.19    4.30
   2   4   4   96.79    4.10
   2   4   4   96.99    3.30
   3  -4   4  117.99    4.60
   3  -4   4  128.19    5.60
   3  -4   4  128.89    4.50
  -3  -4  -4  125.79    5.20
  -3  -4  -4  132.79    5.90
   3  -4   4  121.59    4.20
  -3  -4  -4  130.09    4.90
   3  -4   4  124.89    4.10
   3  -4   4  130.59    4.10
   3   4   4  120.29    6.10
  -3   4  -4  125.79    5.00
   3   4   4  122.49    4.80
   3   4   4  119.89    4.10
  -3   4  -4  120.29    4.60
  -3   4  -4  128.39    6.50
  -3   4  -4  124.59    5.40
   3   4   4  123.69    5.10
  -3   4  -4  125.99    4.90
  -4  -4  -4  741.93   21.90
   4  -4   4  745.73   21.10
   4  -4   4  733.33   21.00
   4  -4   4  722.43   20.90
   4  -4   4  763.92   20.90
  -4  -4  -4  726.43   22.70
   4  -4   4  742.83   20.20
   4  -4   4  737.13   20.30
   4  -4   4  742.03   20.00
  -4  -4  -4  682.03   22.90
  -4  -4  -4  721.83   22.90
  -4   4  -4  763.92   22.00
  -4   4  -4  745.53   22.10
  -4   4  -4  730.93   21.60
   4   4   4  747.83   21.30
  -4   4  -4  715.83   22.00
  -4   4  -4  801.92   23.30
  -4   4  -4  742.83   22.10
  -4   4  -4  732.13   21.10
   5  -4   4  147.39    6.20
   5  -4   4  154.48    4.80
  -5  -4  -4  140.89    7.00
   5  -4   4  158.18    5.80
   5  -4   4  151.98    5.40
   5  -4   4  150.98    5.10
   5  -4   4  154.48    5.60
   5  -4   4  148.29    4.90
   5  -4   4  155.98    5.70
  -5  -4  -4  130.99    7.20
  -5  -4  -4  143.09    6.90
  -5  -4  -4  147.89    7.10
   5  -4   4  156.38    5.60
   5  -4   4  156.68    5.10
   5  -4   4  150.88    6.10
   5   4   4  155.88    5.20
   5   4   4  157.08    5.90
   5   4   4  154.88    5.00
  -5   4  -4  148.79    6.40
  -5   4  -4  158.58    6.30
  -5   4  -4  149.79    6.60
   5   4   4  150.78    6.00
   5   4   4  158.68    6.00
  -5   4  -4  146.79    6.60
   5   4   4  150.78    5.10
   5   4   4  149.99    4.90
   5   4   4  149.88    5.00
  -6  -4  -4   15.60    2.10
   6  -4   4   18.20    1.10
   6  -4   4   15.60    1.10
  -6  -4  -4   19.60    2.50
  -6  -4  -4   13.90    2.00
   6  -4   4   20.10    1.60
   6  -4   4   19.00    1.40
   6  -4   4   17.40    1.20
  -6  -4  -4   14.80    2.20
   6  -4   4   14.60    1.60
   6  -4   4   15.60    1.80
   6  -4   4   18.80    1.60
   6  -4   4   16.90    1.20
  -6  -4  -4   15.00    2.50
  -6   4  -4   15.60    2.40
   6   4   4   18.30    1.20
   6   4   4   16.00    1.10
   6   4   4   18.50    1.10
  -6   4  -4   15.90    1.60
  -6   4  -4   21.00    2.30
   6   4   4   17.20    1.80
   6   4   4   18.20    1.20
   6   4   4   14.70    1.60
  -6   4  -4   17.80    2.20
   7  -4   4   93.89    3.40
  -7  -4  -4   96.89    5.10
   7  -4   4   91.49    3.10
  -7  -4  -4   92.89    4.50
  -7  -4  -4   89.69    4.00
   7  -4   4   93.79    3.10
   7  -4   4  104.29    3.80
  -7  -4  -4  100.09    4.10
   7  -4   4   88.59    4.10
   7   4   4   86.79    3.40
   7   4   4   92.09    3.10
   7   4   4   97.19    3.20
   7   4   4  100.59    3.80
  -7   4  -4   86.29    4.60
  -7   4  -4   94.59    4.40
  -8  -5   4    4.60    0.60
  -8  -5   4    5.50    0.60
  -8  -5   4    5.40    0.60
   8  -5  -4    4.90    0.60
  -8  -5   4    5.40    0.60
  -8  -5   4    6.50    0.80
  -8   5   4    4.80    0.60
   8   5  -4    5.20    0.80
  -8   5   4    5.50    0.60
  -7  -5   4   31.10    1.80
  -7  -5   4   31.30    1.90
  -7  -5   4   30.10    1.70
   7  -5  -4   32.40    1.90
  -7  -5   4   33.40    1.90
  -7  -5   4   31.10    1.70
  -7  -5   4   32.50    1.70
  -7  -5   4   28.30    1.90
  -7   5   4   31.40    1.80
   7   5  -4   29.10    1.80
   7   5  -4   27.60    1.70
  -7   5   4   30.50    1.70
   7   5  -4   31.10    1.90
   7   5  -4   30.40    2.20
  -7   5   4   33.50    1.80
  -6  -5   4   59.39    2.90
   6  -5  -4   57.69    5.20
  -6  -5   4   56.49    3.50
   6  -5  -4   54.49    3.00
   6  -5  -4   60.59    3.60
  -6  -5   4   60.79    3.00
  -6  -5   4   61.49    3.30
  -6  -5   4   59.99    3.00
   6  -5  -4   56.39    3.40
  -6  -5   4   58.99    2.80
  -6   5   4   64.29    2.80
  -6   5   4   62.39    3.30
  -6   5   4   61.99    3.00
   6   5  -4   62.99    3.60
  -6   5   4   60.39    3.10
   6   5  -4   58.89    2.50
  -6   5   4   60.99    3.10
  -6   5   4   62.29    3.00
   6   5  -4   56.09    3.70
   6   5  -4   57.99    3.00
  -5  -5   4    7.60    1.40
   5  -5  -4   10.60    1.40
  -5  -5   4    9.60    1.70
   5  -5  -4    7.50    1.40
  -5  -5   4    7.20    1.30
   5  -5  -4    9.30    1.20
  -5  -5   4    8.80    1.30
   5  -5  -4   10.00    1.70
   5  -5  -4   10.30    1.20
  -5  -5   4    8.50    1.10
  -5   5   4    8.40    1.40
   5   5  -4    7.90    1.20
  -5   5   4    9.20    1.80
  -5   5   4    6.50    1.10
   5   5  -4    9.90    1.20
   5   5  -4    7.70    1.10
   5   5  -4    9.00    1.40
  -5   5   4   10.00    1.40
   5   5  -4    7.40    1.20
   5   5  -4    8.40    1.10
  -4  -5   4   22.10    1.60
   4  -5  -4   19.80    2.20
   4  -5  -4   18.40    1.80
  -4  -5   4   23.00    1.40
  -4  -5   4   21.30    1.60
  -4  -5   4   20.40    1.20
  -4  -5   4   21.90    1.20
   4  -5  -4   18.50    1.70
  -4  -5   4   21.90    1.80
  -4  -5   4   20.90    1.60
   4   5  -4   18.90    2.00
   4   5  -4   20.60    1.80
   4   5  -4   20.60    2.10
   4   5  -4   19.60    1.50
   4   5  -4   19.70    1.70
   4   5  -4   23.50    1.80
   4   5  -4   19.10    1.40
  -4   5   4   21.00    1.90
   4   5  -4   20.40    1.70
  -4   5   4   20.50    1.80
  -4   5   4   18.40    1.50
   4   5  -4   21.60    2.00
  -3  -5   4    7.20    0.90
  -3  -5   4    7.60    1.00
  -3  -5   4    7.10    0.90
  -3  -5   4    5.80    0.70
  -3  -5   4    7.10    0.70
  -3  -5   4    6.20    1.00
   3  -5  -4    8.00    1.00
   3  -5  -4    6.70    1.00
  -3  -5   4    5.40    0.90
  -3  -5   4    6.30    0.70
   3  -5  -4    6.40    1.00
   3  -5  -4    6.70    1.30
   3   5  -4    8.00    1.00
  -3   5   4    7.10    0.90
   3   5  -4    7.30    0.90
  -3   5   4    7.90    0.90
  -3   5   4    6.70    1.20
  -3   5   4    7.00    1.00
   3   5  -4    7.20    1.30
   3   5  -4    7.00    1.00
   3   5  -4    8.00    1.20
  -3   5   4    5.20    0.90
   3   5  -4    5.20    1.00
   3   5  -4    7.00    1.10
   3   5  -4    7.20    1.10
  -2  -5   4   20.80    1.20
  -2  -5   4   19.30    1.30
  -2  -5   4   18.60    1.30
  -2  -5   4   20.80    1.10
  -2  -5   4   19.90    1.10
   2  -5  -4   19.20    1.50
   2  -5  -4   21.90    1.40
  -2  -5   4   20.40    1.30
   2  -5  -4   19.80    1.40
   2   5  -4   21.20    1.70
  -2   5   4   21.50    1.30
  -2   5   4   20.40    1.60
   2   5  -4   18.80    1.30
   2   5  -4   21.10    2.00
   2   5  -4   22.00    1.30
  -2   5   4   20.00    1.40
   2   5  -4   23.50    1.50
   2   5  -4   21.30    1.20
   2   5  -4   22.60    1.40
  -2   5   4   21.40    1.30
   2   5  -4   18.90    1.40
  -1  -5   4  549.15   15.20
   1  -5  -4  568.74   15.30
  -1  -5   4  551.14   15.40
  -1  -5   4  522.25   15.20
  -1  -5   4  564.14   15.00
   1  -5  -4  562.94   15.40
   1  -5  -4  558.44   17.80
   1  -5  -4  551.94   16.30
   1  -5  -4  538.15   15.20
  -1  -5   4  544.65   15.10
  -1  -5   4  552.14   15.30
   1  -5  -4  528.35   15.60
  -1  -5   4  537.05   15.00
   1  -5  -4  543.95   16.10
  -1   5   4  530.35   15.60
   1   5  -4  550.44   15.30
  -1   5   4  544.45   15.10
   1   5  -4  560.24   15.30
   1   5  -4  553.54   15.70
  -1   5   4  541.85   15.70
   1   5  -4  545.55   15.10
  -1   5   4  529.45   15.10
   1   5  -4  564.84   15.50
   1   5  -4  553.34   16.10
   1   5  -4  544.55   16.80
   0  -5  -4 1016.20   26.60
   0  -5   4 1010.70   26.00
   0  -5  -4  991.00   28.40
   0  -5   4  893.81   27.00
   0  -5  -4 1001.60   27.30
   0  -5   4  948.31   26.20
   0  -5  -4 1001.30   27.10
   0  -5   4  974.80   26.00
   0  -5  -4  983.80   26.30
   0   5  -4  968.60   26.20
   0   5  -4 1010.00   26.50
   0   5  -4  901.41   26.40
   0   5   4  968.90   26.10
   0   5  -4  971.30   27.80
   0   5   4  947.91   26.70
   0   5   4  972.00   26.10
   1  -5   4  283.27    8.20
  -1  -5  -4  315.37    9.80
   1  -5   4  288.87    8.20
   1  -5   4  289.97    8.80
   1  -5   4  274.57    8.60
   1  -5   4  278.47    8.30
   1  -5   4  279.07    8.70
  -1  -5  -4  274.17   11.70
  -1  -5  -4  301.47    8.90
  -1  -5  -4  301.47    8.70
   1  -5   4  294.87    8.50
  -1   5  -4  301.87    9.30
  -1   5  -4  264.27    9.30
  -1   5  -4  294.27    8.60
  -1   5  -4  279.37    8.80
   1   5   4  289.57    9.10
  -1   5  -4  285.97    9.70
   1   5   4  296.67    8.30
   1   5   4  286.27    8.90
  -1   5  -4  287.17    9.40
  -1   5  -4  298.47    8.90
   1   5   4  302.27    8.30
  -1   5  -4  284.57    8.80
  -2  -5  -4   76.79    3.30
  -2  -5  -4   74.19    3.90
   2  -5   4   70.29    2.60
   2  -5   4   71.39    2.50
   2  -5   4   69.89    3.00
  -2  -5  -4   72.89    4.00
   2  -5   4   74.79    2.90
   2  -5   4   67.09    3.00
  -2   5  -4   74.49    3.80
  -2   5  -4   70.19    3.20
  -2   5  -4   71.69    3.00
  -2   5  -4   72.29    3.30
   2   5   4   69.49    2.60
  -2   5  -4   70.79    3.60
   2   5   4   70.49    3.50
  -2   5  -4   74.79    3.80
  -2   5  -4   69.89    3.10
   2   5   4   71.49    3.30
   2   5   4   68.29    2.60
   3  -5   4  216.88    6.80
   3  -5   4  210.38    6.90
   3  -5   4  198.78    7.00
   3  -5   4  201.78    6.40
  -3  -5  -4  218.98    8.40
  -3  -5  -4  199.78    8.20
   3  -5   4  203.98    6.10
   3  -5   4  207.88    6.90
  -3  -5  -4  190.98    8.30
   3  -5   4  212.08    6.30
  -3  -5  -4  212.48    7.60
   3   5   4  202.38    7.20
  -3   5  -4  210.88    8.00
   3   5   4  222.18    7.50
  -3   5  -4  211.88    7.40
  -3   5  -4  213.58    7.50
  -3   5  -4  193.08    6.90
  -3   5  -4  207.18    7.90
  -3   5  -4  203.28    6.90
  -3   5  -4  199.58    7.80
   3   5   4  198.98    7.60
  -3   5  -4  193.48    7.60
   4  -5   4  100.19    3.70
   4  -5   4  111.69    4.50
  -4  -5  -4  114.19    7.30
   4  -5   4  120.69    4.90
  -4  -5  -4  122.89    6.30
   4  -5   4  119.29    5.00
   4  -5   4  110.29    4.50
   4  -5   4  108.29    4.50
  -4  -5  -4  104.59    5.80
   4  -5   4  114.19    4.40
  -4  -5  -4   99.89    5.90
   4  -5   4  114.09    5.80
   4  -5   4  122.29    6.50
   4  -5   4  112.09    4.50
  -4   5  -4  104.49    5.90
  -4   5  -4  121.29    6.80
   4   5   4  108.69    5.90
  -4   5  -4  105.69    5.20
   4   5   4  114.79    4.80
   4   5   4  111.79    5.00
   4   5   4  114.89    5.70
  -4   5  -4  104.79    5.00
  -4   5  -4  111.09    4.60
  -4   5  -4  108.79    5.50
  -5  -5  -4   71.99    4.80
  -5  -5  -4   68.49    4.90
   5  -5   4   74.99    3.60
   5  -5   4   76.69    3.30
  -5  -5  -4   73.69    4.60
   5  -5   4   81.29    3.90
   5  -5   4   74.19    3.40
  -5  -5  -4   71.19    4.60
   5  -5   4   73.39    3.00
   5  -5   4   78.49    2.80
   5  -5   4   78.19    3.50
   5  -5   4   80.89    4.00
   5  -5   4   78.99    3.00
   5  -5   4   73.69    2.90
   5   5   4   76.29    3.70
  -5   5  -4   78.19    4.40
   5   5   4   77.79    3.70
  -5   5  -4   73.29    4.40
  -5   5  -4   74.59    4.80
   5   5   4   78.29    3.20
   5   5   4   77.79    3.00
  -5   5  -4   74.59    4.10
   6  -5   4   61.39    3.60
   6  -5   4   53.19    2.30
   6  -5   4   56.49    2.70
  -6  -5  -4   49.50    3.30
  -6  -5  -4   56.39    3.70
  -6  -5  -4   49.10    3.40
   6  -5   4   56.59    2.70
   6  -5   4   54.29    2.90
   6  -5   4   53.29    2.80
   6  -5   4   58.09    3.10
   6  -5   4   57.39    3.00
  -6   5  -4   52.29    2.90
   6   5   4   55.39    2.30
  -6   5  -4   59.19    3.60
   6   5   4   47.50    2.40
   6   5   4   56.99    2.80
  -6   5  -4   52.19    4.50
   6   5   4   53.59    2.90
  -6   5  -4   50.39    3.80
  -6   5  -4   61.79    3.60
   7  -5   4   37.20    1.80
  -7  -5  -4   37.50    2.20
   7  -5   4   44.30    2.20
   7  -5   4   39.30    1.90
   7  -5   4   36.30    1.50
   7  -5   4   40.70    1.90
  -7  -5  -4   38.10    2.20
  -7   5  -4   35.00    2.30
   7   5   4   36.30    1.50
  -7   5  -4   40.30    2.40
   7   5   4   35.90    1.50
  -7  -6   4   10.30    1.10
  -7  -6   4    7.90    0.90
   7  -6  -4    7.60    0.90
  -7  -6   4    7.60    0.90
  -7  -6   4    7.60    1.00
  -7  -6   4   10.90    1.40
   7   6  -4    9.10    1.10
  -7   6   4    8.30    0.90
   7   6  -4    8.70    1.20
   7   6  -4    8.30    1.00
   7   6  -4    9.20    1.00
   6  -6  -4   39.00    2.60
   6  -6  -4   40.10    2.40
  -6  -6   4   40.80    2.00
  -6  -6   4   42.00    2.50
  -6  -6   4   39.80    2.30
   6  -6  -4   41.60    2.90
   6  -6  -4   42.60    2.30
  -6  -6   4   41.10    2.30
  -6   6   4   45.20    2.50
   6   6  -4   39.10    2.20
   6   6  -4   39.20    1.90
  -6   6   4   40.20    2.30
   6   6  -4   39.20    2.70
   6   6  -4   41.00    2.40
   6   6  -4   42.20    2.40
  -5  -6   4    3.40    0.70
  -5  -6   4    3.30    0.70
   5  -6  -4    2.30    0.80
   5  -6  -4    3.20    0.90
  -5  -6   4    3.00    0.90
   5  -6  -4    1.70    1.00
  -5  -6   4    5.30    1.10
  -5  -6   4    3.50    0.90
   5  -6  -4    3.60    1.20
   5  -6  -4    2.40    0.90
  -5   6   4    1.80    0.70
  -5   6   4    4.00    1.00
  -5   6   4    4.20    0.80
  -5   6   4    2.50    0.70
   5   6  -4    1.60    0.80
   5   6  -4    2.80    0.70
   5   6  -4    3.00    0.90
  -5   6   4    2.00    0.80
   5   6  -4    4.30    1.00
   5   6  -4    2.00    0.70
   4  -6  -4    8.70    1.20
   4  -6  -4   11.00    1.60
  -4  -6   4   11.50    1.40
  -4  -6   4    8.10    1.40
  -4  -6   4    9.10    0.90
  -4  -6   4   10.00    1.30
  -4  -6   4    7.10    1.00
   4  -6  -4    8.60    1.30
   4  -6  -4   11.10    1.60
  -4  -6   4    9.30    1.10
  -4  -6   4   10.00    1.20
  -4  -6   4    9.50    1.30
   4  -6  -4    8.90    1.70
  -4  -6   4   10.30    1.10
  -4  -6   4    8.90    1.30
  -4   6   4   10.50    1.20
   4   6  -4   11.60    1.30
  -4   6   4    9.30    1.20
   4   6  -4   10.50    1.20
   4   6  -4   10.00    1.20
   4   6  -4    9.10    1.40
   4   6  -4   10.30    1.40
  -4   6   4   11.20    1.70
  -4   6   4   10.50    1.30
   4   6  -4    7.70    1.50
  -4   6   4    9.90    1.40
   4   6  -4   10.20    1.50
  -4   6   4   11.20    1.50
  -4   6   4    8.20    1.30
  -3  -6   4  108.29    3.80
  -3  -6   4  101.59    4.20
  -3  -6   4  105.89    3.90
  -3  -6   4  107.59    4.10
  -3  -6   4   98.69    3.60
   3  -6  -4   99.69    4.90
  -3  -6   4  108.09    4.20
  -3  -6   4  100.29    3.50
   3  -6  -4  115.59    4.50
   3  -6  -4  105.59    4.00
  -3  -6   4  105.19    4.20
  -3   6   4  105.89    4.70
   3   6  -4  100.19    4.20
   3   6  -4  102.09    4.30
   3   6  -4  105.69    3.80
   3   6  -4  102.59    4.70
   3   6  -4  102.99    3.90
   3   6  -4  107.19    4.10
   3   6  -4  105.79    4.50
   3   6  -4  101.19    5.40
  -3   6   4  100.59    4.60
   3   6  -4   99.69    4.20
  -3   6   4  111.99    4.00
  -3   6   4  105.09    4.00
   3   6  -4  104.29    4.50
  -3   6   4  105.99    3.90
   2  -6  -4   58.69    2.80
  -2  -6   4   56.79    2.30
   2  -6  -4   57.09    3.30
  -2  -6   4   54.59    3.30
   2  -6  -4   56.49    2.70
  -2  -6   4   58.09    2.60
  -2  -6   4   56.59    3.10
   2  -6  -4   57.19    3.30
  -2  -6   4   57.79    3.00
   2   6  -4   55.09    3.00
   2   6  -4   52.69    3.00
   2   6  -4   54.79    2.70
  -2   6   4   56.39    3.40
   2   6  -4   52.69    3.60
  -2   6   4   52.59    2.50
   2   6  -4   53.79    2.50
  -2   6   4   54.99    3.00
   2   6  -4   58.79    4.00
   2   6  -4   54.39    2.60
   2   6  -4   56.59    2.90
  -2   6   4   57.79    3.10
  -1  -6   4  423.86   11.90
  -1  -6   4  416.26   12.10
   1  -6  -4  408.36   12.10
  -1  -6   4  428.76   12.40
   1  -6  -4  420.46   12.40
  -1  -6   4  421.46   12.20
  -1  -6   4  408.86   12.00
  -1  -6   4  418.16   11.80
  -1  -6   4  429.06   12.00
   1   6  -4  416.46   13.80
  -1   6   4  416.66   12.80
   1   6  -4  422.26   12.30
   1   6  -4  427.56   12.40
   1   6  -4  424.36   12.70
   1   6  -4  425.06   12.30
  -1   6   4  418.06   12.00
   1   6  -4  420.26   12.00
  -1   6   4  419.36   12.00
   1   6  -4  418.26   12.30
   0  -6   4  301.77    8.90
   0  -6   4  307.97    8.90
   0  -6   4  307.77    9.50
   0  -6   4  299.87    8.70
   0  -6  -4  309.77    9.40
   0  -6   4  301.07    8.70
   0  -6   4  312.47    9.10
   0   6  -4  306.07    9.00
   0   6  -4  270.87   12.30
   0   6   4  289.27    8.70
   0   6  -4  306.67    9.30
   0   6   4  298.07    8.70
   0   6  -4  293.77    9.20
   0   6  -4  305.77    9.20
   0   6  -4  301.77    9.50
   0   6  -4  294.77    9.30
   1  -6   4   65.09    2.60
   1  -6   4   65.89    2.50
   1  -6   4   65.59    3.00
   1  -6   4   68.99    2.70
   1  -6   4   66.69    2.50
  -1  -6  -4   71.79    3.70
   1  -6   4   67.59    2.80
  -1  -6  -4   68.69    3.30
   1  -6   4   61.89    2.70
  -1  -6  -4   74.69    3.80
   1   6   4   68.89    3.20
  -1   6  -4   71.09    3.00
  -1   6  -4   64.59    3.10
   1   6   4   56.69    2.80
   1   6   4   67.79    2.50
   1   6   4   64.29    2.50
  -1   6  -4   64.99    3.80
   1   6   4   63.89    3.20
  -1   6  -4   66.69    3.00
  -1   6  -4   73.39    3.30
  -1   6  -4   65.19    3.40
  -1   6  -4   63.49    3.60
   2  -6   4  127.79    4.40
   2  -6   4  120.19    4.80
  -2  -6  -4  136.99    5.50
  -2  -6  -4  144.09    6.10
   2  -6   4  128.79    4.20
   2  -6   4  128.79    4.50
  -2  -6  -4  133.69    6.10
   2  -6   4  132.39    4.80
   2  -6   4  136.29    4.70
  -2   6  -4  127.69    5.70
   2   6   4  131.29    4.20
  -2   6  -4  135.39    5.20
  -2   6  -4  125.69    4.80
  -2   6  -4  127.29    4.90
   2   6   4  129.99    4.20
   2   6   4  132.89    5.40
  -2   6  -4  134.79    5.30
  -2   6  -4  119.29    5.40
  -2   6  -4  132.19    5.60
  -2   6  -4  126.39    5.60
   2   6   4  132.59    5.20
   2   6   4  129.09    5.10
   3  -6   4  284.87    8.20
   3  -6   4  290.27    9.10
  -3  -6  -4  253.37   10.60
   3  -6   4  288.07    9.00
   3  -6   4  284.37    8.40
   3  -6   4  281.07    8.90
  -3  -6  -4  290.37   10.60
  -3  -6  -4  273.87   10.60
   3  -6   4  278.97    8.50
  -3   6  -4  261.47    9.50
  -3   6  -4  289.27    9.10
  -3   6  -4  276.67   10.10
   3   6   4  283.07    9.30
   3   6   4  280.37    9.50
  -3   6  -4  273.77   10.10
  -3   6  -4  296.47    9.80
  -3   6  -4  295.17    9.60
  -3   6  -4  278.07    9.80
  -3   6  -4  267.17   10.20
  -4  -6  -4  158.68    7.00
   4  -6   4  158.78    6.30
   4  -6   4  153.48    5.60
  -4  -6  -4  156.48    7.30
   4  -6   4  153.78    5.20
  -4  -6  -4  139.69    7.30
   4  -6   4  152.58    5.60
  -4  -6  -4  144.09    6.90
   4  -6   4  151.88    5.70
   4  -6   4  156.58    5.50
   4  -6   4  152.68    5.90
   4  -6   4  151.88    5.00
   4  -6   4  152.68    4.90
  -4  -6  -4  153.28    7.20
   4  -6   4  152.68    5.10
  -4   6  -4  155.28    6.20
   4   6   4  160.48    6.00
   4   6   4  153.78    6.00
   4   6   4  158.58    5.40
   4   6   4  156.18    6.00
  -4   6  -4  152.68    5.90
  -4   6  -4  158.28    6.80
  -4   6  -4  156.58    6.80
  -4   6  -4  151.08    6.40
  -4   6  -4  148.29    6.70
   4   6   4  158.58    5.10
  -5  -6  -4    7.60    1.70
   5  -6   4    6.70    1.10
   5  -6   4    4.80    1.00
   5  -6   4    5.00    1.10
   5  -6   4    5.20    0.80
   5  -6   4    4.80    0.90
   5  -6   4    4.40    0.70
   5  -6   4    5.80    0.70
  -5  -6  -4    5.60    1.70
   5  -6   4    4.60    0.70
   5  -6   4    6.00    0.90
  -5  -6  -4    5.60    1.90
  -5  -6  -4    5.80    1.50
  -5  -6  -4    5.50    1.40
  -5   6  -4    4.90    1.40
  -5   6  -4    5.00    1.20
   5   6   4    5.70    0.80
  -5   6  -4    3.80    1.00
   5   6   4    5.40    1.10
  -5   6  -4    1.40    1.30
   5   6   4    6.00    0.80
  -5   6  -4    6.40    1.60
  -6  -6  -4    7.10    1.30
   6  -6   4    6.20    0.80
  -6  -6  -4    6.00    1.30
   6  -6   4    6.00    1.00
   6  -6   4    6.00    0.70
  -6  -6  -4    5.60    1.20
   6  -6   4    5.90    0.90
   6  -6   4    6.60    0.90
   6   6   4    6.90    1.00
   6   6   4    5.90    0.70
  -6   6  -4    7.20    1.30
  -6   6  -4    5.50    1.20
  -6   6  -4    5.00    0.80
  -6   6  -4    6.90    1.30
   6   6   4    7.40    0.80
  -6   6  -4    3.70    1.20
   7  -6   4   32.50    1.50
  -7  -6  -4   33.50    2.10
   7  -6   4   35.40    1.30
   7  -6   4   37.10    1.60
  -7  -6  -4   34.80    1.80
   7   6   4   34.30    1.30
   7  -7  -4   17.30    1.10
  -7  -7   4   17.50    1.30
  -7  -7   4   19.10    1.10
  -7  -7   4   18.30    1.10
   7   7  -4   16.20    1.30
  -7   7   4   16.60    1.10
   7   7  -4   16.90    1.30
   6  -7  -4   24.50    1.80
  -6  -7   4   25.80    1.90
  -6  -7   4   26.20    1.70
   6  -7  -4   25.20    2.20
   6  -7  -4   28.20    1.80
  -6  -7   4   27.10    1.50
   6  -7  -4   24.60    1.90
   6   7  -4   27.30    2.20
  -6   7   4   28.80    1.80
   6   7  -4   26.60    1.30
  -6   7   4   26.40    1.80
   6   7  -4   24.50    1.70
   6   7  -4   26.30    2.70
   5  -7  -4   50.89    3.30
  -5  -7   4   54.19    3.20
  -5  -7   4   54.39    2.40
   5  -7  -4   51.79    2.90
  -5  -7   4   52.09    2.70
  -5  -7   4   48.90    2.70
   5  -7  -4   56.69    3.10
   5  -7  -4   52.29    2.90
  -5  -7   4   52.39    2.60
  -5  -7   4   50.49    2.70
   5  -7  -4   54.89    2.80
   5   7  -4   46.10    2.90
   5   7  -4   52.09    2.60
  -5   7   4   53.39    2.90
   5   7  -4   50.89    2.30
   5   7  -4   50.49    2.90
   5   7  -4   56.59    2.80
  -5   7   4   53.69    2.90
   5   7  -4   49.10    2.80
  -4  -7   4  130.09    4.90
  -4  -7   4  122.59    4.40
  -4  -7   4  125.69    4.80
  -4  -7   4  128.99    4.70
  -4  -7   4  125.29    4.20
   4  -7  -4  131.59    4.80
  -4  -7   4  132.59    5.00
   4  -7  -4  126.29    5.40
  -4  -7   4  126.29    5.10
   4  -7  -4  128.09    5.10
  -4  -7   4  127.79    5.50
   4  -7  -4  125.49    5.80
  -4  -7   4  123.09    4.80
  -4  -7   4  127.49    4.90
   4   7  -4  127.39    4.80
   4   7  -4  131.89    5.40
  -4   7   4  127.99    4.70
  -4   7   4  125.49    4.90
  -4   7   4  124.29    4.60
  -4   7   4  127.69    5.10
  -4   7   4  128.09    5.20
   4   7  -4  125.79    5.00
  -4   7   4  126.19    4.60
   4   7  -4  125.89    4.90
   4   7  -4  121.29    4.60
   4   7  -4  126.09    5.20
   3  -7  -4   51.29    3.20
   3  -7  -4   53.19    2.70
  -3  -7   4   54.79    2.60
  -3  -7   4   53.19    2.40
  -3  -7   4   47.10    2.80
  -3  -7   4   54.59    2.80
   3  -7  -4   51.99    2.90
  -3  -7   4   49.80    2.90
   3  -7  -4   54.99    3.60
  -3  -7   4   51.59    2.20
  -3  -7   4   47.20    3.10
  -3  -7   4   49.99    2.60
  -3  -7   4   56.29    2.90
  -3  -7   4   50.99    2.60
  -3  -7   4   49.00    2.60
   3   7  -4   55.89    3.40
  -3   7   4   51.09    3.20
  -3   7   4   54.69    2.50
   3   7  -4   51.49    2.60
   3   7  -4   53.59    2.50
   3   7  -4   49.60    2.80
  -3   7   4   50.89    2.80
   3   7  -4   58.09    3.20
  -3   7   4   52.69    2.90
  -3   7   4   51.59    2.60
   3   7  -4   56.89    3.00
  -3   7   4   52.19    2.60
  -3   7   4   51.39    2.90
  -2  -7   4  223.28    7.40
  -2  -7   4  227.58    7.70
   2  -7  -4  236.78    7.40
  -2  -7   4  240.28    7.00
  -2  -7   4  230.68    7.30
   2  -7  -4  232.08    7.80
  -2  -7   4  233.68    7.60
  -2  -7   4  232.08    7.50
   2  -7  -4  222.08    8.50
  -2  -7   4  237.08    7.20
   2   7  -4  228.88    7.90
   2   7  -4  229.78    8.60
   2   7  -4  228.08    7.50
  -2   7   4  231.78    7.30
  -2   7   4  228.68    7.40
   2   7  -4  258.17    8.70
   2   7  -4  235.98    7.40
   2   7  -4  234.48    7.70
   2   7  -4  233.98    8.30
   2   7  -4  227.28   11.30
  -2   7   4  232.68    7.30
  -2   7   4  199.78   10.40
   1  -7  -4   93.79    5.30
   1  -7  -4   98.09    3.80
  -1  -7   4  100.19    4.10
  -1  -7   4  101.99    3.70
  -1  -7   4  102.99    4.20
  -1  -7   4  100.19    4.00
   1  -7  -4  100.19    4.10
  -1  -7   4   95.69    3.50
  -1  -7   4  105.89    3.80
  -1  -7   4   97.49    3.90
  -1  -7   4   97.49    3.70
  -1  -7   4  101.59    3.90
   1   7  -4  101.09    4.50
  -1   7   4  103.19    3.70
   1   7  -4   99.39    4.10
   1   7  -4  103.19    3.90
   1   7  -4   96.39    5.30
   1   7  -4  102.99    4.20
   1   7  -4  109.09    4.20
   1   7  -4   95.69    4.00
  -1   7   4   99.69    3.70
   1   7  -4  108.89    4.20
  -1   7   4   99.99    3.70
   1   7  -4  100.39    4.40
   0  -7   4  115.89    4.50
   0  -7   4  117.29    4.70
   0  -7   4  120.49    4.10
   0  -7   4  115.69    4.40
   0  -7   4  124.59    4.30
   0  -7   4  118.59    4.50
   0  -7   4  121.89    4.00
   0  -7   4  120.79    4.30
   0   7  -4  120.09    4.60
   0   7  -4  112.69    5.70
   0   7   4  117.49    4.20
   0   7  -4  121.59    4.70
   0   7   4  118.99    4.10
   0   7  -4  115.99    5.00
   0   7  -4  123.19    5.10
   0   7  -4  122.59    4.40
   0   7  -4  117.39    4.70
   0   7  -4  122.09    4.90
   0   7  -4  112.29    4.50
   0   7   4  123.99    4.10
   1  -7   4   52.99    2.50
   1  -7   4   56.79    2.50
   1  -7   4   52.79    2.80
   1  -7   4   58.09    2.40
   1  -7   4   56.59    3.00
   1  -7   4   56.59    2.30
   1  -7   4   56.19    2.50
  -1   7  -4   54.99    3.70
  -1   7  -4   63.59    2.90
   1   7   4   55.09    2.30
   1   7   4   54.99    2.40
  -1   7  -4   58.09    3.20
  -1   7  -4   55.39    3.30
   1   7   4   57.79    2.30
  -1   7  -4   58.29    3.00
  -1   7  -4   57.09    3.30
  -1   7  -4   60.09    3.60
   2  -7   4   45.00    2.50
   2  -7   4   49.70    2.60
   2  -7   4   49.50    2.30
   2  -7   4   46.90    2.10
   2  -7   4   43.20    3.50
  -2  -7  -4   54.19    5.20
   2  -7   4   47.50    2.30
   2  -7   4   41.80    2.50
  -2   7  -4   50.39    3.10
  -2   7  -4   52.09    3.60
  -2   7  -4   52.39    2.70
  -2   7  -4   46.90    3.10
   2   7   4   50.69    3.00
  -2   7  -4   50.19    2.90
  -2   7  -4   48.20    3.30
  -2   7  -4   46.40    3.40
  -2   7  -4   49.00    3.40
   3  -7   4  163.78    5.50
   3  -7   4  155.88    5.30
   3  -7   4  156.98    5.20
  -3  -7  -4  144.59    7.40
   3  -7   4  158.78    6.30
   3  -7   4  164.78    5.90
   3  -7   4  163.18    6.00
   3  -7   4  167.28    5.50
  -3  -7  -4  157.48    7.30
   3  -7   4  169.08    6.30
   3  -7   4  165.58    5.80
   3  -7   4  160.58    5.50
  -3  -7  -4  169.68    7.40
   3  -7   4  165.18    5.80
  -3  -7  -4  154.98    7.10
   3   7   4  160.18    5.60
  -3   7  -4  172.18    6.10
  -3   7  -4  163.48    6.90
   3   7   4  161.88    6.20
  -3   7  -4  169.68    6.40
  -3   7  -4  161.28    6.20
   3   7   4  157.88    6.20
  -3   7  -4  162.88    6.60
   3   7   4  172.18    6.40
  -3   7  -4  158.08    6.80
  -3   7  -4  167.08    7.00
   3   7   4  156.58    6.30
   4  -7   4   10.30    1.20
   4  -7   4   10.20    1.10
  -4  -7  -4    9.60    2.00
   4  -7   4    9.90    1.70
   4  -7   4   11.30    1.10
   4  -7   4   11.30    1.20
   4  -7   4   10.10    1.50
   4  -7   4   11.20    1.40
   4  -7   4    9.50    1.20
  -4  -7  -4    9.70    2.10
  -4  -7  -4   10.00    2.00
  -4  -7  -4    7.00    1.80
   4  -7   4   12.00    1.60
  -4   7  -4   10.10    1.50
  -4   7  -4   13.90    2.80
  -4   7  -4   11.90    2.70
  -4   7  -4   12.80    2.00
  -4   7  -4    9.00    1.80
   4   7   4   11.80    1.40
   4   7   4   13.60    1.80
  -4   7  -4   10.70    2.00
   4   7   4   11.50    1.60
   4   7   4   11.20    1.70
   4   7   4   12.00    1.10
   5  -7   4   11.00    1.50
  -5  -7  -4   14.50    2.00
   5  -7   4   13.60    1.50
  -5  -7  -4   15.80    2.20
   5  -7   4   12.80    1.50
   5  -7   4   13.30    1.40
  -5  -7  -4   10.00    1.80
   5  -7   4   12.90    1.00
  -5  -7  -4   13.70    1.90
  -5   7  -4   11.20    2.20
   5   7   4   13.10    1.10
  -5   7  -4   11.80    1.70
  -5   7  -4   15.80    2.20
  -5   7  -4    9.20    1.60
   5   7   4   12.80    1.00
  -5   7  -4   10.40    1.20
   5   7   4   12.20    1.50
  -6  -7  -4   69.89    3.60
   6  -7   4   72.79    3.10
   6  -7   4   71.89    2.80
   6  -7   4   78.29    3.10
  -6  -7  -4   71.79    4.00
  -6  -7  -4   75.49    3.20
   6  -7   4   74.49    2.60
  -6  -7  -4   75.79    5.00
   6   7   4   71.69    2.60
   6   7   4   71.29    2.70
  -6   7  -4   67.99    3.20
  -6   7  -4   72.49    3.60
   7  -8  -4   66.79    2.40
  -7  -8   4   71.99    2.60
  -7  -8   4   66.09    2.40
   7   8  -4   67.19    2.70
   7   8  -4   67.99    2.90
  -7   8   4   67.69    2.40
  -6  -8   4   36.70    1.80
   6  -8  -4   37.90    1.90
   6  -8  -4   41.70    2.50
   6  -8  -4   38.10    2.50
   6  -8  -4   39.60    2.10
  -6  -8   4   35.50    1.90
  -6  -8   4   38.60    1.70
   6   8  -4   37.70    2.00
  -6   8   4   37.10    1.90
   6   8  -4   33.70    2.20
   6   8  -4   36.60    2.00
   6   8  -4   38.20    1.90
  -6   8   4   36.90    1.90
   5  -8  -4   81.79    3.80
   5  -8  -4   81.59    4.20
  -5  -8   4   80.69    3.10
  -5  -8   4   81.69    3.40
  -5  -8   4   83.29    3.30
   5  -8  -4   76.99    3.50
   5  -8  -4   77.99    3.30
  -5  -8   4   81.89    3.40
   5  -8  -4   79.49    3.30
  -5  -8   4   83.89    3.90
   5   8  -4   81.99    3.50
  -5   8   4   81.39    3.50
  -5   8   4   89.89    3.70
   5   8  -4   77.49    3.50
  -5   8   4   83.09    3.40
   5   8  -4   82.69    3.70
   5   8  -4   81.39    3.70
   5   8  -4   79.49    3.00
  -4  -8   4   18.30    1.50
  -4  -8   4   19.40    1.60
   4  -8  -4   19.40    2.30
  -4  -8   4   15.50    1.80
   4  -8  -4   17.60    1.90
  -4  -8   4   18.40    1.80
   4  -8  -4   13.30    1.80
  -4  -8   4   15.80    1.50
  -4  -8   4   18.60    1.60
  -4  -8   4   17.80    1.40
   4   8  -4   17.30    1.40
  -4   8   4   19.10    1.70
   4   8  -4   18.80    1.80
   4   8  -4   17.40    1.90
  -4   8   4   19.00    1.70
   4   8  -4   19.30    1.60
  -4   8   4   17.20    1.40
  -4   8   4   22.70    1.50
   4   8  -4   16.20    2.50
  -4   8   4   18.60    2.10
  -3  -8   4  210.38    7.30
  -3  -8   4  213.28    6.90
   3  -8  -4  205.08    7.70
  -3  -8   4  212.28    7.10
  -3  -8   4  209.38    6.50
  -3  -8   4  211.38    7.20
  -3  -8   4  214.68    7.00
  -3  -8   4  205.68    7.20
   3  -8  -4  210.68    8.10
  -3  -8   4  210.88    7.00
  -3  -8   4  213.38    6.70
   3  -8  -4  210.48    7.40
  -3  -8   4  215.88    7.80
   3  -8  -4  204.28    7.00
  -3   8   4  213.48    6.80
   3   8  -4  202.78    7.20
   3   8  -4  204.08    7.30
   3   8  -4  212.08    7.10
  -3   8   4  209.28    7.40
  -3   8   4  211.98    6.90
   3   8  -4  206.18    6.90
   3   8  -4  213.68    7.60
  -3   8   4  217.68    7.40
  -3   8   4  207.88    6.90
  -2  -8   4   93.19    4.10
  -2  -8   4   96.89    3.50
  -2  -8   4   94.49    4.00
   2  -8  -4   93.79    3.90
  -2  -8   4   94.39    4.90
   2  -8  -4   94.19    4.80
  -2  -8   4   94.89    3.70
  -2  -8   4   86.89    4.40
  -2  -8   4   92.49    3.90
   2  -8  -4   90.99    4.00
  -2  -8   4   95.49    3.60
   2   8  -4   98.79    4.20
   2   8  -4   90.59    4.10
  -2   8   4  104.79    5.20
  -2   8   4   96.19    3.80
   2   8  -4   98.39    4.30
   2   8  -4   91.59    4.30
  -2   8   4   95.89    3.70
  -2   8   4   89.39    4.40
   2   8  -4   92.39    5.00
  -2   8   4   91.79    3.70
   2   8  -4   98.99    4.10
  -2   8   4  109.29    6.10
   1  -8  -4   89.49    5.00
  -1  -8   4   94.79    4.30
   1  -8  -4   84.09    4.40
   1  -8  -4   92.39    3.90
  -1  -8   4   83.69    4.10
  -1  -8   4   96.09    4.10
  -1  -8   4   86.39    3.80
   1  -8  -4   92.89    3.60
  -1  -8   4   88.69    3.80
  -1  -8   4   91.29    4.10
  -1  -8   4   89.79    3.90
  -1  -8   4   89.49    3.50
  -1  -8   4   83.69    3.50
  -1  -8   4   92.99    3.30
  -1  -8   4   88.19    4.20
  -1  -8   4   89.79    3.50
  -1   8   4   83.39    3.70
   1   8  -4   96.69    3.80
   1   8  -4   88.89    4.70
  -1   8   4   85.39    3.70
   1   8  -4   91.89    4.40
  -1   8   4   85.69    4.10
  -1   8   4   84.59    4.20
  -1   8   4   90.39    4.10
   1   8  -4   89.69    3.90
  -1   8   4   88.49    3.50
   0  -8   4   33.50    2.20
   0  -8   4   31.00    1.90
   0  -8   4   33.60    1.90
   0  -8   4   34.70    1.80
   0  -8   4   34.20    2.40
   0  -8   4   29.60    2.20
   0  -8   4   35.20    2.00
   0  -8   4   33.20    2.10
   0  -8   4   33.90    3.30
   0  -8   4   33.50    2.10
   0  -8   4   34.30    2.10
   0  -8   4   31.70    1.90
   0  -8  -4   32.80    3.10
   0  -8   4   32.60    1.90
   0   8  -4   33.00    3.70
   0   8  -4   33.30    2.40
   0   8  -4   36.40    2.20
   0   8   4   34.50    2.40
   0   8   4   36.00    2.10
   0   8  -4   32.30    2.50
   0   8   4   31.50    1.70
   0   8   4   32.60    1.70
   0   8   4   33.50    1.90
   1  -8   4   13.30    1.70
   1  -8   4   13.10    1.40
   1  -8   4   12.10    1.20
   1  -8   4   11.60    1.20
   1  -8   4   13.40    1.50
   1  -8   4   12.30    1.30
   1  -8   4   11.60    1.40
   1  -8   4   12.10    1.30
   1  -8   4   14.60    1.80
   1  -8   4   11.50    1.50
   1  -8   4   10.50    1.10
   1  -8   4   13.40    1.40
  -1  -8  -4   15.30    2.50
   1   8   4   11.70    1.40
   1   8   4   13.80    1.80
   1   8   4   13.00    1.10
   1   8   4   11.00    1.70
  -1   8  -4   13.40    1.70
   1   8   4   10.70    1.10
  -1   8  -4   12.20    1.70
   1   8   4   12.40    1.40
   1   8   4   12.00    1.60
  -2  -8  -4   12.60    1.90
   2  -8   4   15.20    1.20
   2  -8   4   17.20    1.60
   2  -8   4   15.70    1.30
   2  -8   4   12.80    1.40
   2  -8   4   17.30    1.60
   2  -8   4   15.50    1.20
   2  -8   4   12.70    1.60
   2  -8   4   14.70    1.20
   2  -8   4   15.10    1.70
   2  -8   4   16.30    1.20
  -2  -8  -4   18.20    2.50
   2  -8   4   14.80    1.40
   2   8   4   18.30    1.80
  -2   8  -4   15.00    2.10
  -2   8  -4   15.50    1.90
  -2   8  -4   15.70    1.70
   2   8   4   14.60    1.70
  -2   8  -4   14.20    2.40
  -2   8  -4   17.10    1.90
   2   8   4   15.50    1.50
   2   8   4   14.60    1.30
  -2   8  -4   11.50    1.80
  -2   8  -4   16.20    2.20
   3  -8   4   57.29    3.10
   3  -8   4   56.59    2.70
   3  -8   4   49.90    3.50
   3  -8   4   56.39    3.70
  -3  -8  -4   51.59    4.30
   3  -8   4   58.09    3.20
   3  -8   4   52.79    3.40
   3  -8   4   61.69    3.20
  -3   8  -4   53.49    3.80
   3   8   4   58.79    3.30
  -3   8  -4   56.89    3.20
   3   8   4   55.29    2.90
  -3   8  -4   54.99    3.60
  -3   8  -4   59.69    5.20
  -3   8  -4   55.99    3.60
  -3   8  -4   51.19    3.40
  -3   8  -4   59.89    3.70
  -4  -8  -4    1.30    2.10
  -4  -8  -4    4.30    1.30
   4  -8   4    4.50    0.80
   4  -8   4    4.90    0.90
   4  -8   4    4.00    0.70
  -4  -8  -4    3.90    1.40
   4  -8   4    5.00    0.90
   4  -8   4    4.90    0.70
  -4  -8  -4    1.80    1.20
  -4   8  -4    4.50    0.90
   4   8   4    4.80    0.80
   4   8   4    4.70    1.00
  -4   8  -4    5.90    1.50
   4   8   4    5.70    1.10
   4   8   4    4.90    1.00
  -4   8  -4    6.90    1.50
  -4   8  -4    4.90    1.20
  -4   8  -4    3.10    1.30
  -4   8  -4    5.40    1.20
   5  -8   4   15.80    1.30
   5  -8   4   13.10    1.00
  -5  -8  -4   16.90    1.90
   5  -8   4   15.80    1.40
  -5  -8  -4   12.70    1.60
  -5  -8  -4   13.20    1.80
   5  -8   4   14.20    1.20
  -5  -8  -4   13.80    1.70
   5  -8   4   13.70    1.00
  -5   8  -4   14.10    1.60
   5   8   4   14.60    0.90
   5   8   4   15.30    1.30
   5   8   4   13.90    1.00
  -5   8  -4   16.50    1.20
  -5   8  -4   13.30    1.50
  -5   8  -4   16.10    1.80
  -6  -8  -4   -0.40    0.50
   6  -8   4    0.20    0.30
  -6  -8  -4   -0.10    0.50
   6  -8   4   -0.10    0.30
   6  -8   4    0.10    0.20
  -6   8  -4   -0.40    0.50
  -6   8  -4    0.40    0.50
   6   8   4   -0.10    0.20
   6   8   4    0.00    0.20
   6  -9  -4    5.00    0.70
  -6  -9   4    6.40    0.80
  -6  -9   4    6.30    0.70
  -6  -9   4    6.20    0.60
   6  -9  -4    7.10    0.70
   6  -9  -4    5.90    1.10
  -6  -9   4    4.80    0.50
  -6   9   4    8.10    0.80
   6   9  -4    7.10    0.70
   6   9  -4    5.40    0.80
  -6   9   4    5.20    0.60
   6   9  -4    7.00    0.80
  -5  -9   4   19.60    1.50
   5  -9  -4   22.60    1.70
  -5  -9   4   20.90    1.70
   5  -9  -4   19.70    1.50
   5  -9  -4   22.40    2.30
   5  -9  -4   23.80    1.40
  -5  -9   4   21.90    1.30
  -5  -9   4   22.70    1.40
  -5  -9   4   22.70    1.30
  -5   9   4   20.70    1.20
   5   9  -4   19.90    1.60
  -5   9   4   21.80    1.50
   5   9  -4   21.60    1.10
  -5   9   4   22.20    1.40
   5   9  -4   21.90    1.80
   5   9  -4   21.10    1.50
   5   9  -4   22.10    1.70
  -4  -9   4   30.50    2.20
  -4  -9   4   30.30    1.70
  -4  -9   4   32.00    1.90
   4  -9  -4   31.40    1.90
  -4  -9   4   32.30    2.00
   4  -9  -4   31.60    2.70
   4  -9  -4   30.50    2.20
  -4  -9   4   31.50    1.90
   4  -9  -4   30.60    2.00
   4   9  -4   31.40    1.70
   4   9  -4   28.70    2.10
  -4   9   4   30.60    1.80
   4   9  -4   30.30    2.20
   4   9  -4   31.10    2.20
  -4   9   4   32.10    1.70
   4   9  -4   29.90    2.10
  -4   9   4   32.60    1.80
  -4   9   4   31.60    2.00
  -3  -9   4    8.40    1.10
  -3  -9   4    5.60    0.90
   3  -9  -4    5.70    1.10
   3  -9  -4    6.40    1.10
  -3  -9   4    5.60    0.90
  -3  -9   4    6.60    0.90
  -3  -9   4    6.70    0.90
  -3  -9   4    8.20    1.10
  -3  -9   4    5.30    0.90
  -3  -9   4    7.20    0.80
  -3  -9   4    7.00    1.20
   3  -9  -4    6.00    1.30
   3  -9  -4    7.20    1.30
   3   9  -4    7.30    1.00
  -3   9   4    5.90    0.90
   3   9  -4    7.60    1.10
  -3   9   4    6.50    1.10
   3   9  -4    8.00    1.40
  -3   9   4    6.40    0.90
   3   9  -4    7.70    1.30
   3   9  -4    7.00    1.30
  -3   9   4    8.40    1.10
  -2  -9   4   32.10    2.00
   2  -9  -4   33.70    2.70
   2  -9  -4   32.40    2.70
  -2  -9   4   31.60    1.70
  -2  -9   4   33.30    2.20
  -2  -9   4   33.60    2.10
  -2  -9   4   32.20    2.00
  -2  -9   4   33.00    1.80
   2  -9  -4   31.10    2.10
  -2  -9   4   31.80    1.80
   2  -9  -4   31.90    2.00
  -2  -9   4   32.60    1.90
  -2  -9   4   32.60    2.00
  -2  -9   4   33.20    2.10
  -2  -9   4   30.40    2.40
  -2  -9   4   34.00    2.10
   2  -9  -4   34.00    2.50
   2   9  -4   34.50    2.30
   2   9  -4   34.10    2.50
  -2   9   4   30.80    2.20
   2   9  -4   33.70    2.40
   2   9  -4   37.30    2.40
   2   9  -4   33.70    2.20
  -2   9   4   33.40    1.90
  -2   9   4   31.10    1.80
   2   9  -4   32.80    2.00
  -2   9   4   35.10    2.10
  -2   9   4   35.50    2.10
  -2   9   4   31.20    1.80
   1  -9  -4   13.00    1.70
  -1  -9   4   12.80    1.40
   1  -9  -4   14.60    2.00
  -1  -9   4   14.40    1.40
  -1  -9   4   13.80    1.40
   1  -9  -4   15.90    1.80
  -1  -9   4   16.20    1.70
  -1  -9   4   15.90    1.30
  -1  -9   4   16.60    1.20
  -1  -9   4   13.40    1.70
  -1  -9   4   13.80    1.40
  -1  -9   4   17.10    1.60
  -1  -9   4   11.40    1.30
   1  -9  -4   16.00    1.60
  -1  -9   4   14.70    1.30
  -1   9   4   14.70    1.20
   1   9  -4   14.30    1.70
  -1   9   4   14.60    1.40
  -1   9   4   15.10    1.50
  -1   9   4   14.50    1.50
  -1   9   4   12.30    1.20
   1   9  -4   14.60    1.70
   1   9  -4   16.70    1.70
   1   9  -4   15.20    1.60
  -1   9   4   14.10    1.70
   0  -9   4   18.20    1.50
   0  -9   4   14.90    1.60
   0  -9   4   17.60    1.40
   0  -9   4   15.50    1.20
   0  -9   4   16.10    1.50
   0  -9   4   15.80    1.30
   0  -9   4   16.50    1.60
   0  -9   4   15.50    1.40
   0  -9   4   15.40    1.40
   0  -9  -4   15.70    2.10
   0  -9   4   15.20    1.70
   0  -9   4   17.00    1.40
   0  -9   4   16.30    1.30
   0   9  -4   12.90    1.70
   0   9   4   14.80    1.10
   0   9  -4   15.70    1.70
   0   9   4   17.90    1.30
   0   9  -4   16.80    1.80
   0   9  -4   17.90    1.90
   0   9   4   15.20    1.70
   0   9   4   16.20    1.20
   0   9   4   15.70    1.50
   0   9  -4   20.10    1.70
   1  -9   4   22.80    1.50
   1  -9   4   22.60    1.80
  -1  -9  -4   22.10    2.50
   1  -9   4   17.70    1.40
   1  -9   4   20.60    1.40
   1  -9   4   18.30    1.40
   1  -9   4   19.10    1.30
   1  -9   4   19.60    1.70
   1  -9   4   20.90    1.80
  -1  -9  -4   21.20    2.60
   1  -9   4   22.30    1.60
   1  -9   4   21.30    1.60
   1  -9   4   19.80    1.50
   1  -9   4   20.00    1.60
   1   9   4   21.60    1.50
   1   9   4   20.60    1.50
   1   9   4   20.70    1.80
  -1   9  -4   20.60    1.90
   1   9   4   19.60    1.60
  -1   9  -4   19.80    2.00
  -1   9  -4   24.20    1.80
   1   9   4   19.20    2.00
   2  -9   4   58.99    2.60
   2  -9   4   57.99    3.10
  -2  -9  -4   61.49    4.00
   2  -9   4   63.29    3.00
  -2  -9  -4   60.69    3.60
   2  -9   4   64.09    3.20
   2  -9   4   57.49    3.20
   2  -9   4   62.89    2.70
   2   9   4   62.59    2.80
  -2   9  -4   64.39    3.10
   2   9   4   65.59    2.90
   2   9   4   60.19    3.30
  -2   9  -4   66.19    3.40
  -2   9  -4   64.49    4.10
  -2   9  -4   62.19    3.50
  -3  -9  -4   12.20    1.60
   3  -9   4    9.10    1.20
   3  -9   4   10.00    1.00
   3  -9   4    9.70    1.00
  -3  -9  -4    9.10    1.70
   3  -9   4    9.90    1.30
   3  -9   4   11.30    1.30
  -3   9  -4   11.60    1.60
  -3   9  -4   12.10    1.70
   3   9   4   10.00    1.30
  -3   9  -4   10.20    1.60
   3   9   4   10.50    1.10
  -3   9  -4    9.80    1.40
  -3   9  -4    9.20    1.20
   4  -9   4    7.30    0.80
   4  -9   4    7.90    1.00
   4  -9   4    7.30    0.80
   4  -9   4    8.50    1.00
   4  -9   4    8.60    1.10
  -4  -9  -4    7.10    1.30
   4   9   4    8.40    0.90
  -4   9  -4    7.90    1.20
  -4   9  -4    8.30    1.30
  -4   9  -4    7.90    1.30
  -4   9  -4    6.40    0.90
   5  -9   4    5.40    0.80
   5  -9   4    5.80    0.80
   5  -9   4    6.00    0.80
   5  -9   4    6.20    0.60
   5  -9   4    5.00    0.60
  -5  -9  -4    5.20    1.00
  -5   9  -4    3.80    0.80
  -5   9  -4    5.90    1.00
  -5   9  -4    3.10    1.00
   5   9   4    6.20    0.50
   5   9   4    5.90    0.60
  -5 -10   4    3.50    0.50
  -5 -10   4    3.50    0.60
   5 -10  -4    3.30    0.80
   5 -10  -4    2.80    0.60
  -5 -10   4    3.80    0.50
  -5  10   4    4.80    0.50
   5  10  -4    5.00    0.70
   5  10  -4    2.90    0.70
   5  10  -4    3.90    0.70
  -5  10   4    3.40    0.60
   4 -10  -4   27.70    1.90
  -4 -10   4   26.50    1.50
  -4 -10   4   25.50    1.70
  -4 -10   4   27.80    1.90
  -4 -10   4   28.70    1.60
   4 -10  -4   27.60    1.80
   4 -10  -4   28.70    2.40
   4  10  -4   28.30    1.80
  -4  10   4   29.50    1.50
   4  10  -4   26.70    1.90
   4  10  -4   28.00    1.30
  -4  10   4   27.80    1.50
   4  10  -4   28.20    1.90
  -4  10   4   27.80    1.70
  -3 -10   4   40.80    1.80
   3 -10  -4   36.10    2.60
   3 -10  -4   43.30    2.20
  -3 -10   4   40.40    2.70
   3 -10  -4   38.40    2.60
   3 -10  -4   47.40    3.30
  -3 -10   4   33.70    2.90
  -3 -10   4   43.50    2.10
  -3 -10   4   41.20    2.40
  -3 -10   4   39.50    2.20
  -3 -10   4   37.30    2.90
   3  10  -4   42.90    2.20
  -3  10   4   39.40    2.00
  -3  10   4   40.70    2.00
   3  10  -4   39.60    2.30
  -3  10   4   41.30    2.00
  -3  10   4   41.30    2.10
   3  10  -4   34.20    2.80
  -3  10   4   42.80    2.90
   2 -10  -4    3.20    1.10
  -2 -10   4    3.10    0.70
  -2 -10   4    2.60    0.70
  -2 -10   4    2.70    0.70
  -2 -10   4    2.90    0.70
  -2 -10   4    1.50    0.60
  -2 -10   4    1.80    0.60
   2 -10  -4    2.30    1.00
  -2 -10   4    2.20    0.50
  -2 -10   4    2.30    0.70
  -2 -10   4    1.60    0.80
   2 -10  -4    2.00    0.80
   2 -10  -4    1.80    0.80
   2 -10  -4    2.70    0.70
  -2 -10   4    3.50    0.70
  -2  10   4    1.70    0.60
   2  10  -4    2.20    0.80
   2  10  -4    2.70    0.70
  -2  10   4    2.50    0.60
  -2  10   4    3.30    0.70
  -2  10   4    2.80    0.80
  -2  10   4    2.40    0.60
   2  10  -4    3.30    1.00
   2  10  -4    3.30    1.00
   2  10  -4    3.00    0.90
  -2  10   4    2.10    0.60
  -1 -10   4   34.60    2.00
  -1 -10   4   33.80    1.70
  -1 -10   4   34.00    2.00
   1 -10  -4   33.20    2.60
  -1 -10   4   33.00    2.10
  -1 -10   4   32.90    2.00
  -1 -10   4   30.10    1.80
  -1 -10   4   32.10    1.80
  -1 -10   4   36.00    2.20
  -1 -10   4   33.40    2.00
  -1 -10   4   34.20    1.90
   1  10  -4   38.30    2.40
   1  10  -4   34.00    2.00
  -1  10   4   33.40    1.80
  -1  10   4   32.90    1.80
  -1  10   4   34.90    2.00
  -1  10   4   35.90    1.80
  -1  10   4   33.40    2.00
  -1  10   4   32.80    2.20
   1  10  -4   34.60    2.50
   1  10  -4   35.10    2.40
   0 -10   4    9.50    1.20
   0 -10  -4    9.80    1.60
   0 -10   4   10.00    1.10
   0 -10   4    7.40    1.10
   0 -10   4   11.50    1.20
   0 -10   4    8.80    1.10
   0 -10   4    8.40    1.00
   0 -10   4    8.90    1.00
   0 -10   4    8.90    1.00
   0  10  -4   11.20    1.40
   0  10   4   10.60    1.20
   0  10  -4    9.90    1.20
   0  10   4    9.30    0.90
   0  10   4   10.80    1.00
   0  10   4   10.50    1.00
   0  10   4   11.10    1.40
   1 -10   4   69.89    3.30
   1 -10   4   67.29    3.20
   1 -10   4   68.99    3.00
   1 -10   4   65.69    2.60
  -1 -10  -4   65.09    3.70
   1 -10   4   73.89    3.00
   1 -10   4   70.09    2.80
   1 -10   4   71.49    3.20
   1 -10   4   70.19    2.90
   1 -10   4   65.29    2.80
   1  10   4   65.19    3.40
  -1  10  -4   73.89    3.50
  -1  10  -4   72.69    3.80
  -1  10  -4   70.59    3.10
   1  10   4   68.39    2.90
   1  10   4   67.39    2.90
  -2 -10  -4    6.50    1.80
   2 -10   4    3.80    0.60
   2 -10   4    3.30    0.80
   2 -10   4    4.40    0.70
   2 -10   4    4.10    0.80
  -2 -10  -4    3.40    1.60
   2 -10   4    3.70    0.80
  -2  10  -4    4.80    0.90
   2  10   4    3.40    0.70
   2  10   4    4.20    0.90
  -2  10  -4    4.80    1.10
  -2  10  -4    4.90    1.40
  -3 -10  -4   20.90    2.10
  -3 -10  -4   27.20    2.00
   3 -10   4   24.30    1.30
   3 -10   4   22.10    1.50
   3 -10   4   22.70    1.30
   3 -10   4   23.80    1.60
  -3  10  -4   25.10    2.20
   3  10   4   25.70    1.50
  -3  10  -4   26.50    1.80
  -3  10  -4   24.80    1.80
  -3  10  -4   23.10    1.50
  -4 -10  -4    9.80    1.30
   4 -10   4   12.20    0.80
   4 -10   4   11.40    0.90
   4 -10   4   11.80    1.00
  -4  10  -4   14.60    1.50
   4  10   4   12.10    0.90
   4 -11  -4   31.80    1.70
  -4 -11   4   31.80    1.50
  -4 -11   4   32.10    1.40
   4 -11  -4   32.60    2.10
  -4 -11   4   31.40    1.40
  -4 -11   4   28.20    1.90
   4  11  -4   31.20    2.00
  -4  11   4   31.50    1.50
  -4  11   4   29.10    1.30
   4  11  -4   31.80    1.60
  -3 -11   4   34.60    2.10
  -3 -11   4   33.50    2.00
   3 -11  -4   40.30    3.50
  -3 -11   4   30.00    2.10
   3 -11  -4   31.00    1.80
  -3 -11   4   33.90    1.70
   3 -11  -4   35.70    2.10
  -3 -11   4   32.20    1.60
  -3  11   4   31.00    1.50
  -3  11   4   30.80    1.50
   3  11  -4   32.40    1.50
   3  11  -4   30.30    1.90
  -3  11   4   30.50    1.70
   3  11  -4   32.60    1.90
  -3  11   4   32.90    1.70
   2 -11  -4    0.50    0.70
  -2 -11   4    0.70    0.40
  -2 -11   4    0.00    0.30
   2 -11  -4    0.00    0.50
   2 -11  -4    0.60    0.60
  -2 -11   4    0.30    0.40
  -2 -11   4    0.60    0.50
  -2 -11   4    0.80    0.50
  -2 -11   4    0.30    0.40
  -2 -11   4   -0.10    0.30
   2  11  -4    0.20    0.40
  -2  11   4   -0.10    0.30
  -2  11   4    0.10    0.40
  -2  11   4   -0.10    0.30
  -2  11   4    0.20    0.30
   2  11  -4    0.20    0.50
  -1 -11   4   27.00    2.00
  -1 -11   4   24.30    1.40
  -1 -11   4   25.00    1.40
   1 -11  -4   26.70    2.10
  -1 -11   4   23.60    1.50
  -1 -11   4   27.50    1.60
  -1 -11   4   25.40    1.60
   1  11  -4   24.80    1.90
  -1  11   4   23.80    1.30
   1  11  -4   22.10    1.40
  -1  11   4   23.90    1.50
  -1  11   4   24.80    1.40
   0 -11   4   70.89    2.80
   0 -11   4   75.09    2.90
   0 -11   4   73.59    2.90
   0 -11   4   66.69    2.70
   0 -11   4   69.69    3.10
   0 -11  -4   72.69    3.60
   0 -11   4   78.29    3.30
   0  11   4   75.29    2.90
   0  11  -4   72.49    2.80
   0  11  -4   70.49    3.50
   0  11   4   70.69    2.70
  -1 -11  -4   12.20    1.60
   1 -11   4   13.30    1.10
   1 -11   4   14.80    1.10
   1 -11   4   15.70    1.30
   1 -11   4   12.90    1.00
   1 -11   4   14.20    1.20
   1 -11   4   14.20    1.10
   1  11   4   14.60    1.10
   1  11   4   13.00    1.00
  -1  11  -4   14.70    1.50
  -1  11  -4   16.00    1.20
   2 -11   4   18.50    1.20
   2 -11   4   16.50    1.20
   2 -11   4   16.10    1.20
  -2 -11  -4   15.00    1.70
   2 -11   4   15.00    1.00
  -2 -11  -4   15.50    1.60
  -2  11  -4   16.70    1.10
  -2  11  -4   16.80    1.60
   2  11   4   18.10    1.60
   2  11   4   14.40    1.10
   3 -11   4   44.70    2.00
   3 -11   4   39.60    1.70
  -3 -11  -4   42.50    2.20
   3 -11   4   43.80    1.90
   3 -11   4   39.30    1.80
  -3 -11  -4   45.30    2.10
  -3  11  -4   42.60    2.20
  -3  11  -4   39.30    2.00
   3  11   4   37.20    1.70
  -2 -12   4    3.10    0.60
  -2 -12   4    4.40    0.90
   2 -12  -4    4.20    1.10
  -2 -12   4    3.10    0.50
  -2 -12   4    3.00    0.60
  -2  12   4    3.10    0.50
  -2  12   4    2.30    0.40
  -2  12   4    1.50    0.40
   2  12  -4    2.80    0.50
   2  12  -4    3.60    0.60
  -1 -12   4    9.30    0.80
  -1 -12   4   11.60    0.90
   1 -12  -4    9.80    1.10
  -1 -12   4    9.60    0.90
  -1 -12   4    8.70    0.80
  -1 -12   4   10.10    1.10
   1  12  -4    6.90    0.90
   1  12  -4    9.50    0.90
  -1  12   4    9.70    0.80
   0 -12   4   29.10    1.50
   0 -12   4   32.10    1.70
   0 -12   4   33.10    1.40
   0 -12   4   27.80    1.90
   0 -12  -4   28.60    1.80
   0 -12   4   29.10    1.50
   0 -12   4   32.30    1.40
   0  12   4   28.60    1.50
   0  12  -4   31.50    1.80
   1 -12   4    6.50    0.70
   1 -12   4    4.40    0.60
   1 -12   4    5.50    0.90
  -1 -12  -4    6.00    0.90
   1 -12   4    4.70    0.60
   1 -12   4    4.40    0.60
  -1  12  -4    3.80    0.70
  -1  12  -4    3.50    1.00
   1  12   4    5.20    0.70
  -2 -12  -4    6.50    0.90
   2 -12   4    6.20    0.50
   2 -12   4    7.00    0.60
   2 -12   4    7.40    0.70
   2 -12   4    6.50    0.60
  -2  12  -4    5.90    0.70
   2  12   4    6.10    0.50
  -2  12  -4    6.50    0.70
   2  12   4    6.50    0.60
  -8   0   5   27.40    1.50
   8   0  -5   28.80    1.70
  -8   0   5   28.50    1.60
  -8   0   5   27.60    1.60
  -8   0   5   27.10    1.50
  -8   0   5   28.00    1.60
  -8   0   5   29.50    1.50
   8   0  -5   25.60    1.70
  -8   0   5   27.90    1.50
  -7   0   5  136.59    4.80
  -7   0   5  139.99    5.00
  -7   0   5  132.19    5.10
  -7   0   5  133.59    4.70
  -7   0   5  136.09    5.10
  -7   0   5  137.29    5.00
   7   0  -5  133.79    4.50
  -7   0   5  138.59    4.90
   7   0  -5  133.59    5.10
   6   0  -5  251.87    7.80
  -6   0   5  254.57    8.20
  -6   0   5  245.78    8.20
  -6   0   5  266.07    8.50
  -6   0   5  256.77    8.30
   6   0  -5  248.98    8.50
  -6   0   5  253.97    8.40
  -6   0   5  238.08    8.20
  -6   0   5  246.28    8.00
  -6   0   5  254.17    8.10
   6   0  -5  254.77    8.20
  -6   0   5  257.87    8.00
  -5   0   5  320.77    9.80
   5   0  -5  308.47    9.10
  -5   0   5  302.67    9.00
  -5   0   5  296.77    9.90
  -5   0   5  318.57    9.50
   5   0  -5  311.97    9.10
   5   0  -5  304.57   10.80
  -5   0   5  303.07    9.10
   5   0  -5  300.07   10.50
   5   0  -5  304.27    9.50
  -5   0   5  308.07    9.30
  -5   0   5  302.67    9.80
  -5   0   5  306.97    9.40
   5   0  -5  317.17    9.30
   5   0  -5  306.77   11.30
   4   0  -5  169.68    5.40
  -4   0   5  166.88    5.60
  -4   0   5  167.08    5.20
   4   0  -5  172.68    7.00
  -4   0   5  173.98    5.30
  -4   0   5  171.08    5.80
  -4   0   5  168.88    5.40
  -4   0   5  170.18    6.00
   4   0  -5  170.38    6.40
   4   0  -5  167.88    6.30
   4   0  -5  173.68    5.30
  -3   0   5    7.50    0.80
  -3   0   5    7.60    0.80
  -3   0   5    7.90    0.60
  -3   0   5    7.50    0.70
   3   0  -5    8.00    1.00
   3   0  -5    7.70    1.10
   3   0  -5    7.10    0.70
  -3   0   5    7.10    0.90
   3   0  -5    7.60    1.20
   3   0  -5    7.80    0.60
  -3   0   5    6.90    0.80
  -2   0   5 2725.53   83.19
  -1   0   5   22.00    0.80
  -1   0   5   20.70    1.10
  -1   0   5   20.20    0.90
  -1   0  -5  198.98    6.00
   1   0   5  210.38    6.00
  -1   0  -5  207.78    6.50
   2   0   5  140.99    4.30
   2   0   5  122.59    4.30
  -2   0  -5  134.99    5.50
   2   0   5  133.49    4.30
   2   0   5  141.09    4.00
  -2   0  -5  138.59    4.70
  -2   0  -5  144.49    5.30
   2   0   5  133.29    4.40
  -3   0  -5   17.40    1.30
  -3   0  -5   19.30    1.60
   3   0   5   14.30    1.20
   3   0   5   17.00    0.90
   3   0   5   16.90    1.00
   3   0   5   17.00    1.20
   3   0   5   16.80    1.30
  -3   0  -5   18.20    1.40
  -3   0  -5   17.10    1.80
   4   0   5    4.50    0.60
   4   0   5    4.40    0.80
   4   0   5    4.30    0.80
  -4   0  -5    2.70    1.10
  -4   0  -5    4.60    1.10
   4   0   5    3.10    0.80
   4   0   5    3.80    0.80
  -4   0  -5    3.30    0.90
  -4   0  -5    2.90    0.90
   4   0   5    3.30    0.50
  -4   0  -5    7.40    1.60
   4   0   5    4.30    0.60
   5   0   5   28.30    1.60
   5   0   5   25.10    1.90
   5   0   5   22.40    2.10
  -5   0  -5   22.40    2.50
   5   0   5   23.60    1.40
   5   0   5   24.80    1.80
   5   0   5   27.20    2.20
   5   0   5   25.50    2.30
   5   0   5   25.80    1.40
   5   0   5   27.30    1.50
  -5   0  -5   26.80    2.40
   5   0   5   29.00    2.40
   5   0   5   22.40    1.80
   5   0   5   26.20    1.70
   5   0   5   25.20    1.70
   6   0   5   24.20    1.60
   6   0   5   20.20    1.80
   6   0   5   22.40    1.40
  -6   0  -5   20.60    2.30
   6   0   5   21.50    1.30
   6   0   5   23.20    1.30
   6   0   5   21.80    2.00
   6   0   5   22.70    1.30
  -6   0  -5   18.70    2.50
  -7   0  -5   17.50    2.00
   7   0   5   20.60    1.60
   7   0   5   20.00    1.20
   7   0   5   19.60    1.50
   7   0   5   19.80    1.10
   7   0   5   20.90    1.20
  -7   0  -5   18.00    2.10
   7   0   5   22.20    1.30
  -8  -1   5   72.19    2.80
  -8  -1   5   69.79    2.90
   8  -1  -5   70.79    2.90
  -8  -1   5   69.79    2.70
  -8  -1   5   77.99    2.70
  -8  -1   5   75.49    2.70
   8  -1  -5   74.49    3.00
  -8  -1   5   69.69    2.80
  -8  -1   5   71.59    2.80
  -8   1   5   70.29    2.80
  -8   1   5   67.09    2.60
  -8   1   5   64.09    2.90
   8   1  -5   72.89    3.00
  -8   1   5   70.29    2.60
  -8   1   5   67.69    2.70
  -8   1   5   71.69    2.90
   7  -1  -5  189.98    6.70
  -7  -1   5  186.38    6.20
  -7  -1   5  186.68    6.60
  -7  -1   5  194.08    6.40
  -7  -1   5  185.28    6.20
  -7  -1   5  190.58    6.40
  -7  -1   5  194.48    6.30
   7  -1  -5  186.18    6.50
  -7  -1   5  188.48    6.40
   7  -1  -5  188.08    5.80
  -7   1   5  180.48    6.00
   7   1  -5  187.28    5.90
  -7   1   5  182.98    6.00
  -7   1   5  180.08    6.30
  -7   1   5  190.08    6.50
  -7   1   5  188.68    6.30
  -7   1   5  187.38    6.20
   7   1  -5  189.98    6.70
  -7   1   5  184.88    6.30
   6  -1  -5  431.76   12.80
   6  -1  -5  421.16   13.00
  -6  -1   5  412.36   12.40
  -6  -1   5  431.36   12.80
  -6  -1   5  432.46   13.00
  -6  -1   5  431.16   13.10
   6  -1  -5  435.26   13.50
  -6  -1   5  431.56   12.70
   6  -1  -5  418.76   12.30
   6  -1  -5  434.36   12.90
  -6  -1   5  426.76   12.90
  -6  -1   5  429.76   12.90
  -6   1   5  423.66   12.90
  -6   1   5  422.26   12.60
  -6   1   5  427.16   12.70
   6   1  -5  426.56   12.70
  -6   1   5  410.06   12.30
  -6   1   5  420.96   12.50
  -6   1   5  439.06   12.50
  -6   1   5  452.75   13.40
  -6   1   5  425.86   13.30
   6   1  -5  414.56   12.30
  -6   1   5  431.56   12.90
  -6   1   5  424.16   12.60
   5  -1  -5  142.19    4.90
  -5  -1   5  151.58    5.50
   5  -1  -5  146.19    4.80
  -5  -1   5  142.49    5.10
   5  -1  -5  139.29    5.90
  -5  -1   5  146.39    5.20
  -5  -1   5  135.89    5.40
  -5  -1   5  139.19    5.60
   5  -1  -5  139.99    5.10
  -5  -1   5  141.99    4.80
  -5  -1   5  141.69    4.60
  -5   1   5  142.79    5.50
   5   1  -5  142.79    5.10
  -5   1   5  137.79    4.80
  -5   1   5  141.99    4.70
   5   1  -5  149.59    5.00
  -5   1   5  140.39    4.90
   5   1  -5  146.39    5.90
  -5   1   5  136.89    5.40
   5   1  -5  146.19    6.10
  -5   1   5  140.19    4.90
  -5   1   5  142.09    5.20
  -5   1   5  146.29    5.00
   5   1  -5  145.69    6.70
   4  -1  -5  482.05   13.50
  -4  -1   5  473.65   15.70
  -4  -1   5  471.05   13.80
  -4  -1   5  476.85   13.30
   4  -1  -5  482.15   13.40
   4  -1  -5  480.35   14.70
  -4  -1   5  472.75   13.50
  -4  -1   5  482.15   14.00
   4  -1  -5  482.75   15.00
  -4  -1   5  474.35   13.80
   4  -1  -5  477.45   13.60
   4   1  -5  483.05   15.20
  -4   1   5  478.05   13.40
   4   1  -5  476.15   13.40
   4   1  -5  481.25   13.60
   4   1  -5  488.05   15.90
  -4   1   5  488.35   13.70
  -4   1   5  492.95   16.30
   4   1  -5  495.05   15.40
  -4   1   5  487.95   13.90
  -4   1   5  479.15   13.60
  -4   1   5  494.95   13.60
  -3  -1   5  151.08    4.50
   3  -1  -5  152.28    5.50
  -3  -1   5  134.09    5.00
   3  -1  -5  158.18    5.40
  -3  -1   5  150.68    5.00
   3  -1  -5  154.98    5.90
   3  -1  -5  155.88    5.40
  -3  -1   5  144.39    4.70
  -3  -1   5  151.98    5.20
  -3  -1   5  152.08    4.50
   3   1  -5  155.88    5.40
  -3   1   5  156.38    4.90
   3   1  -5  163.38    5.30
  -3   1   5  147.89    4.80
  -3   1   5  146.29    4.80
   3   1  -5  151.98    4.50
  -3   1   5  153.48    5.10
  -3   1   5  148.69    4.60
   3   1  -5  155.98    5.70
  -3   1   5  149.09    4.60
   3   1  -5  142.49    4.60
  -2  -1   5   89.39    2.80
  -2  -1   5   90.79    3.40
   2  -1  -5   97.09    4.10
   2  -1  -5   94.69    3.90
   2  -1  -5   87.79    2.70
   2  -1  -5   92.39    3.60
  -2  -1   5   87.29    3.10
  -2  -1   5   92.19    3.10
   2   1  -5   86.69    2.60
  -2   1   5   89.19    2.80
  -2   1   5   89.59    2.90
  -2   1   5   90.29    3.10
   2   1  -5   92.29    3.40
   2   1  -5   91.29    3.20
   2   1  -5   91.19    3.10
  -2   1   5   94.59    3.30
  -1  -1   5  361.16   10.00
  -1  -1   5  366.86    9.80
   1  -1  -5  367.96   10.20
   1  -1  -5  363.96   10.10
   1  -1  -5  363.36   10.20
  -1  -1   5  359.16   10.40
  -1   1   5  359.56   10.20
   0  -1   5   74.59    2.60
   0  -1  -5   68.89    2.30
   0  -1  -5   69.49    2.30
   0  -1  -5   69.69    2.40
   0  -1   5   70.79    2.40
   0  -1   5   71.79    2.20
   0   1  -5   66.59    2.70
   0   1  -5   67.09    2.40
   0   1  -5   69.09    2.90
  -1  -1  -5  216.18    6.40
   1  -1   5  208.88    6.20
  -1  -1  -5  220.58    5.90
   1  -1   5  209.78    5.90
  -1   1  -5  201.88    6.70
   1   1   5  209.28    6.40
  -1   1  -5  207.68    6.00
   1   1   5  209.98    6.10
   1   1   5  217.58    6.10
  -2  -1  -5  562.84   16.00
  -2  -1  -5  561.84   17.60
  -2  -1  -5  584.24   15.50
   2  -1   5  558.34   15.50
  -2  -1  -5  550.54   15.50
   2  -1   5  557.94   15.60
   2  -1   5  592.24   15.50
   2  -1   5  538.65   15.50
  -2   1  -5  572.84   15.50
  -2   1  -5  567.64   16.50
  -2   1  -5  572.84   15.90
   2   1   5  560.04   15.50
   2   1   5  555.44   16.40
   2   1   5  556.94   15.40
   2   1   5  558.64   15.90
   2   1   5  561.74   15.60
  -3  -1  -5   26.40    2.50
   3  -1   5   28.40    1.70
  -3  -1  -5   27.50    2.40
   3  -1   5   30.20    1.60
   3  -1   5   30.30    1.40
  -3  -1  -5   30.90    1.90
   3  -1   5   30.60    1.30
  -3  -1  -5   31.90    2.10
   3  -1   5   28.10    1.70
  -3  -1  -5   30.50    1.80
  -3   1  -5   32.80    1.90
   3   1   5   29.00    1.60
   3   1   5   30.10    1.30
   3   1   5   30.80    1.40
   3   1   5   32.50    1.90
   3   1   5   25.50    1.50
  -3   1  -5   32.60    1.80
  -3   1  -5   28.50    2.00
   3   1   5   29.10    1.90
  -3   1  -5   29.10    2.30
  -4  -1  -5   11.30    1.50
   4  -1   5   11.00    1.20
   4  -1   5   13.00    1.00
  -4  -1  -5    9.90    2.00
  -4  -1  -5   13.00    1.60
   4  -1   5   12.90    1.40
   4  -1   5   11.80    1.30
  -4  -1  -5   11.90    1.80
   4  -1   5   12.40    0.90
  -4  -1  -5   10.40    2.00
  -4  -1  -5   10.60    1.70
   4  -1   5   12.80    1.00
  -4   1  -5   13.60    2.10
   4   1   5   13.40    1.30
   4   1   5   12.10    1.00
   4   1   5   13.30    1.30
  -4   1  -5   13.70    1.70
   4   1   5   12.90    0.90
  -4   1  -5   15.40    2.00
   4   1   5   13.80    1.00
   4   1   5   14.90    2.30
   4   1   5   13.50    1.30
  -4   1  -5   12.20    1.60
  -4   1  -5   10.40    1.40
   5  -1   5    6.00    1.30
   5  -1   5    4.20    1.00
   5  -1   5    5.30    1.00
   5  -1   5    4.50    0.70
   5  -1   5    6.10    0.70
   5  -1   5    6.50    1.20
   5  -1   5    4.60    0.70
  -5  -1  -5    3.90    1.20
   5  -1   5    4.20    0.80
   5  -1   5    5.60    0.70
   5  -1   5    5.00    0.90
  -5  -1  -5    4.20    1.30
   5  -1   5    4.10    1.00
   5  -1   5    5.40    1.20
   5   1   5    4.50    0.70
   5   1   5    4.80    0.70
  -5   1  -5    5.70    1.30
  -5   1  -5    6.40    1.50
   5   1   5    5.90    1.50
  -5   1  -5    6.30    1.50
   5   1   5    5.60    0.90
   5   1   5    4.70    0.70
   5   1   5    4.50    0.80
   5   1   5    2.90    1.00
   5   1   5    5.10    1.10
  -5   1  -5    5.70    1.40
   5   1   5    5.00    0.70
   6  -1   5   25.10    1.60
   6  -1   5   22.20    1.40
   6  -1   5   21.60    1.80
   6  -1   5   21.50    2.70
   6  -1   5   23.40    2.00
   6  -1   5   25.50    1.40
  -6  -1  -5   25.00    3.00
   6  -1   5   22.70    1.30
   6  -1   5   23.80    1.40
   6   1   5   25.00    1.60
   6   1   5   25.50    1.40
   6   1   5   22.50    1.40
  -6   1  -5   20.70    2.60
   6   1   5   22.50    1.30
   6   1   5   22.50    2.00
  -6   1  -5   27.10    2.50
   6   1   5   22.10    1.30
   6   1   5   20.90    1.80
  -7  -1  -5   19.00    2.10
   7  -1   5   19.00    1.20
   7  -1   5   21.20    1.10
  -7  -1  -5   15.60    1.90
   7  -1   5   24.30    1.50
   7  -1   5   19.40    1.10
   7  -1   5   20.80    1.20
   7  -1   5   21.60    1.60
  -7   1  -5   23.10    2.30
   7   1   5   18.10    1.10
   7   1   5   22.00    1.30
  -7   1  -5   16.20    2.10
   7   1   5   19.90    1.20
   7   1   5   18.20    1.10
   7   1   5   18.70    1.50
   7   1   5   19.80    1.60
   8  -2  -5   17.40    1.30
  -8  -2   5   16.70    1.20
  -8  -2   5   19.60    1.20
  -8  -2   5   17.70    1.30
  -8  -2   5   18.70    1.20
  -8  -2   5   19.70    1.20
   8  -2  -5   17.70    1.40
  -8   2   5   20.20    1.30
  -8   2   5   18.90    1.20
  -8   2   5   18.20    1.20
   8   2  -5   19.90    1.40
  -7  -2   5   71.89    3.00
  -7  -2   5   74.19    3.20
  -7  -2   5   67.89    3.10
  -7  -2   5   78.89    3.20
   7  -2  -5   68.99    3.10
  -7  -2   5   73.19    3.40
   7  -2  -5   68.89    3.30
   7  -2  -5   69.39    2.80
  -7  -2   5   67.99    2.80
  -7  -2   5   72.49    3.00
  -7   2   5   68.09    2.70
  -7   2   5   67.09    3.10
  -7   2   5   67.79    2.80
   7   2  -5   66.19    3.30
  -7   2   5   67.99    3.00
  -7   2   5   69.49    2.90
  -7   2   5   64.59    2.70
   7   2  -5   69.79    2.70
   6  -2  -5   18.00    1.60
   6  -2  -5   16.80    1.30
  -6  -2   5   18.90    1.80
  -6  -2   5   16.50    1.60
  -6  -2   5   21.70    1.70
  -6  -2   5   18.40    1.40
  -6  -2   5   19.30    1.50
  -6  -2   5   17.20    1.70
   6  -2  -5   18.30    2.20
   6  -2  -5   14.80    1.60
  -6  -2   5   15.60    1.60
  -6   2   5   19.30    2.00
  -6   2   5   15.20    1.80
  -6   2   5   18.20    1.70
   6   2  -5   17.80    1.30
  -6   2   5   17.50    1.30
  -6   2   5   14.20    1.40
   6   2  -5   17.40    1.50
  -6   2   5   17.20    1.50
  -6   2   5   19.10    1.40
  -6   2   5   18.60    1.50
  -6   2   5   16.10    1.50
   6   2  -5   17.90    1.70
  -5  -2   5  102.19    4.30
  -5  -2   5  102.09    4.20
  -5  -2   5  106.89    4.10
   5  -2  -5  100.59    4.10
   5  -2  -5  106.19    4.00
  -5  -2   5  107.39    3.90
  -5  -2   5  101.69    3.80
   5  -2  -5  106.49    4.20
  -5  -2   5  102.29    3.60
   5  -2  -5  107.89    3.90
  -5  -2   5  111.49    4.50
  -5  -2   5   97.99    5.20
   5   2  -5  114.19    7.10
  -5   2   5  106.89    3.80
  -5   2   5  105.39    4.10
   5   2  -5  104.79    4.00
   5   2  -5  109.99    3.80
  -5   2   5  106.99    4.00
  -5   2   5  107.59    5.50
  -5   2   5  104.19    3.80
  -5   2   5  105.89    3.90
  -5   2   5  102.69    4.50
   5   2  -5  107.29    5.50
   5   2  -5  103.69    4.10
   4  -2  -5  617.54   19.40
  -4  -2   5  639.24   18.20
  -4  -2   5  599.14   17.10
  -4  -2   5  617.54   18.10
   4  -2  -5  646.94   20.50
  -4  -2   5  635.44   17.80
   4  -2  -5  647.04   20.30
  -4  -2   5  617.94   17.50
  -4  -2   5  597.34   16.90
   4  -2  -5  618.54   17.10
  -4  -2   5  617.84   17.00
   4  -2  -5  615.44   17.20
  -4   2   5  625.74   17.30
  -4   2   5  634.44   17.80
   4   2  -5  625.64   17.10
  -4   2   5  638.14   17.40
   4   2  -5  617.04   18.00
   4   2  -5  611.54   18.20
  -4   2   5  613.34   17.30
  -4   2   5  601.84   18.90
  -4   2   5  617.64   17.80
   4   2  -5  617.64   18.90
  -4   2   5  617.04   17.10
   4   2  -5  619.54   17.30
  -3  -2   5  120.89    3.90
   3  -2  -5  129.69    4.90
   3  -2  -5  128.69    4.00
  -3  -2   5  126.79    4.40
  -3  -2   5  121.69    4.40
  -3  -2   5  120.99    4.00
   3  -2  -5  131.19    4.10
   3  -2  -5  130.79    4.20
   3  -2  -5  131.29    5.10
  -3  -2   5  127.59    4.70
  -3  -2   5  132.49    3.90
  -3  -2   5  119.59    4.30
   3  -2  -5  131.19    5.50
  -3   2   5  129.29    4.10
   3   2  -5  131.69    4.50
  -3   2   5  128.29    4.20
  -3   2   5  130.19    4.60
   3   2  -5  110.69    4.60
   3   2  -5  128.09    5.00
   3   2  -5  129.79    4.00
   3   2  -5  133.39    4.60
  -3   2   5  126.99    4.20
  -3   2   5  127.49    4.00
  -3   2   5  131.89    4.30
   2  -2  -5 1469.45   38.70
   2   2  -5 1448.66   38.80
  -1   2   5 4438.86  130.59
   0  -2  -5   36.40    1.70
   0  -2  -5   36.80    1.70
   0  -2  -5   37.90    1.70
   0  -2   5   37.90    1.80
   0  -2  -5   35.90    1.30
   0  -2   5   35.40    1.40
   0  -2   5   37.90    1.60
   0   2  -5   39.10    2.10
   0   2  -5   35.50    1.90
   0   2   5   36.30    1.40
   0   2   5   35.50    1.60
  -1  -2  -5   10.10    0.90
  -1  -2  -5   10.30    1.00
  -1  -2  -5   11.40    0.70
   1  -2   5   12.50    0.90
  -1  -2  -5   10.50    0.90
   1  -2   5   10.70    0.70
   1   2   5   11.30    0.90
  -1   2  -5   12.50    0.80
   1   2   5   10.70    0.70
   1   2   5    9.90    1.00
  -1   2  -5   11.00    0.90
  -2  -2  -5  194.78    5.80
   2  -2   5  191.28    5.50
  -2  -2  -5  190.88    6.40
  -2  -2  -5  189.88    5.90
   2  -2   5  182.18    5.80
  -2  -2  -5  193.88    6.90
   2  -2   5  177.98    5.80
   2  -2   5  187.08    5.40
   2  -2   5  185.18    5.40
  -2   2  -5  183.48    5.60
  -2   2  -5  175.08    5.90
   2   2   5  182.18    6.10
   2   2   5  186.98    6.00
   2   2   5  184.78    6.20
   2   2   5  176.58    5.60
   2   2   5  187.08    5.60
  -2   2  -5  181.88    6.60
   3  -2   5  314.77    8.80
   3  -2   5  313.67    9.40
   3  -2   5  294.47    9.60
   3  -2   5  318.97    9.20
  -3  -2  -5  299.77   10.80
  -3  -2  -5  319.97   10.80
   3  -2   5  309.97    8.90
  -3  -2  -5  325.87    9.80
  -3  -2  -5  322.37   10.30
   3  -2   5  294.07    9.40
  -3  -2  -5  312.47    9.50
   3  -2   5  313.57    9.40
  -3   2  -5  312.07   10.60
   3   2   5  321.27    9.80
  -3   2  -5  332.37    9.60
  -3   2  -5  320.47    9.80
  -3   2  -5  303.67    9.90
   3   2   5  304.47    9.10
   3   2   5  308.77    9.10
   3   2   5  318.77    9.80
  -4  -2  -5  113.09    4.60
   4  -2   5  106.39    4.30
   4  -2   5  102.19    5.20
  -4  -2  -5   93.69    5.50
  -4  -2  -5  110.49    4.80
   4  -2   5  104.89    3.60
  -4  -2  -5  106.89    5.70
   4  -2   5  109.59    4.30
   4  -2   5  110.59    3.70
  -4  -2  -5  103.29    5.50
   4  -2   5  106.59    4.20
  -4  -2  -5  112.49    5.20
  -4  -2  -5  114.79    5.10
   4  -2   5  114.29    3.90
   4   2   5  109.99    4.50
   4   2   5  113.69    3.80
  -4   2  -5  115.59    5.10
   4   2   5  108.59    4.60
  -4   2  -5  113.99    4.90
   4   2   5  106.19    4.00
  -4   2  -5  111.89    5.90
  -4   2  -5  107.19    5.10
   4   2   5  110.29    3.60
  -4   2  -5  106.69    4.50
   4   2   5  108.59    3.80
   4   2   5  107.49    4.00
  -4   2  -5  113.09    5.10
  -5  -2  -5  350.86   11.80
   5  -2   5  334.67   10.30
  -5  -2  -5  316.77   12.20
   5  -2   5  338.27    9.90
  -5  -2  -5  301.17   12.30
   5  -2   5  348.77   10.50
   5  -2   5  338.77    9.70
   5  -2   5  344.87   10.50
   5  -2   5  351.26   10.40
   5  -2   5  349.57   10.60
   5  -2   5  347.17   10.00
  -5  -2  -5  340.37   12.20
   5  -2   5  342.17   11.30
   5  -2   5  330.47   11.20
  -5  -2  -5  337.17   12.10
   5  -2   5  335.77   10.50
   5  -2   5  341.87    9.90
   5   2   5  347.37   10.70
   5   2   5  325.77   10.90
   5   2   5  312.27   11.20
  -5   2  -5  339.67   11.60
  -5   2  -5  361.76   11.80
   5   2   5  346.37    9.90
   5   2   5  348.17    9.90
   5   2   5  343.47   10.20
   5   2   5  339.97    9.70
  -5   2  -5  340.07   11.10
  -5   2  -5  339.27   11.90
   5   2   5  340.87   11.10
   5   2   5  343.07   10.00
   5   2   5  333.87   11.20
   6  -2   5   47.90    2.90
   6  -2   5   50.29    2.00
   6  -2   5   52.29    3.00
   6  -2   5   50.29    2.40
  -6  -2  -5   43.90    3.60
  -6  -2  -5   52.79    5.40
  -6  -2  -5   49.99    3.30
   6  -2   5   47.40    2.10
   6  -2   5   52.39    3.00
   6  -2   5   49.60    2.20
   6  -2   5   50.79    2.20
   6   2   5   49.10    2.90
   6   2   5   52.89    2.10
  -6   2  -5   49.10    3.30
   6   2   5   47.00    2.00
  -6   2  -5   45.70    5.50
   6   2   5   47.90    2.20
   6   2   5   47.70    2.10
   6   2   5   53.39    2.90
  -7  -2  -5    1.60    1.00
   7  -2   5    1.70    0.50
   7  -2   5    3.50    0.50
   7  -2   5    2.20    0.70
   7  -2   5    1.90    0.60
   7  -2   5    1.20    0.40
  -7   2  -5    2.60    1.20
   7   2   5    2.20    0.50
   7   2   5    2.10    0.50
   7   2   5    2.60    0.50
  -7   2  -5    4.70    1.30
   7   2   5    2.90    0.70
   8  -3  -5    2.10    0.90
  -8  -3   5    3.00    0.60
  -8  -3   5    2.40    0.70
  -8  -3   5    3.40    0.60
  -8  -3   5    3.80    0.70
  -8  -3   5    3.00    0.60
   8  -3  -5    3.00    0.60
  -8  -3   5    1.90    0.50
  -8   3   5    2.80    0.60
   8   3  -5    2.30    0.90
  -8   3   5    2.40    0.50
  -7  -3   5   59.99    3.00
  -7  -3   5   60.39    2.60
  -7  -3   5   63.29    2.80
  -7  -3   5   58.39    2.80
  -7  -3   5   58.99    2.80
  -7  -3   5   62.29    2.70
   7  -3  -5   58.49    2.80
  -7  -3   5   57.69    2.60
   7  -3  -5   59.49    3.00
  -7   3   5   61.09    2.70
   7   3  -5   58.39    3.10
  -7   3   5   59.29    2.80
   7   3  -5   57.59    3.00
  -7   3   5   58.39    2.80
   7   3  -5   57.09    2.40
   6  -3  -5  282.87    8.50
   6  -3  -5  281.17    9.20
   6  -3  -5  270.97    8.80
  -6  -3   5  289.47    9.50
  -6  -3   5  280.17    8.90
  -6  -3   5  290.37    9.50
  -6  -3   5  284.57    9.10
  -6  -3   5  288.17    9.10
   6  -3  -5  288.87   10.00
  -6  -3   5  284.77    9.00
   6  -3  -5  286.87    9.40
  -6  -3   5  286.17    9.20
  -6  -3   5  281.37    8.90
  -6   3   5  283.47    9.10
  -6   3   5  292.77    9.00
   6   3  -5  278.97    8.60
  -6   3   5  286.27    9.00
  -6   3   5  281.47    9.30
  -6   3   5  276.27    9.60
   6   3  -5  281.57    9.90
   6   3  -5  282.27    9.00
  -6   3   5  292.87    9.20
  -5  -3   5  124.29    4.70
   5  -3  -5  123.29    4.60
  -5  -3   5  115.49    4.60
   5  -3  -5  124.49    4.50
  -5  -3   5  123.29    4.30
  -5  -3   5  117.29    5.00
  -5  -3   5   99.99    6.90
  -5  -3   5  117.29    4.00
   5  -3  -5  124.89    4.80
  -5  -3   5  121.39    4.60
  -5  -3   5  119.89    4.20
  -5  -3   5  123.69    4.90
  -5   3   5  122.29    4.40
  -5   3   5  122.29    4.30
   5   3  -5  122.69    4.60
  -5   3   5  123.89    4.40
   5   3  -5  119.69    5.20
  -5   3   5  122.29    5.10
  -5   3   5  114.59    4.80
   5   3  -5  124.19    4.50
   5   3  -5  119.39    4.30
   5   3  -5  123.69    5.90
  -5   3   5  128.19    4.60
  -5   3   5  123.99    4.20
   5   3  -5  117.69    5.30
  -4  -3   5  130.39    5.20
   4  -3  -5  129.49    4.50
   4  -3  -5  127.99    4.40
   4  -3  -5  136.29    4.80
  -4  -3   5  125.39    4.10
  -4  -3   5  126.09    5.20
   4  -3  -5  128.09    6.20
  -4  -3   5  127.19    4.90
   4  -3  -5  128.19    4.70
  -4  -3   5  128.59    5.00
  -4  -3   5  127.99    4.60
  -4  -3   5  126.69    4.30
   4  -3  -5  132.69    4.50
   4   3  -5  128.39    4.70
   4   3  -5  133.09    6.50
   4   3  -5  127.39    5.10
   4   3  -5  123.49    5.00
  -4   3   5  137.89    5.20
  -4   3   5  129.59    5.20
  -4   3   5  129.29    4.90
  -4   3   5  134.99    4.60
  -4   3   5  130.09    4.40
   4   3  -5  139.29    4.40
   4   3  -5  129.09    4.50
   4   3  -5  129.69    5.00
   4   3  -5  124.09    5.80
  -4   3   5  129.49    4.30
  -4   3   5  138.09    5.60
   4   3  -5  126.59    4.70
  -3  -3   5   50.49    2.10
  -3  -3   5   57.99    2.20
  -3  -3   5   54.79    2.30
  -3  -3   5   53.39    2.50
  -3  -3   5   54.19    2.00
   3  -3  -5   55.79    3.00
   3  -3  -5   53.09    2.50
   3  -3  -5   51.99    2.20
   3  -3  -5   58.49    2.20
  -3  -3   5   52.59    2.70
  -3  -3   5   54.29    2.00
   3  -3  -5   57.29    3.20
   3  -3  -5   52.69    3.40
   3  -3  -5   54.59    2.30
   3   3  -5   54.19    2.50
  -3   3   5   52.69    2.30
   3   3  -5   52.99    2.60
   3   3  -5   50.39    2.20
  -3   3   5   53.19    2.20
  -3   3   5   55.79    2.20
   3   3  -5   51.89    2.10
  -3   3   5   55.79    2.60
   3   3  -5   51.69    2.40
   3   3  -5   52.19    2.90
   3   3  -5   52.49    2.40
  -3   3   5   57.19    2.30
   3   3  -5   58.69    3.30
  -2  -3   5  162.58    5.60
   2  -3  -5  165.08    6.10
  -2  -3   5  163.08    5.20
   2  -3  -5  164.28    4.90
   2  -3  -5  165.08    5.40
   2  -3  -5  167.18    5.20
   2  -3  -5  161.98    5.80
  -2  -3   5  160.98    4.90
  -2  -3   5  151.48    5.00
   2  -3  -5  164.58    5.70
  -2  -3   5  159.98    4.90
  -2  -3   5  162.28    4.80
  -2  -3   5  159.38    4.80
   2   3  -5  158.68    5.00
  -2   3   5  160.18    5.30
   2   3  -5  158.68    6.10
   2   3  -5  161.78    5.40
  -2   3   5  160.78    4.80
  -2   3   5  159.98    5.50
   2   3  -5  159.88    5.20
  -2   3   5  161.78    5.10
  -2   3   5  148.79    5.50
   2   3  -5  156.38    4.80
   2   3  -5  154.88    5.00
  -1  -3   5  555.34   15.90
  -1  -3   5  554.14   15.00
   1  -3  -5  574.94   16.00
   1  -3  -5  563.84   15.10
   1  -3  -5  581.04   15.80
   1  -3  -5  554.74   16.10
  -1  -3   5  546.15   15.10
   1  -3  -5  545.85   15.20
  -1  -3   5  578.44   15.10
  -1   3   5  536.35   15.10
  -1   3   5  547.15   15.40
   1   3  -5  551.54   15.30
  -1   3   5  556.14   15.50
  -1   3   5  555.94   15.10
   1   3  -5  561.54   16.50
   0  -3   5  852.41   22.50
   0  -3   5  835.82   22.60
   0  -3  -5  904.31   22.70
   0   3  -5  876.31   24.00
   0   3   5  775.02   23.00
   0   3   5  817.72   22.90
   0   3   5  854.41   23.00
   0   3  -5  853.11   23.10
   1  -3   5  502.65   13.60
  -1  -3  -5  505.75   14.30
  -1  -3  -5  520.35   13.90
   1  -3   5  474.75   14.00
  -1  -3  -5  492.35   14.40
   1  -3   5  510.75   14.20
  -1  -3  -5  519.55   14.70
   1  -3   5  489.95   14.00
   1  -3   5  491.65   14.00
  -1  -3  -5  519.45   15.30
  -1   3  -5  518.75   14.10
   1   3   5  495.75   14.30
  -1   3  -5  496.75   14.70
  -1   3  -5  494.75   13.60
  -1   3  -5  482.75   14.00
   1   3   5  508.05   13.70
   1   3   5  505.05   13.70
   1   3   5  494.15   14.20
   2  -3   5   62.89    2.70
   2  -3   5   67.49    2.40
   2  -3   5   68.19    2.40
   2  -3   5   69.99    2.80
   2  -3   5   66.89    2.30
  -2  -3  -5   67.29    2.80
  -2  -3  -5   70.09    3.20
  -2  -3  -5   71.59    3.70
  -2  -3  -5   67.99    3.30
  -2  -3  -5   70.99    3.10
  -2  -3  -5   66.29    2.70
   2   3   5   68.99    3.10
  -2   3  -5   67.99    2.80
  -2   3  -5   65.69    2.70
  -2   3  -5   68.19    3.50
  -2   3  -5   62.89    3.30
   2   3   5   66.19    3.60
   2   3   5   67.09    2.50
   2   3   5   68.29    3.00
   2   3   5   67.19    2.50
  -3  -3  -5   78.59    4.00
  -3  -3  -5   77.19    4.40
  -3  -3  -5   78.59    3.50
   3  -3   5   77.79    2.70
   3  -3   5   75.89    3.00
   3  -3   5   76.29    3.30
   3  -3   5   76.09    3.20
  -3  -3  -5   84.29    3.80
   3  -3   5   71.79    3.30
  -3  -3  -5   71.09    4.10
   3  -3   5   77.39    2.80
   3  -3   5   75.69    2.90
  -3  -3  -5   79.19    4.40
  -3  -3  -5   78.99    3.80
   3   3   5   76.69    3.70
   3   3   5   78.39    3.60
   3   3   5   76.09    3.30
  -3   3  -5   78.39    3.90
   3   3   5   75.59    3.40
   3   3   5   76.89    3.00
  -3   3  -5   78.19    3.60
   3   3   5   80.19    3.60
  -3   3  -5   78.79    4.20
  -3   3  -5   76.49    3.30
  -4  -3  -5   10.00    1.60
   4  -3   5    9.00    0.90
  -4  -3  -5    9.00    2.00
  -4  -3  -5   11.00    2.00
   4  -3   5   10.70    1.20
   4  -3   5   10.20    1.20
  -4  -3  -5   12.50    1.70
   4  -3   5   12.00    0.90
   4  -3   5    8.80    1.30
  -4  -3  -5    7.10    2.10
   4  -3   5    9.00    1.30
   4  -3   5   10.10    0.90
  -4   3  -5    9.80    1.60
  -4   3  -5   10.80    1.50
   4   3   5    7.00    1.30
  -4   3  -5    8.80    1.60
  -4   3  -5    9.80    1.60
   4   3   5   12.50    1.60
  -4   3  -5   13.50    2.10
  -4   3  -5   11.30    2.00
   4   3   5   10.50    1.50
   5  -3   5   29.00    1.60
   5  -3   5   26.00    1.50
  -5  -3  -5   31.40    2.70
   5  -3   5   25.80    1.80
  -5  -3  -5   31.70    3.40
   5  -3   5   29.10    2.00
   5  -3   5   26.00    2.20
   5  -3   5   29.00    2.00
   5  -3   5   25.60    1.40
  -5  -3  -5   26.70    3.00
   5  -3   5   26.50    2.00
   5  -3   5   26.10    2.30
  -5  -3  -5   24.00    3.20
   5  -3   5   26.90    1.60
  -5  -3  -5   20.40    2.80
   5  -3   5   28.00    2.00
   5   3   5   30.50    2.10
  -5   3  -5   30.40    3.10
   5   3   5   29.90    1.60
  -5   3  -5   27.20    3.00
  -5   3  -5   29.50    2.80
   5   3   5   26.60    2.10
   5   3   5   27.90    1.50
   5   3   5   27.50    1.40
  -5   3  -5   30.60    2.50
  -5   3  -5   27.60    2.80
   5   3   5   28.80    2.30
   5   3   5   28.40    1.70
   5   3   5   29.00    1.60
   6  -3   5   46.80    2.10
   6  -3   5   51.79    2.90
   6  -3   5   50.89    2.10
   6  -3   5   47.40    2.10
   6  -3   5   47.30    2.80
   6  -3   5   48.70    2.30
   6  -3   5   46.70    2.00
  -6  -3  -5   50.29    3.60
  -6  -3  -5   44.50    3.50
  -6  -3  -5   47.80    3.40
   6  -3   5   52.39    2.50
   6  -3   5   47.50    2.40
  -6  -3  -5   48.80    3.30
  -6  -3  -5   50.79    4.00
   6   3   5   45.00    2.20
   6   3   5   45.10    2.00
   6   3   5   48.20    2.70
   6   3   5   47.30    2.00
  -6   3  -5   45.80    3.20
  -6   3  -5   49.50    3.20
   6   3   5   48.00    2.50
  -6   3  -5   40.70    3.70
   6   3   5   47.40    2.10
   6   3   5   48.80    2.00
   7  -3   5    7.00    1.00
  -7  -3  -5    6.20    1.50
   7  -3   5    8.50    1.00
   7  -3   5    6.00    0.70
  -7  -3  -5    9.50    1.30
   7  -3   5    8.60    0.70
  -7  -3  -5    8.00    1.20
  -7   3  -5    9.00    1.70
   7   3   5    7.80    0.70
   7   3   5    6.50    0.70
   7   3   5    6.50    0.80
  -8  -4   5   26.00    1.30
  -8  -4   5   25.30    1.40
  -8  -4   5   25.70    1.40
   8  -4  -5   22.70    1.40
  -8  -4   5   25.40    1.20
  -8   4   5   25.70    1.30
   8   4  -5   25.80    1.50
   7  -4  -5   35.30    2.60
  -7  -4   5   41.90    2.50
  -7  -4   5   41.40    2.30
  -7  -4   5   42.20    2.30
  -7  -4   5   41.20    2.10
  -7  -4   5   45.60    2.20
  -7  -4   5   36.80    2.50
   7   4  -5   44.40    2.90
   7   4  -5   43.70    1.80
  -7   4   5   41.60    2.20
  -7   4   5   43.00    2.30
  -7   4   5   45.10    2.30
   7   4  -5   41.70    2.60
   6  -4  -5   21.90    1.90
  -6  -4   5   23.60    2.60
   6  -4  -5   21.90    3.50
  -6  -4   5   22.90    1.90
  -6  -4   5   21.60    2.30
  -6  -4   5   21.90    2.60
   6  -4  -5   24.20    1.80
  -6  -4   5   23.90    2.00
  -6  -4   5   23.20    2.50
   6  -4  -5   19.20    2.30
   6  -4  -5   24.40    2.50
  -6  -4   5   25.70    1.90
  -6  -4   5   23.70    1.70
  -6   4   5   23.40    1.80
  -6   4   5   21.80    1.70
   6   4  -5   27.30    3.40
   6   4  -5   21.00    2.00
   6   4  -5   22.90    1.60
  -6   4   5   22.50    1.80
  -6   4   5   21.00    2.60
   6   4  -5   21.10    2.00
  -6   4   5   21.70    2.70
  -6   4   5   20.70    2.00
  -5  -4   5   49.60    3.60
  -5  -4   5   55.69    3.00
  -5  -4   5   51.99    3.00
  -5  -4   5   53.09    3.10
  -5  -4   5   57.29    2.70
   5  -4  -5   55.19    2.80
   5  -4  -5   58.69    2.50
  -5  -4   5   50.79    2.30
  -5  -4   5   53.69    2.80
   5  -4  -5   54.59    3.00
  -5  -4   5   56.09    3.00
   5  -4  -5   53.49    3.20
   5  -4  -5   59.49    3.60
  -5  -4   5   54.19    3.20
  -5  -4   5   57.09    3.30
  -5  -4   5   57.89    2.80
  -5  -4   5   56.19    3.30
   5   4  -5   53.09    3.40
  -5   4   5   57.29    2.90
  -5   4   5   51.39    3.00
   5   4  -5   54.99    3.20
   5   4  -5   56.99    2.80
  -5   4   5   57.89    2.80
   5   4  -5   55.69    2.70
  -5   4   5   59.59    3.30
  -5   4   5   51.89    2.90
   5   4  -5   52.29    2.90
   5   4  -5   52.69    2.70
  -5   4   5   52.79    2.70
  -4  -4   5    1.60    0.60
   4  -4  -5    3.50    0.80
   4  -4  -5    1.40    0.60
   4  -4  -5    3.00    0.70
   4  -4  -5    2.70    0.60
  -4  -4   5    3.10    0.60
  -4  -4   5    2.90    0.60
   4  -4  -5    1.70    1.10
  -4  -4   5    3.00    0.70
  -4  -4   5    2.10    0.70
  -4  -4   5    1.50    0.60
  -4  -4   5    1.70    0.60
  -4  -4   5    2.00    0.50
   4   4  -5    2.10    0.80
  -4   4   5    1.80    0.60
   4   4  -5    4.10    0.70
   4   4  -5    2.70    0.90
   4   4  -5    1.70    0.80
  -4   4   5    2.00    0.80
   4   4  -5    2.20    0.70
  -4   4   5    1.30    0.50
  -4   4   5    1.40    0.50
   4   4  -5    1.80    0.60
   4   4  -5    3.30    1.10
   4   4  -5    1.20    0.80
   4   4  -5    3.60    0.80
   4   4  -5    3.40    1.10
  -3  -4   5    7.30    0.90
   3  -4  -5    7.40    1.60
  -3  -4   5    8.20    0.70
   3  -4  -5    7.30    0.90
  -3  -4   5    8.30    0.80
   3  -4  -5    7.10    1.40
  -3  -4   5    6.80    1.00
   3  -4  -5    6.90    0.80
   3  -4  -5    8.10    1.40
  -3  -4   5    8.30    0.90
   3  -4  -5    7.50    1.00
  -3  -4   5    7.50    0.90
   3  -4  -5    6.40    0.90
   3   4  -5    8.00    1.00
  -3   4   5    6.50    0.80
   3   4  -5    7.30    1.20
  -3   4   5    6.70    0.90
   3   4  -5    8.80    1.20
  -3   4   5    5.60    0.80
   3   4  -5    7.70    0.90
   3   4  -5    6.60    1.20
   3   4  -5    7.00    0.80
   3   4  -5    7.10    1.10
   3   4  -5    7.60    1.10
  -3   4   5    7.50    0.80
  -2  -4   5  105.29    3.80
   2  -4  -5  105.89    3.90
   2  -4  -5  108.49    3.60
   2  -4  -5  107.99    3.70
   2  -4  -5  104.59    4.40
  -2  -4   5  107.39    3.60
  -2  -4   5  103.09    3.50
  -2  -4   5  107.09    3.40
  -2  -4   5  103.39    4.30
   2  -4  -5  105.89    3.70
   2  -4  -5  107.39    4.60
  -2  -4   5  110.19    3.40
   2  -4  -5  102.09    4.80
  -2  -4   5  102.79    3.70
  -2   4   5  106.19    3.70
  -2   4   5  102.99    3.60
   2   4  -5  103.69    3.70
  -2   4   5  106.19    3.70
  -2   4   5  104.09    3.50
   2   4  -5  105.89    4.90
   2   4  -5  100.09    3.80
  -2   4   5  103.99    4.00
  -2   4   5  102.39    3.50
   2   4  -5  102.79    3.60
   2   4  -5  104.19    3.40
   1  -4  -5  362.86   11.50
  -1  -4   5  351.36   10.50
   1  -4  -5  369.76   11.10
   1  -4  -5  363.16   11.20
   1  -4  -5  356.16   10.30
  -1  -4   5  367.16   10.50
  -1  -4   5  351.36   10.20
   1  -4  -5  380.56   10.30
   1  -4  -5  374.66   10.40
  -1  -4   5  361.16   11.10
  -1  -4   5  383.86   11.10
  -1  -4   5  364.36   10.20
  -1  -4   5  366.16   10.10
  -1   4   5  357.06   10.20
   1   4  -5  368.76   10.30
   1   4  -5  355.06   10.00
  -1   4   5  352.56   10.40
   1   4  -5  352.66   11.70
   1   4  -5  372.46   10.60
   1   4  -5  364.46   10.30
  -1   4   5  353.96   10.50
  -1   4   5  368.06   10.70
   1   4  -5  366.46   10.60
  -1   4   5  350.66   10.40
   0  -4  -5  598.14   17.00
   0  -4  -5  616.84   16.50
   0  -4   5  583.24   16.10
   0  -4   5  588.74   16.30
   0  -4  -5  602.34   17.10
   0  -4  -5  611.14   16.30
   0  -4   5  588.24   16.20
   0  -4  -5  615.54   17.40
   0  -4   5  570.64   16.20
   0  -4   5  602.84   16.50
   0   4  -5  581.34   16.50
   0   4   5  579.24   16.60
   0   4  -5  614.14   17.20
   0   4  -5  605.54   17.80
   0   4   5  589.74   16.10
   0   4  -5  547.05   16.40
   0   4  -5  596.44   16.40
   0   4   5  586.04   16.10
   0   4  -5  586.64   16.20
   0   4  -5  580.14   16.20
   0   4   5  588.14   17.30
   1  -4   5  132.49    4.60
  -1  -4  -5  140.49    5.40
   1  -4   5  128.19    3.80
  -1  -4  -5  131.89    4.50
  -1  -4  -5  126.69    4.80
  -1  -4  -5  129.79    5.10
   1  -4   5  121.29    4.10
   1  -4   5  117.69    4.30
   1  -4   5  122.79    4.30
   1  -4   5  125.99    4.00
  -1  -4  -5  133.59    4.30
  -1  -4  -5  126.19    4.70
  -1   4  -5  124.49    4.40
   1   4   5  130.19    4.10
   1   4   5  121.39    4.50
  -1   4  -5  126.79    5.00
  -1   4  -5  123.99    4.10
   1   4   5  127.99    4.00
   1   4   5  131.09    4.70
  -1   4  -5  129.09    4.50
  -1   4  -5  128.99    4.90
  -2  -4  -5   21.90    1.50
   2  -4   5   24.80    1.60
  -2  -4  -5   27.60    1.70
  -2  -4  -5   28.30    2.40
  -2  -4  -5   22.60    3.20
   2  -4   5   22.80    1.30
   2  -4   5   22.70    1.20
  -2  -4  -5   24.00    2.20
  -2  -4  -5   22.10    2.00
   2  -4   5   21.50    1.60
  -2  -4  -5   23.80    2.60
   2  -4   5   23.70    1.20
   2   4   5   29.40    1.90
   2   4   5   21.40    1.20
  -2   4  -5   23.00    1.50
  -2   4  -5   23.00    1.60
   2   4   5   22.10    1.20
   2   4   5   23.50    1.80
   2   4   5   27.40    2.00
  -2   4  -5   22.40    2.20
  -2   4  -5   23.10    1.70
  -2   4  -5   20.80    1.90
   3  -4   5  106.79    3.80
  -3  -4  -5  105.09    5.60
   3  -4   5  109.09    3.70
   3  -4   5  112.19    4.20
   3  -4   5  107.89    3.90
   3  -4   5  111.19    4.30
   3  -4   5  106.29    4.20
  -3  -4  -5  106.89    4.50
  -3  -4  -5  106.99    5.50
  -3  -4  -5  105.69    4.80
   3  -4   5  111.79    3.60
  -3  -4  -5  109.39    4.40
   3   4   5  108.19    3.80
   3   4   5  108.59    4.60
  -3   4  -5  111.49    4.70
   3   4   5  106.39    3.90
   3   4   5  110.09    4.70
  -3   4  -5  115.39    4.70
   3   4   5  108.59    3.80
  -3   4  -5  108.59    5.30
  -3   4  -5  109.19    5.10
  -3   4  -5  109.79    4.30
  -3   4  -5  109.39    4.60
   3   4   5  108.59    4.50
   4  -4   5   98.39    3.40
   4  -4   5   96.19    3.50
   4  -4   5   89.89    4.90
   4  -4   5  101.69    4.00
  -4  -4  -5   90.19    4.70
   4  -4   5   93.69    3.80
   4  -4   5   98.19    4.10
  -4  -4  -5   92.69    5.40
   4  -4   5   93.89    3.70
   4  -4   5   92.69    4.00
  -4  -4  -5   89.89    5.40
   4  -4   5   87.09    4.10
   4  -4   5   94.59    5.90
   4  -4   5   87.69    4.40
   4  -4   5   83.89    3.60
  -4   4  -5  102.59    4.60
   4   4   5   91.09    4.20
   4   4   5   96.19    4.50
   4   4   5   91.79    3.70
  -4   4  -5   96.39    4.90
  -4   4  -5  102.89    5.10
   4   4   5   87.39    3.50
  -4   4  -5   99.39    6.70
   4   4   5   99.29    4.40
   4   4   5   97.49    5.10
   4   4   5   95.39    4.30
   5  -4   5  310.27    9.00
   5  -4   5  314.47   11.00
   5  -4   5  304.87   10.30
   5  -4   5  312.17    9.70
   5  -4   5  304.67    9.60
   5  -4   5  304.67    9.60
   5  -4   5  313.27   11.30
   5  -4   5  317.77   10.70
  -5  -4  -5  297.07   11.40
  -5  -4  -5  291.77   11.50
   5  -4   5  294.57   10.00
  -5  -4  -5  290.57   12.10
   5  -4   5  304.27    9.60
   5  -4   5  307.87    9.20
   5  -4   5  305.27    8.90
  -5  -4  -5  274.17   11.60
   5   4   5  296.47   10.10
  -5   4  -5  310.87   10.50
   5   4   5  326.87   11.20
   5   4   5  312.97   10.40
  -5   4  -5  313.77   11.00
   5   4   5  307.07    9.80
   5   4   5  316.37    9.60
  -5   4  -5  299.67   10.90
  -5   4  -5  297.67   10.90
   6  -4   5   70.49    3.60
   6  -4   5   70.29    2.90
  -6  -4  -5   72.39    4.50
   6  -4   5   65.09    3.70
   6  -4   5   68.19    2.50
  -6  -4  -5   68.69    4.60
   6  -4   5   68.39    3.60
   6  -4   5   71.99    3.70
   6  -4   5   70.99    2.70
   6  -4   5   67.99    2.60
   6  -4   5   71.19    2.90
  -6  -4  -5   65.09    4.20
  -6  -4  -5   71.99    5.90
  -6  -4  -5   63.39    4.00
   6   4   5   69.59    2.80
   6   4   5   70.69    3.40
  -6   4  -5   76.19    4.90
  -6   4  -5   74.49    4.20
   6   4   5   72.89    2.80
  -6   4  -5   69.99    4.10
  -6   4  -5   71.79    3.70
  -6   4  -5   64.29    4.50
   6   4   5   73.19    3.20
   6   4   5   73.99    3.30
   7  -4   5   33.10    1.90
   7  -4   5   25.40    1.40
  -7  -4  -5   26.80    1.90
   7  -4   5   27.50    1.60
  -7  -4  -5   29.10    2.00
   7  -4   5   27.40    1.40
  -7  -4  -5   23.80    1.80
   7   4   5   27.30    1.60
   7   4   5   25.80    1.20
  -7   4  -5   26.50    2.00
   7   4   5   26.00    1.20
  -7   4  -5   28.50    2.20
  -8  -5   5   23.80    1.50
   8  -5  -5   24.10    1.30
  -8  -5   5   24.80    1.10
  -8  -5   5   25.70    1.20
  -8   5   5   26.40    1.20
   8   5  -5   25.60    1.70
   8   5  -5   22.60    1.90
  -8   5   5   23.50    1.20
  -7  -5   5   11.40    1.00
   7  -5  -5    9.30    1.10
  -7  -5   5   12.50    1.00
  -7  -5   5   10.90    1.10
  -7  -5   5   10.70    0.90
  -7  -5   5   10.20    0.90
  -7  -5   5   10.40    1.20
   7   5  -5   11.00    0.80
   7   5  -5   11.40    1.40
  -7   5   5    8.70    1.00
   7   5  -5   12.40    1.20
  -7   5   5   12.80    1.00
  -7   5   5   11.00    1.00
   7   5  -5   12.30    1.30
  -7   5   5    9.90    1.00
  -6  -5   5    6.60    0.90
   6  -5  -5    6.10    1.20
  -6  -5   5    4.20    0.80
   6  -5  -5    4.90    1.00
  -6  -5   5    7.00    1.00
  -6  -5   5    5.50    0.80
   6  -5  -5    3.80    0.90
  -6  -5   5    4.60    1.00
   6  -5  -5    5.50    1.30
   6  -5  -5    6.40    1.10
  -6   5   5    6.70    1.10
   6   5  -5    4.70    1.00
   6   5  -5    5.20    1.20
   6   5  -5    4.00    0.70
   6   5  -5    4.40    0.80
  -6   5   5    5.90    0.90
   6   5  -5    5.20    0.90
  -6   5   5    5.00    0.80
  -6   5   5    6.20    1.00
   6   5  -5    5.80    1.00
  -6   5   5    7.30    1.10
  -6   5   5    5.80    1.10
   5  -5  -5   77.89    4.30
   5  -5  -5   80.49    3.80
  -5  -5   5   73.99    3.40
  -5  -5   5   80.99    3.40
  -5  -5   5   80.59    3.60
  -5  -5   5   77.29    3.50
   5  -5  -5   80.19    3.50
  -5  -5   5   82.39    4.00
   5  -5  -5   80.79    3.20
  -5  -5   5   77.59    2.90
  -5  -5   5   74.49    3.40
  -5  -5   5   82.99    3.50
   5  -5  -5   78.49    3.70
  -5  -5   5   72.99    3.10
   5   5  -5   82.29    3.50
   5   5  -5   75.79    3.50
  -5   5   5   77.29    3.30
   5   5  -5   79.19    3.70
   5   5  -5   84.49    3.90
   5   5  -5   79.09    3.50
   5   5  -5   80.29    3.30
  -5   5   5   76.79    3.70
  -5   5   5   84.79    3.60
  -5   5   5   83.29    4.10
   5   5  -5   80.89    3.30
  -5   5   5   82.09    3.50
  -4  -5   5  109.39    4.20
   4  -5  -5  110.79    4.30
  -4  -5   5  113.19    4.30
  -4  -5   5  109.39    3.70
  -4  -5   5  107.29    3.90
  -4  -5   5  100.99    4.40
  -4  -5   5  107.99    5.20
   4  -5  -5  103.99    5.00
   4  -5  -5  112.39    4.20
  -4  -5   5  108.39    4.30
   4  -5  -5  111.49    4.50
  -4  -5   5  103.99    3.80
   4   5  -5  110.79    4.20
   4   5  -5  105.39    4.00
   4   5  -5  109.59    5.20
   4   5  -5  112.59    4.70
   4   5  -5  111.39    4.50
   4   5  -5  104.39    5.70
  -4   5   5  111.29    4.20
   4   5  -5  104.89    4.40
  -4   5   5  105.49    4.60
   4   5  -5  111.19    4.70
  -4   5   5  112.79    4.80
   4   5  -5  107.69    4.30
   3  -5  -5  116.29    5.30
   3  -5  -5  118.29    4.50
  -3  -5   5  120.29    4.10
   3  -5  -5  120.29    4.40
  -3  -5   5  124.39    4.20
  -3  -5   5  120.59    3.90
  -3  -5   5  122.49    4.40
   3  -5  -5  114.29    4.60
  -3  -5   5  112.79    3.90
  -3  -5   5  125.59    4.90
  -3  -5   5  114.19    4.60
   3  -5  -5  113.89    4.30
  -3  -5   5  117.59    4.50
  -3  -5   5  118.69    5.20
   3   5  -5  120.29    5.10
   3   5  -5  117.79    4.30
   3   5  -5  115.99    4.60
  -3   5   5  114.89    4.80
   3   5  -5  118.69    4.80
  -3   5   5  125.49    4.40
   3   5  -5  115.09    4.40
   3   5  -5  119.09    4.10
  -3   5   5  123.49    4.20
  -3   5   5  121.59    5.00
   3   5  -5  115.59    5.80
  -3   5   5  121.69    4.10
   3   5  -5  118.19    4.60
   2  -5  -5    0.20    0.40
  -2  -5   5    0.30    0.30
  -2  -5   5   -0.20    0.30
   2  -5  -5    0.30    0.60
   2  -5  -5    0.40    0.40
   2  -5  -5    0.20    0.40
   2  -5  -5   -0.50    0.50
  -2  -5   5    0.00    0.40
  -2  -5   5    0.10    0.30
   2  -5  -5    0.30    0.50
  -2  -5   5   -0.10    0.60
  -2  -5   5   -0.20    0.30
  -2  -5   5    0.50    0.40
   2  -5  -5    0.30    0.80
   2  -5  -5   -0.20    0.50
  -2   5   5    0.40    0.30
   2   5  -5    0.30    0.40
  -2   5   5    0.70    0.50
  -2   5   5    1.20    0.50
   2   5  -5    0.50    0.40
   2   5  -5   -0.20    0.40
   2   5  -5   -0.10    0.50
   2   5  -5    0.40    0.50
   2   5  -5   -0.30    0.50
  -2   5   5    0.10    0.40
   2   5  -5    1.30    0.50
  -2   5   5    0.60    0.40
   2   5  -5    0.50    0.40
  -1  -5   5   26.80    1.50
  -1  -5   5   34.30    1.90
   1  -5  -5   31.00    1.70
  -1  -5   5   28.80    1.40
   1  -5  -5   31.40    1.70
   1  -5  -5   27.90    1.60
   1  -5  -5   26.90    2.30
   1  -5  -5   30.40    2.10
  -1  -5   5   29.10    1.50
  -1  -5   5   27.80    1.60
  -1  -5   5   28.00    1.50
   1  -5  -5   30.00    2.20
  -1   5   5   30.60    1.50
   1   5  -5   26.30    2.40
   1   5  -5   31.90    1.70
   1   5  -5   27.40    1.80
  -1   5   5   28.20    1.50
  -1   5   5   29.90    1.60
   1   5  -5   28.70    1.80
   1   5  -5   29.10    1.50
   1   5  -5   31.10    1.70
  -1   5   5   27.20    1.70
   0  -5   5  241.18    7.60
   0  -5   5  239.38    6.90
   0  -5  -5  234.68    7.30
   0  -5   5  235.78    7.20
   0  -5  -5  236.78    7.40
   0  -5  -5  238.88    8.60
   0  -5   5  231.58    7.10
   0  -5   5  231.98    7.00
   0  -5  -5  239.08    8.20
   0  -5  -5  239.28    8.00
   0  -5   5  238.38    7.10
   0  -5   5  241.08    7.00
   0   5  -5  235.78    7.30
   0   5  -5  251.57    7.70
   0   5  -5  231.18    8.70
   0   5  -5  257.87    8.50
   0   5   5  228.68    7.50
   0   5  -5  239.68    7.50
   0   5   5  233.48    7.00
   0   5   5  227.18    7.00
   0   5  -5  235.38    7.10
   0   5   5  229.18    7.40
   0   5  -5  241.88    7.50
   1  -5   5  399.46   12.10
  -1  -5  -5  395.06   13.50
   1  -5   5  402.96   11.40
   1  -5   5  408.86   11.30
  -1  -5  -5  425.76   13.90
   1  -5   5  399.56   11.50
  -1  -5  -5  421.66   13.20
  -1  -5  -5  436.66   13.20
  -1  -5  -5  426.06   14.20
   1  -5   5  399.96   12.70
  -1  -5  -5  420.06   12.10
  -1  -5  -5  416.36   11.90
   1  -5   5  408.66   11.90
  -1   5  -5  410.56   12.20
   1   5   5  411.36   11.40
  -1   5  -5  387.36   11.70
  -1   5  -5  393.66   12.00
   1   5   5  408.86   11.40
   1   5   5  391.36   12.30
  -1   5  -5  412.96   12.80
   1   5   5  398.06   12.10
  -1   5  -5  407.96   12.10
  -1   5  -5  386.06   12.60
  -2  -5  -5    0.90    0.90
   2  -5   5    0.40    0.60
   2  -5   5    1.20    0.50
   2  -5   5    1.20    0.40
  -2  -5  -5   -0.20    0.80
  -2  -5  -5    2.00    0.70
   2  -5   5    2.40    0.50
   2  -5   5    1.90    0.50
  -2  -5  -5    0.70    0.60
  -2  -5  -5    1.30    0.70
   2  -5   5    0.90    0.70
   2   5   5    0.50    0.30
   2   5   5   -0.10    0.60
  -2   5  -5    1.20    0.80
  -2   5  -5   -0.30    0.50
  -2   5  -5    1.50    1.10
   2   5   5    1.80    0.80
  -2   5  -5    1.00    0.60
   2   5   5    0.90    0.80
  -2   5  -5    0.10    0.50
   2   5   5    0.30    0.40
  -2   5  -5    2.40    1.20
   2   5   5    1.40    0.70
  -2   5  -5    0.10    0.50
   2   5   5    0.70    0.40
   3  -5   5  415.26   11.70
  -3  -5  -5  388.76   14.30
  -3  -5  -5  420.36   13.30
  -3  -5  -5  420.76   14.30
  -3  -5  -5  427.56   13.00
   3  -5   5  407.96   11.90
  -3  -5  -5  450.15   14.40
   3  -5   5  420.86   11.90
   3  -5   5  419.86   12.40
   3  -5   5  408.96   11.90
   3  -5   5  419.56   12.50
   3  -5   5  419.36   12.40
  -3   5  -5  419.86   13.70
  -3   5  -5  414.16   13.20
   3   5   5  414.06   13.20
   3   5   5  432.96   12.60
  -3   5  -5  420.66   13.90
   3   5   5  410.26   12.90
  -3   5  -5  405.96   13.60
   3   5   5  399.96   11.80
  -3   5  -5  396.56   13.90
  -3   5  -5  401.96   13.40
  -3   5  -5  403.76   12.90
  -3   5  -5  418.66   12.60
   3   5   5  401.56   12.70
   4  -5   5   51.49    2.30
   4  -5   5   52.19    2.30
  -4  -5  -5   51.19    3.40
  -4  -5  -5   50.09    4.00
   4  -5   5   50.99    2.30
  -4  -5  -5   47.10    3.80
   4  -5   5   47.60    2.60
  -4  -5  -5   46.30    4.10
   4  -5   5   51.79    2.80
   4  -5   5   46.30    2.70
   4  -5   5   47.60    2.60
   4  -5   5   51.19    3.10
   4  -5   5   56.89    2.90
   4  -5   5   53.69    2.30
   4  -5   5   46.90    2.40
   4  -5   5   50.99    2.10
   4  -5   5   49.70    2.60
  -4   5  -5   48.10    3.10
   4   5   5   51.79    2.50
   4   5   5   53.19    3.00
   4   5   5   48.40    3.30
   4   5   5   53.19    2.30
   4   5   5   46.40    2.90
  -4   5  -5   53.99    3.50
  -4   5  -5   43.60    3.50
  -4   5  -5   52.39    3.40
   4   5   5   48.50    3.00
  -4   5  -5   54.89    3.00
  -4   5  -5   53.99    3.70
  -5  -5  -5   63.79    4.70
   5  -5   5   68.19    2.70
   5  -5   5   67.39    3.40
   5  -5   5   67.69    3.20
   5  -5   5   67.99    3.00
   5  -5   5   70.19    2.70
  -5  -5  -5   70.39    4.60
   5  -5   5   67.39    2.80
  -5  -5  -5   64.79    4.30
   5  -5   5   69.09    2.70
   5  -5   5   65.39    3.10
   5  -5   5   67.39    2.60
  -5  -5  -5   62.89    4.20
   5  -5   5   66.49    3.10
   5  -5   5   71.79    3.60
   5   5   5   70.29    2.90
  -5   5  -5   60.99    4.00
  -5   5  -5   60.29    4.00
   5   5   5   63.59    3.30
  -5   5  -5   64.29    4.40
  -5   5  -5   68.79    3.90
   5   5   5   68.39    3.40
   5   5   5   63.39    3.20
   5   5   5   70.99    2.70
  -5   5  -5   67.29    3.70
  -6  -5  -5    7.60    1.50
   6  -5   5   11.30    1.20
   6  -5   5   11.00    0.90
  -6  -5  -5   11.40    1.70
   6  -5   5   10.20    0.80
   6  -5   5   10.40    1.00
  -6  -5  -5    8.10    1.60
  -6  -5  -5    9.60    1.60
   6  -5   5   10.30    1.10
   6  -5   5   11.70    1.20
   6  -5   5   11.90    1.10
   6  -5   5   11.10    1.30
  -6   5  -5    8.00    1.40
   6   5   5   11.00    0.90
   6   5   5   11.10    0.80
   6   5   5    9.50    1.10
  -6   5  -5   11.60    1.90
  -6   5  -5   11.90    1.60
  -6   5  -5   12.40    1.30
   6   5   5   11.70    1.30
  -7  -5  -5   24.40    1.80
   7  -5   5   21.20    1.60
   7  -5   5   24.60    1.50
   7  -5   5   29.90    1.60
  -7  -5  -5   25.90    1.60
   7  -5   5   27.60    1.10
   7   5   5   27.60    1.40
   7   5   5   28.10    1.10
  -7   5  -5   23.00    2.00
  -7  -6   5   23.20    1.30
  -7  -6   5   22.60    1.80
   7  -6  -5   26.00    1.60
  -7  -6   5   22.50    1.50
  -7  -6   5   25.00    1.50
   7   6  -5   26.40    1.90
  -7   6   5   25.30    1.30
   7   6  -5   26.90    2.00
   7   6  -5   24.80    1.50
  -7   6   5   26.30    1.40
  -6  -6   5   24.50    1.80
   6  -6  -5   27.30    1.90
  -6  -6   5   24.20    1.60
  -6  -6   5   25.30    1.60
  -6  -6   5   23.10    1.50
   6  -6  -5   24.20    2.00
   6  -6  -5   24.40    1.80
   6  -6  -5   27.80    2.40
   6  -6  -5   27.30    1.90
  -6  -6   5   22.90    1.70
  -6   6   5   25.80    1.80
  -6   6   5   23.50    2.00
   6   6  -5   23.40    2.20
   6   6  -5   23.30    1.80
  -6   6   5   24.30    1.60
   6   6  -5   23.80    1.70
   6   6  -5   19.70    1.70
   6   6  -5   24.90    1.80
  -6   6   5   21.70    1.50
   6   6  -5   24.00    1.40
   5  -6  -5    8.60    1.60
  -5  -6   5    9.40    1.20
   5  -6  -5   11.00    1.60
  -5  -6   5   11.10    1.20
  -5  -6   5   11.20    1.40
   5  -6  -5   10.50    1.30
   5  -6  -5   11.60    1.50
  -5  -6   5   10.50    1.20
  -5  -6   5    9.80    1.30
  -5  -6   5   10.90    1.50
   5  -6  -5    9.70    1.50
   5   6  -5   10.00    1.30
  -5   6   5   10.00    1.30
   5   6  -5   10.40    1.40
  -5   6   5   11.40    1.50
   5   6  -5    9.70    1.20
   5   6  -5   10.50    1.20
  -5   6   5    8.90    1.40
   5   6  -5    9.90    1.40
  -5   6   5   10.90    1.20
   5   6  -5   11.30    1.30
   4  -6  -5   38.50    2.00
  -4  -6   5   36.80    2.30
   4  -6  -5   42.40    2.60
  -4  -6   5   39.50    2.30
   4  -6  -5   38.00    3.00
  -4  -6   5   33.90    2.60
  -4  -6   5   39.90    2.30
  -4  -6   5   39.80    2.00
  -4  -6   5   36.30    2.50
  -4  -6   5   36.20    2.10
  -4  -6   5   36.70    2.20
  -4  -6   5   41.20    1.90
  -4  -6   5   38.70    3.00
   4  -6  -5   37.50    2.30
   4  -6  -5   37.30    2.80
   4   6  -5   36.80    2.60
   4   6  -5   39.00    2.10
  -4   6   5   40.60    2.70
   4   6  -5   35.70    2.30
   4   6  -5   30.20    2.30
  -4   6   5   30.00    2.30
   4   6  -5   35.30    2.60
  -4   6   5   36.10    2.50
  -4   6   5   35.80    2.20
   4   6  -5   36.50    2.90
   4   6  -5   38.00    2.20
  -3  -6   5   49.70    2.90
  -3  -6   5   53.19    2.20
   3  -6  -5   50.19    2.60
   3  -6  -5   49.70    3.40
  -3  -6   5   58.19    2.70
  -3  -6   5   55.09    2.80
  -3  -6   5   56.29    2.50
   3  -6  -5   51.89    2.70
  -3  -6   5   52.79    2.80
   3  -6  -5   53.29    2.90
  -3  -6   5   54.99    2.40
  -3   6   5   55.29    2.50
  -3   6   5   48.70    3.80
   3   6  -5   55.49    2.50
  -3   6   5   53.29    2.40
   3   6  -5   51.99    4.00
   3   6  -5   54.39    2.60
  -3   6   5   56.99    3.20
   3   6  -5   59.59    3.00
   3   6  -5   56.39    3.10
  -3   6   5   60.69    2.60
   3   6  -5   47.30    4.50
   3   6  -5   51.99    2.80
   3   6  -5   57.09    3.30
   2  -6  -5  159.88    5.70
  -2  -6   5  155.68    5.20
   2  -6  -5  160.98    5.60
  -2  -6   5  162.58    5.50
  -2  -6   5  166.98    5.30
   2  -6  -5  159.48    6.50
  -2  -6   5  160.08    5.00
   2  -6  -5  167.98    5.90
  -2  -6   5  160.18    5.80
  -2  -6   5  160.08    5.30
  -2  -6   5  160.48    5.60
   2  -6  -5  155.68    5.40
  -2  -6   5  154.58    5.50
   2   6  -5  161.18    5.70
  -2   6   5  161.58    6.10
  -2   6   5  160.78    5.20
   2   6  -5  160.68    5.60
  -2   6   5  156.98    6.00
  -2   6   5  156.28    5.30
   2   6  -5  157.98    5.60
  -2   6   5  160.58    5.30
   2   6  -5  152.38    7.10
   2   6  -5  158.38    5.70
   2   6  -5  158.48    5.30
   2   6  -5  159.88    6.00
   2   6  -5  159.08    5.50
  -1  -6   5   15.70    1.20
  -1  -6   5   17.20    1.10
  -1  -6   5   15.30    1.30
  -1  -6   5   15.50    1.20
   1  -6  -5   15.00    1.40
  -1  -6   5   16.80    1.20
  -1  -6   5   15.40    1.30
   1  -6  -5   13.00    1.90
  -1  -6   5   19.40    1.90
   1   6  -5   16.80    1.50
   1   6  -5   18.70    1.50
  -1   6   5   17.40    1.20
   1   6  -5   16.30    1.30
  -1   6   5   14.50    1.10
   1   6  -5   15.70    1.30
   1   6  -5   16.80    1.30
   1   6  -5   17.50    1.50
   0  -6   5    9.30    0.90
   0  -6   5   10.60    1.10
   0  -6   5   10.30    1.00
   0  -6   5   11.40    1.70
   0  -6   5    9.40    1.30
   0  -6   5   10.70    1.00
   0  -6   5    8.70    0.90
   0  -6  -5   13.20    1.40
   0  -6   5    8.80    1.00
   0   6  -5    9.30    1.20
   0   6  -5    9.70    1.20
   0   6   5    9.80    1.40
   0   6   5    9.40    0.90
   0   6  -5   10.10    1.50
   0   6   5   10.00    1.00
   0   6   5    8.20    1.60
   0   6  -5   10.70    1.20
   0   6  -5    9.50    1.20
   0   6  -5    8.10    1.40
   0   6   5   11.00    1.70
   1  -6   5  180.68    6.70
   1  -6   5  179.18    6.00
  -1  -6  -5  188.58    6.50
   1  -6   5  185.18    5.70
  -1  -6  -5  183.48    7.30
   1  -6   5  180.78    5.80
   1  -6   5  180.28    5.70
  -1  -6  -5  182.38    6.60
  -1   6  -5  187.48    7.10
  -1   6  -5  184.88    6.70
   1   6   5  178.38    6.60
   1   6   5  186.38    5.70
   1   6   5  183.88    6.50
   1   6   5  180.98    5.80
  -1   6  -5  185.88    6.10
   1   6   5  179.48    5.70
  -1   6  -5  187.78    6.60
   1   6   5  179.78    6.30
  -1   6  -5  185.78    6.40
   2  -6   5   18.40    1.80
   2  -6   5   17.70    1.20
   2  -6   5   20.20    1.60
  -2  -6  -5   16.30    2.20
  -2  -6  -5   19.10    2.60
   2  -6   5   15.40    1.10
   2  -6   5   17.80    1.20
   2  -6   5   20.10    1.60
  -2  -6  -5   16.20    1.90
   2  -6   5   15.10    1.30
   2   6   5   16.70    1.80
   2   6   5   18.40    1.20
  -2   6  -5   14.50    2.00
   2   6   5   15.40    1.90
  -2   6  -5   18.30    1.70
   2   6   5   16.10    1.70
  -2   6  -5   16.90    2.70
   2   6   5   17.10    1.20
   2   6   5   17.50    1.20
  -2   6  -5   15.50    2.20
  -2   6  -5   17.30    1.70
  -2   6  -5   17.60    1.90
  -2   6  -5   20.80    2.40
   3  -6   5  222.38    7.30
  -3  -6  -5  225.58    9.30
   3  -6   5  237.28    7.60
   3  -6   5  225.58    7.90
  -3  -6  -5  234.38    8.50
  -3  -6  -5  206.78    9.30
   3  -6   5  225.88    7.00
   3  -6   5  231.38    7.50
   3  -6   5  225.48    7.10
   3  -6   5  224.48    7.10
   3  -6   5  227.78    7.90
   3  -6   5  230.98    8.40
   3  -6   5  221.48    6.90
   3  -6   5  233.98    7.70
  -3  -6  -5  213.48    9.30
   3  -6   5  228.48    7.60
  -3  -6  -5  227.18    9.20
   3  -6   5  235.88    7.10
   3   6   5  229.68    7.30
   3   6   5  220.98    8.40
  -3   6  -5  231.98    8.80
   3   6   5  206.78    7.90
  -3   6  -5  228.28    8.50
   3   6   5  231.38    7.90
  -3   6  -5  229.38    8.40
   3   6   5  229.48    8.10
  -3   6  -5  230.68    7.70
   3   6   5  230.48    8.10
  -3   6  -5  227.48    8.10
  -3   6  -5  225.58    8.80
   3   6   5  230.08    8.30
   4  -6   5   64.89    2.70
   4  -6   5   57.69    2.90
  -4  -6  -5   62.59    4.20
   4  -6   5   62.89    2.60
   4  -6   5   66.19    3.10
   4  -6   5   65.59    2.60
   4  -6   5   61.69    3.10
   4  -6   5   62.69    3.50
  -4  -6  -5   60.69    4.10
   4  -6   5   61.39    3.00
  -4  -6  -5   54.49    4.30
  -4  -6  -5   52.89    4.40
   4  -6   5   64.19    2.50
   4  -6   5   63.39    3.20
   4  -6   5   65.79    2.80
   4   6   5   68.79    3.40
  -4   6  -5   63.79    3.50
  -4   6  -5   61.59    4.10
   4   6   5   66.79    2.70
   4   6   5   53.89    3.10
  -4   6  -5   63.79    3.80
   4   6   5   61.79    3.30
  -4   6  -5   61.19    3.30
  -4   6  -5   60.99    4.00
  -4   6  -5   60.19    4.00
   4   6   5   63.79    2.80
   5  -6   5   11.70    1.20
   5  -6   5   12.90    1.50
   5  -6   5   14.30    1.40
   5  -6   5   13.90    1.10
   5  -6   5   12.20    1.00
   5  -6   5   11.50    1.30
  -5  -6  -5   13.60    2.10
   5  -6   5   11.70    0.90
  -5  -6  -5    9.50    2.50
   5  -6   5   13.10    1.00
  -5  -6  -5   10.40    2.20
  -5  -6  -5   13.10    2.10
   5  -6   5   13.30    1.40
  -5  -6  -5   10.90    1.90
   5   6   5   12.20    0.90
  -5   6  -5   10.90    1.60
   5   6   5   10.60    1.10
  -5   6  -5   10.80    1.40
   5   6   5   11.40    1.40
  -5   6  -5   12.90    2.00
  -5   6  -5   13.80    2.00
  -5   6  -5   11.30    1.90
   5   6   5   12.00    1.40
   6  -6   5   27.70    1.30
   6  -6   5   30.30    1.60
   6  -6   5   28.40    1.80
   6  -6   5   29.80    1.70
   6  -6   5   27.90    1.60
  -6  -6  -5   28.40    2.20
  -6  -6  -5   27.00    3.70
  -6  -6  -5   28.50    2.20
   6   6   5   26.90    1.30
  -6   6  -5   27.60    2.20
   6   6   5   28.50    1.70
  -6   6  -5   32.10    2.30
   6   6   5   25.90    1.50
  -6   6  -5   32.00    1.80
  -6   6  -5   27.60    2.20
  -6   6  -5   28.90    2.40
   7  -7  -5    8.50    0.80
  -7  -7   5    9.50    0.90
  -7  -7   5    9.50    0.70
  -7  -7   5    8.80    0.80
  -7  -7   5    7.80    1.20
   7   7  -5   12.80    1.10
  -7   7   5   10.00    0.80
   7   7  -5    9.70    1.10
   6  -7  -5   48.40    3.00
  -6  -7   5   47.10    2.10
  -6  -7   5   47.30    2.10
  -6  -7   5   48.40    2.50
   6  -7  -5   41.70    2.70
  -6  -7   5   45.30    2.20
   6  -7  -5   43.80    2.40
   6  -7  -5   45.80    2.30
   6   7  -5   43.80    2.40
   6   7  -5   47.20    1.90
  -6   7   5   43.00    2.30
  -6   7   5   43.60    2.10
   6   7  -5   46.40    2.40
   6   7  -5   47.70    2.80
  -5  -7   5   92.89    3.90
  -5  -7   5   99.09    3.80
  -5  -7   5   97.09    3.90
   5  -7  -5   92.39    4.80
  -5  -7   5  100.39    3.90
   5  -7  -5   92.69    3.90
  -5  -7   5   98.09    4.40
   5  -7  -5   96.59    4.20
   5  -7  -5   97.09    4.40
   5  -7  -5   98.69    4.00
   5   7  -5   95.09    3.90
   5   7  -5   92.79    4.20
   5   7  -5   98.59    4.10
  -5   7   5   96.49    4.00
  -5   7   5   98.89    4.10
  -5   7   5  100.39    3.90
   5   7  -5   97.09    4.20
   5   7  -5   97.99    3.60
   4  -7  -5  213.28    7.90
  -4  -7   5  214.68    6.90
  -4  -7   5  212.88    6.80
  -4  -7   5  210.08    7.00
  -4  -7   5  212.48    7.20
  -4  -7   5  218.58    6.60
   4  -7  -5  206.88    8.20
   4  -7  -5  209.08    7.20
  -4  -7   5  225.68    7.90
   4  -7  -5  215.28    7.50
  -4  -7   5  207.68    7.20
  -4  -7   5  214.48    7.20
  -4  -7   5  211.48    7.00
  -4  -7   5  215.48    7.20
  -4  -7   5  221.38    7.10
   4   7  -5  216.08    7.40
   4   7  -5  217.88    7.20
  -4   7   5  212.38    6.90
  -4   7   5  217.88    7.50
  -4   7   5  228.08    7.90
  -4   7   5  228.78    7.50
  -4   7   5  209.58    7.10
  -4   7   5  213.88    6.80
   4   7  -5  218.08    7.00
   4   7  -5  215.08    7.00
   4   7  -5  218.68    7.80
   4   7  -5  210.58    7.80
  -4   7   5  205.28    7.70
   4   7  -5  214.68    7.50
  -3  -7   5   75.49    3.60
  -3  -7   5   80.09    3.70
  -3  -7   5   85.09    3.70
  -3  -7   5   82.89    3.10
   3  -7  -5   77.19    4.10
   3  -7  -5   80.29    3.80
   3  -7  -5   82.19    3.60
  -3  -7   5   81.59    3.60
  -3  -7   5   83.79    3.50
  -3  -7   5   84.29    3.60
  -3  -7   5   81.49    4.00
   3  -7  -5   77.49    4.40
  -3  -7   5   77.19    3.30
  -3  -7   5   76.59    3.80
  -3  -7   5   83.39    3.50
  -3  -7   5   78.09    3.20
   3   7  -5   84.29    4.30
   3   7  -5   80.39    3.60
  -3   7   5   77.59    3.70
   3   7  -5   79.49    3.80
  -3   7   5   82.19    3.20
  -3   7   5   80.49    3.30
   3   7  -5   81.59    3.80
  -3   7   5   75.99    3.60
  -3   7   5   82.59    4.00
   3   7  -5   83.49    3.40
   3   7  -5   81.89    4.00
  -3   7   5   73.99    4.80
  -3   7   5   84.99    3.30
  -3   7   5   80.19    3.70
  -2  -7   5   40.30    2.10
   2  -7  -5   43.90    2.60
  -2  -7   5   46.70    2.50
   2  -7  -5   41.00    2.30
  -2  -7   5   47.40    2.60
  -2  -7   5   47.00    3.20
  -2  -7   5   43.50    2.60
  -2  -7   5   45.00    2.50
  -2  -7   5   45.10    2.40
   2  -7  -5   44.70    3.20
  -2  -7   5   46.70    2.00
  -2  -7   5   41.30    3.00
  -2  -7   5   39.70    2.90
  -2  -7   5   48.80    2.30
   2  -7  -5   44.90    2.60
   2   7  -5   49.40    2.40
   2   7  -5   45.50    2.90
  -2   7   5   49.60    2.30
  -2   7   5   41.90    2.20
   2   7  -5   44.00    2.70
   2   7  -5   48.30    2.50
  -2   7   5   45.30    2.20
  -2   7   5   39.60    3.20
   2   7  -5   48.60    2.70
  -2   7   5   41.90    2.50
  -1  -7   5   71.09    3.50
  -1  -7   5   71.79    2.90
  -1  -7   5   70.99    2.90
  -1  -7   5   70.79    3.10
  -1  -7   5   68.29    3.30
  -1  -7   5   72.69    2.70
   1  -7  -5   68.89    3.40
  -1  -7   5   66.79    3.00
  -1   7   5   74.49    2.90
   1   7  -5   69.99    3.60
  -1   7   5   68.69    2.90
   1   7  -5   58.39    4.60
   1   7  -5   67.99    3.30
   1   7  -5   67.79    3.60
   1   7  -5   64.29    3.90
   1   7  -5   68.39    3.50
  -1   7   5   69.39    2.80
   1   7  -5   64.59    3.60
   1   7  -5   80.09    3.50
   1   7  -5   72.19    3.10
   0  -7   5   14.50    1.20
   0  -7   5   13.20    1.20
   0  -7   5   11.70    1.20
   0  -7  -5   12.50    1.50
   0  -7   5   13.60    1.20
   0  -7   5   11.50    1.70
   0  -7   5   15.80    1.10
   0  -7   5   14.60    1.40
   0  -7   5   12.90    1.30
   0   7  -5   16.00    1.40
   0   7  -5   16.50    1.60
   0   7  -5   10.60    2.10
   0   7   5   13.30    1.10
   0   7   5   11.80    1.10
   0   7  -5   13.50    1.60
   0   7  -5   12.00    1.60
   0   7  -5   23.00    3.40
   0   7   5   14.30    1.10
   1  -7   5   63.49    3.00
   1  -7   5   61.19    2.80
   1  -7   5   56.59    3.20
   1  -7   5   60.89    2.40
   1  -7   5   61.59    3.20
   1  -7   5   59.39    2.60
   1  -7   5   59.59    2.50
   1  -7   5   56.99    4.00
   1  -7   5   59.69    2.60
   1  -7   5   60.29    2.50
  -1  -7  -5   62.79    3.40
   1  -7   5   57.69    2.90
   1   7   5   64.09    3.40
  -1   7  -5   64.79    3.00
  -1   7  -5   62.69    3.20
  -1   7  -5   65.39    3.40
   1   7   5   59.19    2.50
   1   7   5   57.99    3.30
   1   7   5   62.99    3.80
   1   7   5   60.59    2.50
  -1   7  -5   56.99    3.40
   1   7   5   57.69    2.80
   1   7   5   61.99    2.50
   2  -7   5    0.50    0.60
  -2  -7  -5   -1.10    1.00
   2  -7   5    1.50    0.50
   2  -7   5    1.70    0.80
   2  -7   5    1.80    0.80
   2  -7   5    0.90    0.50
   2  -7   5    1.40    0.60
   2  -7   5    1.20    0.70
   2  -7   5    2.40    0.60
   2  -7   5    2.90    0.60
   2  -7   5    1.50    0.50
  -2  -7  -5    2.30    1.40
   2  -7   5    1.40    0.50
  -2  -7  -5    2.30    1.30
   2  -7   5    1.80    0.60
   2   7   5    1.00    0.80
   2   7   5    1.70    0.50
  -2   7  -5    1.70    0.80
   2   7   5    1.30    0.90
   2   7   5    1.30    0.50
   2   7   5    1.50    0.50
   2   7   5    1.60    0.60
   2   7   5    1.10    0.50
   2   7   5    2.10    1.40
   2   7   5    0.70    0.70
  -2   7  -5    1.70    0.90
  -2   7  -5    0.40    0.90
  -2   7  -5    0.20    1.10
  -2   7  -5    1.20    0.70
  -2   7  -5    1.40    1.20
  -2   7  -5    1.60    1.40
   3  -7   5   81.59    3.60
   3  -7   5   82.79    3.20
   3  -7   5   82.69    3.70
   3  -7   5   81.09    3.30
   3  -7   5   77.99    3.30
   3  -7   5   79.59    3.50
   3  -7   5   80.79    3.20
  -3  -7  -5   89.49    5.10
   3  -7   5   79.89    3.50
  -3  -7  -5   82.39    4.80
  -3  -7  -5   80.69    5.20
   3  -7   5   88.29    3.30
  -3  -7  -5   80.39    4.90
   3  -7   5   81.19    3.80
   3  -7   5   80.39    3.10
   3  -7   5   85.19    4.00
   3   7   5   81.09    3.90
   3   7   5   85.49    4.10
  -3   7  -5   87.19    4.10
  -3   7  -5   81.69    4.30
  -3   7  -5   80.09    4.60
  -3   7  -5   82.89    4.40
  -3   7  -5   81.49    4.60
   3   7   5   81.99    3.90
   3   7   5   81.29    3.90
   3   7   5   82.99    3.40
   3   7   5   83.09    3.40
  -3   7  -5   82.59    3.80
  -3   7  -5   80.79    4.50
   4  -7   5   26.60    1.50
   4  -7   5   25.30    1.70
   4  -7   5   25.80    1.80
   4  -7   5   23.90    1.50
  -4  -7  -5   25.90    2.90
  -4  -7  -5   24.30    3.00
  -4  -7  -5   24.10    2.90
   4  -7   5   24.00    1.40
   4  -7   5   23.60    1.50
   4  -7   5   26.80    1.80
   4  -7   5   24.80    1.90
  -4  -7  -5   24.60    2.90
[truncated: 407,504 more chars]
