# Supplementary material for: 2-{[(1S,2S)-1-Hy­droxy-1-phenyl­propan-2-yl](methyl)amino}-N-(3-methyl­phen­yl)acetamide
Source: IUCrdata. 2025 Jul 4;10(Pt 7):x250578. doi: 10.1107/S2414314625005784 (PMC12326468; doi:10.1107/S2414314625005784)
Supplement: Supplementary file 2 [file x-10-x250578-Isup2.hkl]

data_I                                                                          
_shelx_title ' 138.res in P2(1)'                                                
_shelx_refln_list_code          4                                               
_shelx_F_calc_maximum       82.31                                               
_exptl_crystal_F_000       336.00                                               
_reflns_d_resolution_high  0.8103                                               
                                                                                
loop_                                                                           
 _space_group_symop_operation_xyz                                               
 'x, y, z'                                                                      
 '-x, y+1/2, -z'                                                                
                                                                                
_cell_length_a     7.3745                                                       
_cell_length_b    10.6486                                                       
_cell_length_c    11.1872                                                       
_cell_angle_alpha  90.000                                                       
_cell_angle_beta   98.727                                                       
_cell_angle_gamma  90.000                                                       
                                                                                
_shelx_F_squared_multiplier     1.000                                           
                                                                                
loop_                                                                           
 _refln_index_h                                                                 
 _refln_index_k                                                                 
 _refln_index_l                                                                 
 _refln_F_squared_calc                                                          
 _refln_F_squared_meas                                                          
 _refln_F_squared_sigma                                                         
 _refln_observed_status                                                         
   1 -13   0          0.27          0.21         0.09 o                         
   0 -12   0          1.24          1.07         0.14 o                         
   1 -12   0          3.19          3.72         0.24 o                         
   2 -12   0          1.45          1.42         0.12 o                         
   3 -12   0          0.59          0.81         0.16 o                         
   1 -11   0          8.95          8.39         0.19 o                         
   2 -11   0          8.36          8.32         0.27 o                         
   3 -11   0          1.40          1.44         0.10 o                         
   4 -11   0          2.04          2.36         0.14 o                         
   0 -10   0         18.65         18.15         0.38 o                         
   1 -10   0         28.62         29.08         0.38 o                         
   2 -10   0         37.47         38.57         0.52 o                         
   3 -10   0         12.86         12.51         0.26 o                         
   4 -10   0          7.99          8.23         0.19 o                         
   5 -10   0          0.11          0.13         0.07 o                         
   1  -9   0          5.22          5.10         0.21 o                         
   2  -9   0        151.32        152.42         1.52 o                         
   3  -9   0         16.09         16.41         0.31 o                         
   4  -9   0         12.90         12.30         0.25 o                         
   5  -9   0          3.64          3.27         0.17 o                         
   6  -9   0          4.57          4.85         0.29 o                         
   0  -8   0         34.98         37.19         0.89 o                         
   1  -8   0         30.28         29.80         0.53 o                         
   2  -8   0         44.20         41.37         0.99 o                         
   3  -8   0         21.08         21.00         0.40 o                         
   4  -8   0         87.34         83.48         0.83 o                         
   5  -8   0          8.36          8.32         0.31 o                         
   6  -8   0          6.27          6.23         0.25 o                         
   7  -8   0          1.86          1.57         0.17 o                         
   1  -7   0         69.75         70.45         1.14 o                         
   2  -7   0         59.93         56.60         1.10 o                         
   3  -7   0         31.47         27.99         0.55 o                         
   4  -7   0        165.43        158.13         1.86 o                         
   5  -7   0         63.68         63.30         0.85 o                         
   6  -7   0         16.29         16.91         0.33 o                         
   7  -7   0          4.37          4.58         0.24 o                         
   0  -6   0        787.11        828.00        22.63 o                         
   1  -6   0        249.59        249.19         4.06 o                         
   2  -6   0         13.34         13.45         0.49 o                         
   3  -6   0         83.99         78.42         1.56 o                         
   4  -6   0         24.72         22.67         0.69 o                         
   5  -6   0         25.19         27.46         0.39 o                         
   6  -6   0          4.65          4.21         0.18 o                         
   7  -6   0         29.91         27.12         0.43 o                         
   8  -6   0          0.46          0.30         0.17 o                         
   1  -5   0        123.03        120.23         1.36 o                         
   2  -5   0         43.75         46.55         1.13 o                         
   3  -5   0          1.78          1.89         0.14 o                         
   4  -5   0          6.53          8.28         0.33 o                         
   5  -5   0          2.80          3.32         0.16 o                         
   6  -5   0         16.57         16.17         0.31 o                         
   7  -5   0          8.68          7.83         0.22 o                         
   8  -5   0          3.89          4.07         0.20 o                         
   0  -4   0        705.06        665.82        18.54 o                         
   1  -4   0        228.60        214.58         6.42 o                         
   2  -4   0        107.00        113.93         2.93 o                         
   3  -4   0        100.77        103.50         2.67 o                         
   4  -4   0         84.33         89.52         1.70 o                         
   5  -4   0         73.16         71.35         2.64 o                         
   6  -4   0         29.67         24.48         0.46 o                         
   7  -4   0         55.03         49.77         0.74 o                         
   8  -4   0          4.23          4.81         0.55 o                         
   1  -3   0          6.64          7.45         0.17 o                         
   2  -3   0       1387.55       1318.73        29.90 o                         
   3  -3   0        393.45        340.91        10.63 o                         
   4  -3   0        117.14        124.88         3.35 o                         
   5  -3   0        102.67         97.66         1.86 o                         
   6  -3   0         18.01         18.98         0.44 o                         
   7  -3   0          0.56          0.58         0.13 o                         
   8  -3   0          7.24          7.32         0.26 o                         
   1  -2   0       1423.40       1202.23        32.03 o                         
   2  -2   0       1028.56        992.57        22.15 o                         
   3  -2   0        527.58        406.84        10.32 o                         
   4  -2   0        181.94        189.35         5.93 o                         
   5  -2   0         55.75         50.37         0.96 o                         
   6  -2   0        210.00        212.51         3.75 o                         
   7  -2   0         50.94         51.12         0.70 o                         
   8  -2   0          6.00          5.54         0.20 o                         
   1  -1   0        120.94        108.03         2.14 o                         
   2  -1   0       1296.38       1137.19        24.11 o                         
   4  -1   0        984.24        951.31        25.61 o                         
   5  -1   0          3.43          3.58         0.21 o                         
   6  -1   0        186.73        181.70         1.61 o                         
   7  -1   0          1.87          1.27         0.12 o                         
   8  -1   0         12.85         14.81         0.46 o                         
   2   0   0       1746.70       1489.73        39.86 o                         
   3   0   0        398.14        397.84        31.04 o                         
   4   0   0          5.32          7.99         0.24 o                         
   5   0   0        132.96        125.03         1.77 o                         
   6   0   0         89.59         81.46         1.13 o                         
   7   0   0          0.00          0.18         0.08 o                         
   8   0   0          3.85          3.56         0.28 o                         
   2   1   0       1294.41       1061.62        30.08 o                         
   4   1   0        982.33        943.34        25.43 o                         
   5   1   0          3.35          3.70         0.18 o                         
   6   1   0        187.22        182.25         1.89 o                         
   7   1   0          1.91          1.49         0.13 o                         
   8   1   0         13.00         13.85         0.33 o                         
   3   2   0        524.74        348.40        10.32 o                         
   4   2   0        181.61        194.67         2.80 o                         
   5   2   0         55.74         52.29         0.88 o                         
   6   2   0        211.08        207.47         4.01 o                         
   7   2   0         51.43         50.56         0.81 o                         
   8   2   0          5.89          5.15         0.21 o                         
   1   3   0          6.21          7.74         0.20 o                         
   3   3   0        393.22        393.65         7.18 o                         
   4   3   0        117.74        128.37         1.75 o                         
   5   3   0        102.88        100.75         1.58 o                         
   6   3   0         17.73         17.61         0.38 o                         
   7   3   0          0.58          0.60         0.10 o                         
   8   3   0          7.19          7.18         0.23 o                         
   1   4   0        226.69        232.75         1.94 o                         
   2   4   0        107.97        121.70         1.78 o                         
   3   4   0        100.19        104.47         2.19 o                         
   4   4   0         84.53         95.90         1.39 o                         
   5   4   0         73.21         74.96         1.32 o                         
   6   4   0         29.31         23.94         0.48 o                         
   7   4   0         54.71         49.92         0.69 o                         
   8   4   0          4.31          4.76         0.26 o                         
   1   5   0        123.92        124.28         1.87 o                         
   2   5   0         43.66         46.75         1.14 o                         
   3   5   0          1.77          1.71         0.16 o                         
   4   5   0          6.66          8.70         0.29 o                         
   5   5   0          2.66          3.52         0.18 o                         
   6   5   0         16.93         16.64         0.38 o                         
   7   5   0          8.64          7.63         0.24 o                         
   8   5   0          3.85          3.63         0.19 o                         
   1   6   0        249.38        250.16         3.22 o                         
   2   6   0         13.29         13.57         0.34 o                         
   3   6   0         83.27         79.87         1.09 o                         
   4   6   0         24.68         23.61         0.49 o                         
   5   6   0         25.28         28.10         0.45 o                         
   6   6   0          4.66          4.20         0.22 o                         
   7   6   0         30.06         27.01         0.50 o                         
   8   6   0          0.44          0.38         0.17 o                         
   1   7   0         68.77         69.41         1.30 o                         
   2   7   0         59.29         58.18         1.01 o                         
   3   7   0         31.59         27.47         0.53 o                         
   4   7   0        164.35        157.45         1.95 o                         
   5   7   0         64.02         63.43         0.80 o                         
   6   7   0         16.39         17.49         0.38 o                         
   7   7   0          4.34          4.12         0.19 o                         
   0   8   0         35.37         36.31         1.91 o                         
   1   8   0         30.19         28.93         0.65 o                         
   2   8   0         44.19         40.05         0.91 o                         
   3   8   0         21.27         21.39         0.53 o                         
   4   8   0         87.00         85.54         1.00 o                         
   5   8   0          8.34          8.51         0.24 o                         
   6   8   0          6.24          6.33         0.19 o                         
   7   8   0          1.95          1.75         0.13 o                         
   1   9   0          5.39          5.43         0.31 o                         
   2   9   0        150.58        153.23         1.97 o                         
   3   9   0         16.25         17.23         0.41 o                         
   4   9   0         13.05         12.36         0.32 o                         
   5   9   0          3.53          3.31         0.31 o                         
   6   9   0          4.60          5.20         0.22 o                         
   0  10   0         18.47         17.85         0.79 o                         
   1  10   0         28.41         29.24         0.59 o                         
   2  10   0         37.35         38.73         0.74 o                         
   3  10   0         12.86         13.45         0.32 o                         
   4  10   0          7.87          8.33         0.25 o                         
   5  10   0          0.11          0.16         0.08 o                         
   1  11   0          8.87          9.15         0.36 o                         
   2  11   0          8.39          8.10         0.31 o                         
   3  11   0          1.41          1.53         0.12 o                         
   4  11   0          2.03          2.41         0.14 o                         
   0  12   0          1.26          1.24         0.72 o                         
   1  12   0          3.19          3.49         0.33 o                         
   3  12   0          0.61          0.92         0.11 o                         
   1  13   0          0.27          0.28         0.09 o                         
  -1 -13   1          0.15          0.21         0.12 o                         
   0 -13   1          0.78          1.48         0.21 o                         
   1 -13   1          0.16          0.11         0.09 o                         
  -3 -12   1          2.44          2.74         0.15 o                         
  -2 -12   1          0.74          0.75         0.13 o                         
  -1 -12   1          1.25          1.27         0.10 o                         
   0 -12   1          4.29          4.32         0.21 o                         
   1 -12   1          1.66          1.78         0.13 o                         
   2 -12   1          1.73          2.16         0.15 o                         
   3 -12   1          0.31          0.18         0.07 o                         
  -4 -11   1          1.15          1.34         0.21 o                         
  -3 -11   1         25.31         23.82         0.41 o                         
  -2 -11   1          5.63          5.37         0.19 o                         
  -1 -11   1          3.63          3.71         0.14 o                         
   0 -11   1         19.68         18.43         0.28 o                         
   1 -11   1          0.23          0.25         0.07 o                         
   2 -11   1          2.81          2.89         0.13 o                         
   3 -11   1          1.50          1.42         0.10 o                         
   4 -11   1          3.31          4.08         0.26 o                         
  -5 -10   1          3.46          3.22         0.19 o                         
  -4 -10   1          6.72          7.05         0.18 o                         
  -3 -10   1          4.46          5.07         0.22 o                         
  -2 -10   1         40.26         38.39         0.54 o                         
  -1 -10   1          0.21          0.20         0.07 o                         
   0 -10   1         52.55         52.40         0.57 o                         
   1 -10   1         18.10         19.33         0.44 o                         
   2 -10   1          8.48          7.58         0.23 o                         
   3 -10   1         23.14         21.58         0.33 o                         
   4 -10   1         11.29         11.46         0.33 o                         
   5 -10   1          2.71          2.65         0.18 o                         
  -6  -9   1          2.73          2.98         0.44 o                         
  -5  -9   1          0.54          0.40         0.09 o                         
  -4  -9   1         32.66         33.94         0.44 o                         
  -3  -9   1         33.78         33.24         0.49 o                         
  -2  -9   1         34.98         36.34         0.48 o                         
  -1  -9   1        195.57        198.07         1.84 o                         
   0  -9   1         22.20         20.63         0.35 o                         
   1  -9   1         44.58         42.23         0.64 o                         
   2  -9   1         48.95         48.44         0.66 o                         
   3  -9   1         91.12         92.50         1.23 o                         
   4  -9   1         10.73         10.24         0.30 o                         
   5  -9   1          2.78          2.37         0.18 o                         
   6  -9   1          3.59          4.08         0.19 o                         
  -7  -8   1          0.45          0.58         0.10 o                         
  -6  -8   1         10.14          8.99         0.26 o                         
  -5  -8   1         30.30         30.11         0.52 o                         
  -4  -8   1         10.27         10.57         0.24 o                         
  -3  -8   1          7.76          6.53         0.21 o                         
  -2  -8   1        202.30        195.53         2.35 o                         
  -1  -8   1        154.97        140.65         1.77 o                         
   0  -8   1         59.06         60.29         0.88 o                         
   1  -8   1          0.65          1.17         0.15 o                         
   2  -8   1         50.92         49.33         0.97 o                         
   3  -8   1        106.54        105.76         1.04 o                         
   4  -8   1         10.41         10.68         0.29 o                         
   5  -8   1         17.80         17.03         0.38 o                         
   6  -8   1          3.03          3.55         0.39 o                         
   7  -8   1          1.50          1.64         0.14 o                         
  -7  -7   1          6.87          6.21         0.26 o                         
  -6  -7   1         10.41         10.54         0.30 o                         
  -5  -7   1          7.34          7.88         0.26 o                         
  -4  -7   1        120.77        113.71         1.19 o                         
  -3  -7   1         54.72         51.71         0.92 o                         
  -2  -7   1         34.27         40.31         0.56 o                         
  -1  -7   1         22.48         24.33         0.59 o                         
   0  -7   1         84.43         80.03         1.18 o                         
   1  -7   1         50.14         54.50         0.90 o                         
   2  -7   1         66.76         63.44         1.06 o                         
   3  -7   1         10.64         10.88         0.39 o                         
   4  -7   1         38.20         44.08         0.66 o                         
   5  -7   1         68.01         70.18         0.87 o                         
   6  -7   1          5.73          6.47         0.22 o                         
   7  -7   1          6.25          6.95         0.24 o                         
  -8  -6   1          5.14          4.67         0.16 o                         
  -7  -6   1          6.23          6.75         0.19 o                         
  -6  -6   1         44.78         40.63         0.53 o                         
  -5  -6   1          6.95          7.48         0.22 o                         
  -4  -6   1         36.12         35.24         0.72 o                         
  -3  -6   1         27.09         25.18         0.53 o                         
  -2  -6   1         29.27         31.89         0.45 o                         
  -1  -6   1        246.34        254.96         2.52 o                         
   0  -6   1         84.34         93.46         1.29 o                         
   1  -6   1         77.87         92.49         1.38 o                         
   2  -6   1        170.60        164.46         2.46 o                         
   3  -6   1         34.74         37.09         0.80 o                         
   4  -6   1        136.70        119.06         1.70 o                         
   5  -6   1        204.67        199.66         1.88 o                         
   6  -6   1         22.20         20.57         0.34 o                         
   7  -6   1          2.49          2.23         0.16 o                         
  -8  -5   1          3.34          3.76         0.20 o                         
  -7  -5   1         24.12         24.78         0.45 o                         
  -6  -5   1         46.83         42.05         0.59 o                         
  -5  -5   1         54.26         46.91         0.68 o                         
  -4  -5   1         16.87         19.75         0.60 o                         
  -3  -5   1         16.90         16.01         0.43 o                         
  -2  -5   1         34.08         39.85         0.51 o                         
  -1  -5   1         67.69         75.12         0.96 o                         
   0  -5   1        252.92        259.90         4.16 o                         
   1  -5   1        499.18        554.38         8.38 o                         
   2  -5   1         99.83        103.22         1.73 o                         
   3  -5   1         34.71         43.13         0.80 o                         
   4  -5   1         37.55         32.85         0.73 o                         
   5  -5   1         25.04         23.84         0.46 o                         
   6  -5   1         15.16         15.58         0.48 o                         
   7  -5   1         14.10         12.98         0.36 o                         
   8  -5   1          2.15          2.58         0.17 o                         
  -8  -4   1          9.25          9.19         0.29 o                         
  -7  -4   1         13.66         13.33         0.30 o                         
  -6  -4   1         11.49          9.65         0.31 o                         
  -5  -4   1          1.29          0.99         0.21 o                         
  -4  -4   1          8.18          7.18         0.58 o                         
  -3  -4   1         27.33         30.23         0.49 o                         
  -2  -4   1         64.33         69.26         0.98 o                         
  -1  -4   1        212.25        205.61         2.89 o                         
   0  -4   1         43.48         44.74         1.14 o                         
   2  -4   1         80.48         76.25         1.36 o                         
   3  -4   1         91.57         99.20         1.50 o                         
   4  -4   1         28.44         27.20         0.72 o                         
   5  -4   1         70.44         61.28         1.20 o                         
   6  -4   1         18.08         18.23         0.45 o                         
   7  -4   1          0.69          0.61         0.11 o                         
   8  -4   1          4.56          5.22         0.24 o                         
  -8  -3   1          0.94          0.57         0.11 o                         
  -7  -3   1         11.19         12.33         0.32 o                         
  -6  -3   1         20.49         20.28         0.50 o                         
  -5  -3   1         29.03         28.62         0.81 o                         
  -4  -3   1         90.30        101.25         2.94 o                         
  -3  -3   1        129.06        149.52         2.79 o                         
  -2  -3   1         70.53         70.32         1.09 o                         
  -1  -3   1        147.45        140.56         3.99 o                         
   0  -3   1        100.91         95.57         1.90 o                         
   1  -3   1          6.69          7.24         0.48 o                         
   2  -3   1        224.78        212.68         3.69 o                         
   3  -3   1         22.17         21.42         0.49 o                         
   4  -3   1        118.28        110.62         1.35 o                         
   5  -3   1         22.10         21.29         0.48 o                         
   6  -3   1        101.82         90.10         1.11 o                         
   7  -3   1         26.05         25.05         0.47 o                         
   8  -3   1          3.63          3.35         0.19 o                         
  -8  -2   1         20.86         21.11         0.45 o                         
  -7  -2   1          1.87          1.67         0.13 o                         
  -6  -2   1         52.49         54.88         0.79 o                         
  -5  -2   1          5.78          3.76         0.42 o                         
  -4  -2   1          3.11          2.77         0.21 o                         
  -3  -2   1        123.87        142.73         2.34 o                         
  -2  -2   1       1164.47       1191.77        42.30 o                         
  -1  -2   1       2091.24       2287.33        57.93 o                         
   0  -2   1        996.42        891.91        23.93 o                         
   1  -2   1        223.53        207.54         6.80 o                         
   2  -2   1        866.04        807.55        21.84 o                         
   3  -2   1        136.24        136.78         2.49 o                         
   4  -2   1         50.81         53.04         1.09 o                         
   5  -2   1          3.36          3.54         0.19 o                         
   6  -2   1          2.77          2.47         0.14 o                         
   7  -2   1         26.10         27.10         0.50 o                         
   8  -2   1         11.55         13.05         0.35 o                         
  -9  -1   1          1.78          2.71         0.23 o                         
  -8  -1   1          1.38          1.33         0.12 o                         
  -7  -1   1         14.14         14.00         0.39 o                         
  -6  -1   1        109.77         95.62         1.62 o                         
  -5  -1   1         38.00         34.40         1.61 o                         
  -4  -1   1        369.63        376.74         6.06 o                         
  -3  -1   1        166.65        179.11         3.55 o                         
  -2  -1   1        108.60        110.18         1.31 o                         
  -1  -1   1        720.61        661.51        23.16 o                         
   2  -1   1       1719.26       1621.70        42.90 o                         
   3  -1   1        545.46        511.34        14.89 o                         
   4  -1   1         15.12         13.66         0.35 o                         
   5  -1   1        150.42        142.63         3.10 o                         
   6  -1   1         77.66         72.84         1.04 o                         
   7  -1   1         21.22         21.50         0.34 o                         
   8  -1   1          5.30          6.48         0.30 o                         
  -9   0   1          2.99          3.89         0.19 o                         
  -8   0   1         13.68         15.59         0.50 o                         
  -7   0   1          0.39          0.17         0.08 o                         
  -6   0   1         52.53         49.59         0.74 o                         
  -5   0   1         54.94         58.04         0.96 o                         
  -4   0   1        113.65        124.24         1.88 o                         
  -3   0   1        607.02        631.14        16.75 o                         
  -2   0   1         13.88         16.87         0.38 o                         
   2   0   1         97.52         90.83         1.69 o                         
   3   0   1          7.01          8.72         0.25 o                         
   4   0   1        901.73        876.68        16.82 o                         
   5   0   1        268.58        258.07         3.44 o                         
   6   0   1         28.86         28.65         0.63 o                         
   7   0   1         20.23         22.57         0.54 o                         
   8   0   1         18.08         16.85         0.36 o                         
  -9   1   1          1.81          2.44         0.16 o                         
  -8   1   1          1.35          1.29         0.17 o                         
  -7   1   1         14.33         13.13         0.40 o                         
  -6   1   1        110.12         94.15         1.37 o                         
  -5   1   1         38.20         35.70         0.60 o                         
  -4   1   1        370.26        382.15         5.23 o                         
  -3   1   1        165.91        178.80         3.14 o                         
  -2   1   1        109.09        110.63         1.58 o                         
   1   1   1       6775.36       6503.52       176.89 o                         
   2   1   1       1721.13       1598.57        43.04 o                         
   3   1   1        545.21        573.40        14.71 o                         
   4   1   1         15.07         14.67         0.42 o                         
   5   1   1        150.72        147.79         2.00 o                         
   6   1   1         77.79         73.45         1.32 o                         
   7   1   1         21.40         21.45         0.41 o                         
   8   1   1          5.25          6.25         0.23 o                         
  -8   2   1         20.89         21.39         0.48 o                         
  -7   2   1          1.93          1.50         0.15 o                         
  -6   2   1         51.83         52.92         0.68 o                         
  -5   2   1          5.98          3.99         0.26 o                         
  -4   2   1          3.32          2.97         0.19 o                         
  -3   2   1        124.68        140.85         1.43 o                         
  -2   2   1       1167.40       1199.33        42.85 o                         
  -1   2   1       2097.60       2085.88        64.93 o                         
   2   2   1        866.94        787.30        22.02 o                         
   3   2   1        135.82        138.69         2.02 o                         
   4   2   1         51.13         55.41         0.87 o                         
   5   2   1          3.28          3.15         0.19 o                         
   6   2   1          2.73          2.32         0.17 o                         
   7   2   1         26.12         26.77         0.48 o                         
   8   2   1         11.66         13.09         0.34 o                         
  -8   3   1          0.91          0.51         0.09 o                         
  -7   3   1         11.44         12.05         0.28 o                         
  -6   3   1         19.98         20.00         0.44 o                         
  -5   3   1         29.01         29.18         0.63 o                         
  -4   3   1         90.76        104.37         1.59 o                         
  -3   3   1        128.22        152.46         2.40 o                         
  -2   3   1         71.03         72.17         1.25 o                         
  -1   3   1        148.45        143.38         1.51 o                         
   0   3   1        100.54         96.67         0.92 o                         
   1   3   1          6.75          6.55         0.25 o                         
   2   3   1        226.96        229.37         3.08 o                         
   3   3   1         22.28         22.53         0.42 o                         
   4   3   1        118.09        114.27         1.45 o                         
   5   3   1         22.68         21.34         0.47 o                         
   6   3   1        102.10         90.92         1.19 o                         
   7   3   1         26.19         25.32         0.41 o                         
   8   3   1          3.71          3.60         0.22 o                         
  -8   4   1          9.38         10.16         0.28 o                         
  -7   4   1         13.76         13.58         0.34 o                         
  -6   4   1         11.64          9.80         0.27 o                         
  -5   4   1          1.42          1.27         0.19 o                         
  -4   4   1          8.09          7.90         0.30 o                         
  -3   4   1         27.45         29.72         0.55 o                         
  -2   4   1         64.86         71.04         0.88 o                         
  -1   4   1        212.54        211.77         2.65 o                         
   0   4   1         43.23         44.86         0.66 o                         
   1   4   1        736.20        620.28        16.98 o                         
   2   4   1         79.74         76.66         1.39 o                         
   3   4   1         91.31         99.31         1.79 o                         
   4   4   1         29.00         29.07         0.65 o                         
   5   4   1         69.69         62.13         0.96 o                         
   6   4   1         17.87         18.83         0.41 o                         
   7   4   1          0.65          0.37         0.10 o                         
   8   4   1          4.62          5.50         0.25 o                         
  -8   5   1          3.31          3.57         0.20 o                         
  -7   5   1         24.12         24.64         0.48 o                         
  -6   5   1         46.81         41.96         0.81 o                         
  -5   5   1         53.99         46.88         0.66 o                         
  -4   5   1         16.75         20.49         0.44 o                         
  -3   5   1         17.15         16.29         0.39 o                         
  -2   5   1         33.97         40.10         0.90 o                         
  -1   5   1         68.32         75.86         0.85 o                         
   0   5   1        251.92        264.87         2.77 o                         
   1   5   1        498.92        539.31        10.39 o                         
   2   5   1        100.01        106.35         1.34 o                         
   3   5   1         34.39         43.28         0.65 o                         
   4   5   1         37.69         33.64         0.54 o                         
   5   5   1         24.81         24.60         0.47 o                         
   6   5   1         14.95         14.98         0.37 o                         
   7   5   1         14.35         12.65         0.30 o                         
   8   5   1          2.10          2.77         0.17 o                         
  -8   6   1          5.08          4.99         0.26 o                         
  -7   6   1          6.24          6.07         0.22 o                         
  -6   6   1         44.99         41.30         0.64 o                         
  -5   6   1          6.87          7.40         0.25 o                         
  -4   6   1         36.10         36.51         0.62 o                         
  -3   6   1         27.02         25.63         0.43 o                         
  -2   6   1         29.60         31.94         0.50 o                         
  -1   6   1        246.51        258.80         4.58 o                         
   0   6   1         83.66         93.83         1.16 o                         
   1   6   1         77.05         92.32         1.16 o                         
   2   6   1        171.38        169.09         2.29 o                         
   3   6   1         34.99         36.97         0.62 o                         
   4   6   1        135.23        122.24         1.50 o                         
   5   6   1        205.29        200.29         1.83 o                         
   6   6   1         22.30         21.23         0.39 o                         
   7   6   1          2.56          2.17         0.13 o                         
  -7   7   1          6.91          6.46         0.24 o                         
  -6   7   1         10.40         10.04         0.27 o                         
  -5   7   1          7.29          7.69         0.24 o                         
  -4   7   1        120.50        115.24         1.43 o                         
  -3   7   1         54.52         51.65         0.79 o                         
  -2   7   1         34.27         40.96         0.62 o                         
  -1   7   1         22.37         23.09         0.53 o                         
   0   7   1         84.75         78.92         1.22 o                         
   1   7   1         50.14         56.22         1.12 o                         
   2   7   1         66.61         62.71         1.02 o                         
   3   7   1         10.65         10.79         0.44 o                         
   4   7   1         38.17         43.94         0.63 o                         
   5   7   1         68.15         69.99         0.94 o                         
   6   7   1          5.72          6.50         0.24 o                         
   7   7   1          6.26          8.01         0.62 o                         
  -7   8   1          0.48          0.72         0.09 o                         
  -6   8   1         10.23          9.88         0.26 o                         
  -5   8   1         30.51         30.56         0.46 o                         
  -4   8   1         10.35         10.66         0.30 o                         
  -3   8   1          7.74          6.76         0.24 o                         
  -2   8   1        201.89        196.55         2.98 o                         
  -1   8   1        156.02        142.78         1.84 o                         
   0   8   1         59.06         58.45         1.01 o                         
   1   8   1          0.57          0.79         0.15 o                         
   2   8   1         50.95         48.72         1.00 o                         
   3   8   1        105.81        106.15         1.28 o                         
   4   8   1         10.12         11.16         0.33 o                         
   5   8   1         17.60         17.06         0.46 o                         
   6   8   1          3.00          3.14         0.16 o                         
   7   8   1          1.54          1.55         0.17 o                         
  -6   9   1          2.69          2.89         0.15 o                         
  -5   9   1          0.55          0.35         0.09 o                         
  -4   9   1         32.76         35.23         0.54 o                         
  -3   9   1         33.76         34.19         0.60 o                         
  -2   9   1         34.94         36.39         0.61 o                         
  -1   9   1        195.15        204.37         3.45 o                         
   0   9   1         22.20         20.04         0.55 o                         
   1   9   1         44.65         42.68         0.79 o                         
   2   9   1         48.76         47.72         0.81 o                         
   3   9   1         91.33         90.05         1.14 o                         
   4   9   1         10.69         10.01         0.29 o                         
   5   9   1          2.77          2.25         0.16 o                         
   6   9   1          3.52          3.94         0.20 o                         
  -5  10   1          3.54          3.32         0.23 o                         
  -4  10   1          6.64          7.05         0.22 o                         
  -3  10   1          4.50          5.03         0.21 o                         
  -2  10   1         40.50         38.48         0.62 o                         
  -1  10   1          0.21          0.13         0.10 o                         
   0  10   1         52.45         51.54         0.92 o                         
   1  10   1         18.24         19.54         0.78 o                         
   2  10   1          8.50          7.22         0.31 o                         
   3  10   1         23.16         21.95         0.43 o                         
   4  10   1         11.33         11.29         0.29 o                         
   5  10   1          2.67          2.99         0.15 o                         
  -4  11   1          1.11          1.05         0.09 o                         
  -3  11   1         25.38         24.35         0.43 o                         
  -2  11   1          5.68          5.38         0.25 o                         
  -1  11   1          3.67          3.20         0.26 o                         
   0  11   1         19.47         18.11         0.51 o                         
   1  11   1          0.24          0.20         0.12 o                         
   2  11   1          2.81          2.69         0.20 o                         
   3  11   1          1.44          1.60         0.26 o                         
   4  11   1          3.33          3.62         0.20 o                         
  -3  12   1          2.42          2.48         0.15 o                         
  -2  12   1          0.73          0.80         0.14 o                         
  -1  12   1          1.23          1.06         0.21 o                         
   0  12   1          4.30          4.51         0.34 o                         
   1  12   1          1.69          1.72         0.19 o                         
   2  12   1          1.74          2.11         0.22 o                         
   3  12   1          0.29          0.11         0.08 o                         
  -1  13   1          0.15          0.13         0.09 o                         
   0  13   1          0.74          1.34         0.17 o                         
   1  13   1          0.16          0.04         0.06 o                         
   0 -13   2          0.86          1.02         0.13 o                         
  -3 -12   2         18.22         19.21         0.35 o                         
  -2 -12   2          3.23          3.08         0.23 o                         
  -1 -12   2          2.86          1.96         0.19 o                         
   0 -12   2          0.73          0.38         0.11 o                         
   1 -12   2          4.15          2.69         0.16 o                         
   2 -12   2          7.14          6.64         0.32 o                         
   3 -12   2          0.70          0.81         0.09 o                         
  -4 -11   2          2.16          2.30         0.14 o                         
  -3 -11   2          2.75          3.05         0.19 o                         
  -2 -11   2          1.51          1.11         0.09 o                         
  -1 -11   2          6.81          7.29         0.20 o                         
   0 -11   2         10.04          9.92         0.25 o                         
   1 -11   2         23.02         22.08         0.42 o                         
   2 -11   2         13.23         13.33         0.28 o                         
   3 -11   2          0.64          0.85         0.09 o                         
   4 -11   2          4.17          4.07         0.16 o                         
  -5 -10   2          1.77          2.03         0.15 o                         
  -4 -10   2         22.06         22.43         0.38 o                         
  -3 -10   2          4.65          4.37         0.18 o                         
  -2 -10   2         25.10         24.27         0.34 o                         
  -1 -10   2         39.91         37.72         0.51 o                         
   0 -10   2         43.43         41.07         0.64 o                         
   1 -10   2         10.58         11.68         0.31 o                         
   2 -10   2         13.96         15.87         0.30 o                         
   3 -10   2         12.84         13.36         0.39 o                         
   4 -10   2          1.71          1.50         0.20 o                         
   5 -10   2          9.95         10.10         0.28 o                         
  -6  -9   2         16.16         15.99         0.37 o                         
  -5  -9   2         23.54         24.41         0.38 o                         
  -4  -9   2         18.26         17.01         0.31 o                         
  -3  -9   2          8.76          8.49         0.22 o                         
  -2  -9   2          0.45          0.29         0.06 o                         
  -1  -9   2          7.35          6.89         0.18 o                         
   0  -9   2        137.51        137.01         1.27 o                         
   1  -9   2          0.57          0.69         0.09 o                         
   2  -9   2         35.53         34.69         0.48 o                         
   3  -9   2         38.68         36.10         0.51 o                         
   4  -9   2          2.37          2.04         0.18 o                         
   5  -9   2          1.49          1.13         0.11 o                         
   6  -9   2         14.60         15.45         0.58 o                         
  -7  -8   2          4.11          4.30         0.22 o                         
  -6  -8   2          2.03          1.63         0.15 o                         
  -5  -8   2         12.61         12.66         0.24 o                         
  -4  -8   2         28.46         26.07         0.40 o                         
  -3  -8   2         71.62         69.54         0.88 o                         
  -2  -8   2          4.27          4.28         0.17 o                         
  -1  -8   2        172.83        175.25         1.84 o                         
   0  -8   2         60.28         60.93         0.84 o                         
   1  -8   2          2.62          2.21         0.40 o                         
   2  -8   2         22.98         22.71         0.34 o                         
   3  -8   2        109.25        107.09         1.13 o                         
   4  -8   2          2.20          2.40         0.16 o                         
   5  -8   2          1.07          0.88         0.11 o                         
   6  -8   2          4.33          5.02         0.23 o                         
  -7  -7   2          8.57          8.77         0.41 o                         
  -6  -7   2         32.16         32.11         0.72 o                         
  -5  -7   2         11.37         12.93         0.26 o                         
  -4  -7   2         25.25         27.22         0.51 o                         
  -3  -7   2         20.62         18.98         0.40 o                         
  -2  -7   2         29.80         27.46         0.42 o                         
  -1  -7   2         91.82         97.06         1.04 o                         
   0  -7   2         52.80         54.74         0.64 o                         
   1  -7   2         20.93         23.68         0.72 o                         
   2  -7   2         35.90         33.43         0.68 o                         
   3  -7   2         58.61         55.01         1.57 o                         
   4  -7   2         31.20         29.78         0.47 o                         
   5  -7   2         16.33         16.26         0.36 o                         
   6  -7   2         13.13         13.17         0.27 o                         
   7  -7   2          3.72          4.70         0.16 o                         
  -8  -6   2          3.39          3.42         0.13 o                         
  -7  -6   2         17.12         15.90         0.29 o                         
  -6  -6   2         20.58         19.89         0.38 o                         
  -5  -6   2         37.68         34.86         0.52 o                         
  -4  -6   2         12.95         13.06         0.40 o                         
  -3  -6   2         43.78         45.94         0.82 o                         
  -2  -6   2         39.27         37.09         0.47 o                         
  -1  -6   2         30.16         33.36         0.42 o                         
   0  -6   2         98.27        109.78         1.19 o                         
   1  -6   2         35.51         28.81         0.47 o                         
   2  -6   2          1.54          1.47         0.15 o                         
   3  -6   2         17.01         14.12         0.46 o                         
   4  -6   2         82.76         80.09         0.88 o                         
   5  -6   2          1.84          2.06         0.13 o                         
   6  -6   2          3.90          4.41         0.18 o                         
   7  -6   2         17.79         18.56         0.37 o                         
  -8  -5   2          0.58          0.76         0.10 o                         
  -7  -5   2          0.14          0.04         0.07 o                         
  -6  -5   2         32.35         29.57         0.46 o                         
  -5  -5   2         28.76         25.85         0.44 o                         
  -4  -5   2         30.97         31.96         0.76 o                         
  -3  -5   2         82.76         88.95         1.03 o                         
  -2  -5   2        205.98        214.69         2.05 o                         
  -1  -5   2         39.23         42.70         0.59 o                         
   0  -5   2        134.04        146.16         1.69 o                         
   2  -5   2        110.01        119.70         1.48 o                         
   3  -5   2         24.32         25.58         0.50 o                         
   4  -5   2        166.56        152.44         1.86 o                         
   5  -5   2         54.02         47.69         0.64 o                         
   6  -5   2         44.79         45.15         0.72 o                         
   7  -5   2          0.33          0.11         0.08 o                         
   8  -5   2          1.49          1.49         0.22 o                         
  -8  -4   2          3.35          2.88         0.16 o                         
  -7  -4   2         17.91         18.83         0.33 o                         
  -6  -4   2         12.26         11.51         0.32 o                         
  -5  -4   2         16.41         15.35         0.54 o                         
  -4  -4   2         23.18         23.75         0.42 o                         
  -3  -4   2         70.24         69.32         0.80 o                         
  -2  -4   2        377.59        400.82        10.76 o                         
  -1  -4   2         54.66         56.15         1.86 o                         
   1  -4   2        316.00        314.89         4.25 o                         
   2  -4   2         39.45         50.64         0.79 o                         
   3  -4   2        313.82        302.94         3.27 o                         
   4  -4   2         31.19         30.42         0.46 o                         
   5  -4   2        175.42        158.16         2.16 o                         
   6  -4   2         22.09         20.39         0.45 o                         
   7  -4   2          9.84         10.26         0.35 o                         
   8  -4   2          0.60          0.82         0.10 o                         
  -8  -3   2         17.36         17.09         0.35 o                         
  -7  -3   2        111.92        111.29         1.29 o                         
  -6  -3   2         32.33         32.61         0.65 o                         
  -5  -3   2         15.05         15.75         0.48 o                         
  -4  -3   2         35.99         33.47         0.78 o                         
  -3  -3   2         79.79         87.91         1.66 o                         
  -2  -3   2         79.71         79.08         1.08 o                         
  -1  -3   2        552.13        545.87        15.07 o                         
   0  -3   2        654.00        638.81        17.02 o                         
   2  -3   2         11.63         11.33         0.25 o                         
   3  -3   2        397.09        362.88         6.68 o                         
   4  -3   2         58.05         56.29         0.77 o                         
   5  -3   2          7.09          6.36         0.21 o                         
   6  -3   2         51.38         55.40         0.70 o                         
   7  -3   2          0.13          0.13         0.08 o                         
   8  -3   2          6.96          8.29         0.23 o                         
  -8  -2   2          2.67          3.18         0.15 o                         
  -7  -2   2         33.59         34.58         0.60 o                         
  -6  -2   2        114.49        109.71         1.46 o                         
  -5  -2   2        100.44        106.28         1.65 o                         
  -4  -2   2        199.32        202.75         2.67 o                         
  -3  -2   2        636.36        636.16        17.07 o                         
  -2  -2   2         45.55         40.43         0.57 o                         
  -1  -2   2        834.12        804.88        21.63 o                         
   1  -2   2        632.79        591.15        15.77 o                         
   2  -2   2         40.48         37.62         0.54 o                         
   3  -2   2        159.67        157.37         2.39 o                         
   4  -2   2        201.26        177.17         1.90 o                         
   5  -2   2        170.93        158.47         1.87 o                         
   6  -2   2         47.10         41.08         0.52 o                         
   7  -2   2         22.25         23.18         0.35 o                         
   8  -2   2          4.37          4.02         0.17 o                         
  -9  -1   2          2.93          3.13         0.16 o                         
  -8  -1   2          8.98         10.06         0.27 o                         
  -7  -1   2          5.78          5.11         0.25 o                         
  -6  -1   2        132.93        120.42         2.59 o                         
  -5  -1   2         12.64         14.07         0.40 o                         
  -4  -1   2         72.90         80.35         1.22 o                         
  -3  -1   2         18.21         17.66         0.26 o                         
  -2  -1   2         65.92         65.83         0.83 o                         
  -1  -1   2       3717.75       3954.08       110.12 o                         
   0  -1   2       2045.41       2097.09        54.71 o                         
   2  -1   2        347.20        361.27        10.62 o                         
   3  -1   2        882.40        867.35        23.46 o                         
   4  -1   2         88.22         85.66         1.13 o                         
   5  -1   2         82.94         82.52         2.42 o                         
   6  -1   2          5.42          5.56         0.18 o                         
   7  -1   2          5.21          4.90         0.18 o                         
   8  -1   2          1.63          1.38         0.17 o                         
  -8   0   2          0.17          0.05         0.06 o                         
  -7   0   2          5.76          6.41         0.22 o                         
  -6   0   2         72.47         65.73         1.22 o                         
  -5   0   2          0.21          0.09         0.10 o                         
  -4   0   2        208.33        198.88         2.33 o                         
  -3   0   2          2.01          2.11         0.10 o                         
  -2   0   2        254.96        237.60         6.63 o                         
  -1   0   2        348.94        333.71        12.90 o                         
   1   0   2        143.57        137.02         2.17 o                         
   2   0   2         13.82         15.84         0.34 o                         
   3   0   2        382.14        369.88         8.27 o                         
   4   0   2         73.58         79.08         1.54 o                         
   5   0   2          0.84          1.29         0.14 o                         
   6   0   2          0.38          0.84         0.10 o                         
   7   0   2         64.47         64.21         0.87 o                         
   8   0   2         30.81         37.18         1.00 o                         
  -9   1   2          2.88          2.98         0.21 o                         
  -8   1   2          9.15         10.36         0.32 o                         
  -7   1   2          5.65          5.20         0.32 o                         
  -6   1   2        132.55        121.02         1.48 o                         
  -5   1   2         12.46         13.45         0.35 o                         
  -4   1   2         72.92         79.37         0.97 o                         
  -3   1   2         18.43         17.87         0.34 o                         
  -2   1   2         66.30         65.24         0.82 o                         
  -1   1   2       3710.74       4115.29       111.27 o                         
   0   1   2       2049.72       2104.19        58.39 o                         
   2   1   2        349.71        361.88        10.53 o                         
   4   1   2         88.26         87.89         1.09 o                         
   5   1   2         83.00         80.76         1.23 o                         
   6   1   2          5.51          5.96         0.21 o                         
   7   1   2          5.33          4.25         0.19 o                         
   8   1   2          1.61          1.32         0.15 o                         
  -8   2   2          2.66          3.39         0.24 o                         
  -7   2   2         33.85         33.16         0.60 o                         
  -6   2   2        114.46        107.73         1.08 o                         
  -5   2   2        100.33        102.98         1.89 o                         
  -4   2   2        200.08        207.56         2.07 o                         
  -3   2   2        632.76        661.35        17.24 o                         
  -2   2   2         45.14         39.04         0.64 o                         
  -1   2   2        837.48        806.26        28.04 o                         
   0   2   2       3757.18       4087.59       113.30 o                         
   1   2   2        634.74        570.68        22.12 o                         
   2   2   2         41.97         38.84         0.84 o                         
   3   2   2        159.46        162.06         1.93 o                         
   4   2   2        201.95        181.29         2.16 o                         
   5   2   2        169.96        156.39         2.15 o                         
   6   2   2         47.07         40.84         0.57 o                         
   7   2   2         22.51         23.58         0.39 o                         
   8   2   2          4.56          4.20         0.24 o                         
  -8   3   2         17.38         17.17         0.34 o                         
  -7   3   2        112.02        109.22         1.17 o                         
  -6   3   2         32.81         33.39         0.58 o                         
  -5   3   2         15.41         14.35         0.42 o                         
  -4   3   2         35.23         32.43         0.53 o                         
  -3   3   2         79.16         89.58         0.95 o                         
  -2   3   2         78.32         79.08         1.32 o                         
  -1   3   2        554.87        543.42        23.14 o                         
   0   3   2        655.08        611.19        24.32 o                         
   1   3   2        431.99        386.40        10.40 o                         
   2   3   2         11.32         10.41         0.21 o                         
   3   3   2        398.17        367.10         3.56 o                         
   4   3   2         58.79         58.20         0.86 o                         
   5   3   2          7.14          6.51         0.25 o                         
   6   3   2         51.70         56.32         0.70 o                         
   7   3   2          0.14          0.36         0.07 o                         
   8   3   2          6.99          7.85         0.22 o                         
  -8   4   2          3.31          3.12         0.29 o                         
  -7   4   2         18.16         18.63         0.37 o                         
  -6   4   2         12.49         12.12         0.30 o                         
  -5   4   2         16.04         14.34         0.57 o                         
  -4   4   2         22.73         23.47         0.49 o                         
  -3   4   2         69.79         70.61         0.69 o                         
  -2   4   2        378.96        405.54         4.91 o                         
  -1   4   2         55.29         54.91         0.68 o                         
   1   4   2        315.76        310.47         5.85 o                         
   2   4   2         40.14         51.30         0.69 o                         
   3   4   2        312.24        308.79         2.89 o                         
   4   4   2         30.70         30.53         0.55 o                         
   5   4   2        176.70        164.95         2.01 o                         
   6   4   2         22.16         20.36         0.36 o                         
   7   4   2          9.77         10.39         0.28 o                         
   8   4   2          0.55          0.74         0.09 o                         
  -8   5   2          0.61          0.81         0.15 o                         
  -7   5   2          0.14          0.01         0.09 o                         
  -6   5   2         31.91         29.90         0.53 o                         
  -5   5   2         29.10         25.86         0.45 o                         
  -4   5   2         30.86         31.08         0.61 o                         
  -3   5   2         82.55         87.37         0.96 o                         
  -2   5   2        204.37        218.44         2.07 o                         
  -1   5   2         38.68         42.50         0.55 o                         
   0   5   2        134.13        146.87         1.53 o                         
   1   5   2        647.38        644.51        10.06 o                         
   2   5   2        109.21        119.99         1.28 o                         
   3   5   2         24.23         26.44         0.46 o                         
   4   5   2        165.95        154.22         1.61 o                         
   5   5   2         54.17         48.67         0.63 o                         
   6   5   2         45.29         45.70         0.64 o                         
   7   5   2          0.30          0.10         0.06 o                         
   8   5   2          1.52          1.33         0.14 o                         
  -8   6   2          3.46          3.65         0.26 o                         
  -7   6   2         17.47         16.38         0.43 o                         
  -6   6   2         20.76         19.42         0.43 o                         
  -5   6   2         37.56         35.78         0.59 o                         
  -4   6   2         12.79         12.85         0.30 o                         
  -3   6   2         43.69         44.58         1.10 o                         
  -2   6   2         38.98         36.16         0.48 o                         
  -1   6   2         30.45         33.17         0.41 o                         
   0   6   2         99.08        112.15         1.10 o                         
   1   6   2         35.64         28.62         0.40 o                         
   2   6   2          1.51          1.32         0.12 o                         
   3   6   2         17.21         14.79         0.41 o                         
   4   6   2         82.30         81.89         0.91 o                         
   5   6   2          1.83          1.96         0.13 o                         
   6   6   2          3.91          4.31         0.18 o                         
   7   6   2         17.80         18.03         0.43 o                         
  -7   7   2          8.45          8.44         0.26 o                         
  -6   7   2         32.11         32.21         0.54 o                         
  -5   7   2         11.27         12.81         0.25 o                         
  -4   7   2         25.34         27.25         0.52 o                         
  -3   7   2         20.77         18.82         0.43 o                         
  -2   7   2         29.89         27.88         0.47 o                         
  -1   7   2         92.42         95.60         1.05 o                         
   0   7   2         52.73         54.55         0.77 o                         
   1   7   2         21.34         24.11         0.43 o                         
   2   7   2         35.84         32.31         0.61 o                         
   3   7   2         59.09         55.18         1.44 o                         
   4   7   2         31.47         30.20         0.52 o                         
   5   7   2         16.43         16.45         0.36 o                         
   6   7   2         12.80         13.48         0.33 o                         
   7   7   2          3.82          4.86         0.19 o                         
  -7   8   2          4.17          4.32         0.24 o                         
  -6   8   2          2.01          2.19         0.14 o                         
  -5   8   2         12.63         12.84         0.27 o                         
  -4   8   2         28.25         25.95         0.41 o                         
  -3   8   2         71.70         70.12         0.77 o                         
  -2   8   2          4.37          4.28         0.22 o                         
  -1   8   2        173.28        172.82         2.03 o                         
   0   8   2         59.89         60.53         1.04 o                         
   1   8   2          2.63          1.84         0.23 o                         
   2   8   2         22.99         22.07         0.49 o                         
   3   8   2        109.12        108.92         1.24 o                         
   4   8   2          2.19          2.15         0.18 o                         
   5   8   2          1.05          0.82         0.13 o                         
   6   8   2          4.26          4.78         0.24 o                         
  -6   9   2         16.10         15.76         0.34 o                         
  -5   9   2         23.76         23.75         0.42 o                         
  -4   9   2         18.16         16.89         0.35 o                         
  -3   9   2          8.82          8.96         0.23 o                         
  -2   9   2          0.51          0.38         0.10 o                         
  -1   9   2          7.26          6.73         0.25 o                         
   0   9   2        137.43        135.48         1.46 o                         
   1   9   2          0.55          0.89         0.16 o                         
   2   9   2         35.67         34.38         0.58 o                         
   3   9   2         38.80         36.50         0.71 o                         
   4   9   2          2.46          2.01         0.14 o                         
   5   9   2          1.52          1.46         0.12 o                         
   6   9   2         14.48         14.62         0.39 o                         
  -5  10   2          1.81          1.95         0.15 o                         
  -4  10   2         22.18         23.38         0.48 o                         
  -3  10   2          4.72          4.82         0.20 o                         
  -2  10   2         25.21         24.83         0.45 o                         
  -1  10   2         40.20         37.59         1.00 o                         
   0  10   2         43.61         43.30         1.09 o                         
   1  10   2         10.59         11.46         0.41 o                         
   2  10   2         13.84         16.20         0.40 o                         
   3  10   2         12.88         13.80         0.41 o                         
   4  10   2          1.70          1.28         0.12 o                         
   5  10   2          9.93          9.75         0.24 o                         
  -4  11   2          2.16          2.02         0.20 o                         
  -3  11   2          2.76          3.25         0.16 o                         
  -2  11   2          1.54          1.32         0.11 o                         
  -1  11   2          6.68          6.86         0.30 o                         
   0  11   2         10.09         10.00         0.36 o                         
   1  11   2         23.16         23.69         0.67 o                         
   2  11   2         13.14         13.52         0.49 o                         
   3  11   2          0.65          1.22         0.26 o                         
   4  11   2          4.19          3.79         0.19 o                         
  -3  12   2         18.19         19.14         0.50 o                         
  -2  12   2          3.25          3.09         0.18 o                         
  -1  12   2          2.88          1.96         0.22 o                         
   0  12   2          0.75          0.33         0.11 o                         
   1  12   2          4.16          3.28         0.21 o                         
   2  12   2          7.10          6.37         0.36 o                         
   3  12   2          0.68          0.73         0.17 o                         
  -3 -12   3          0.17          0.24         0.08 o                         
  -2 -12   3          4.24          4.25         0.43 o                         
  -1 -12   3          1.22          0.86         0.10 o                         
   0 -12   3          5.95          4.73         0.21 o                         
   1 -12   3          0.86          1.09         0.12 o                         
   2 -12   3         13.40         14.08         0.30 o                         
  -4 -11   3         15.18         15.96         0.34 o                         
  -3 -11   3          3.90          3.59         0.20 o                         
  -2 -11   3          4.57          4.86         0.17 o                         
  -1 -11   3         16.66         16.16         0.32 o                         
   0 -11   3          1.18          0.87         0.10 o                         
   1 -11   3          6.53          6.26         0.23 o                         
   2 -11   3         10.47          9.60         0.23 o                         
   3 -11   3         10.32         10.74         0.42 o                         
   4 -11   3          0.79          0.45         0.09 o                         
  -5 -10   3          5.37          5.00         0.18 o                         
  -4 -10   3         26.17         25.87         0.42 o                         
  -3 -10   3          3.26          3.97         0.15 o                         
  -2 -10   3         15.01         14.17         0.24 o                         
  -1 -10   3         58.65         58.09         0.63 o                         
   0 -10   3          4.01          3.64         0.20 o                         
   1 -10   3         15.93         15.54         0.32 o                         
   2 -10   3         25.10         24.74         0.40 o                         
   3 -10   3          2.52          2.75         0.20 o                         
   4 -10   3          0.13          0.15         0.09 o                         
   5 -10   3          3.75          4.52         0.15 o                         
  -6  -9   3          0.63          0.41         0.10 o                         
  -5  -9   3          9.32          8.57         0.20 o                         
  -4  -9   3         17.05         16.87         0.33 o                         
  -3  -9   3         23.35         23.46         0.37 o                         
  -2  -9   3         29.11         28.99         0.35 o                         
  -1  -9   3         22.37         22.29         0.30 o                         
   0  -9   3         29.12         29.45         0.43 o                         
   1  -9   3          6.05          5.53         0.19 o                         
   2  -9   3          4.82          5.85         0.18 o                         
   3  -9   3         19.00         22.38         0.44 o                         
   4  -9   3          1.90          1.86         0.15 o                         
   5  -9   3         12.02         13.22         0.31 o                         
  -7  -8   3          0.19          0.07         0.05 o                         
  -6  -8   3         47.24         49.22         0.72 o                         
  -5  -8   3         34.57         32.29         0.46 o                         
  -4  -8   3          3.09          3.57         0.15 o                         
  -3  -8   3         14.30         13.96         0.24 o                         
  -2  -8   3         64.00         62.13         0.58 o                         
  -1  -8   3         31.38         32.30         0.45 o                         
   0  -8   3         28.22         28.24         0.48 o                         
   1  -8   3          1.09          1.98         0.15 o                         
   2  -8   3         23.00         20.73         0.39 o                         
   3  -8   3         55.53         52.08         0.71 o                         
   4  -8   3         10.00          9.97         0.30 o                         
   5  -8   3          1.97          1.95         0.13 o                         
   6  -8   3          2.65          3.25         0.15 o                         
  -7  -7   3         24.03         22.34         0.55 o                         
  -6  -7   3         65.66         63.95         1.01 o                         
  -5  -7   3          7.85          8.87         0.32 o                         
  -4  -7   3         55.25         55.89         0.67 o                         
  -3  -7   3         67.69         68.42         0.80 o                         
  -2  -7   3        164.78        168.03         1.58 o                         
  -1  -7   3         84.01         85.15         0.93 o                         
   0  -7   3         22.07         20.28         0.35 o                         
   1  -7   3         26.67         24.80         0.41 o                         
   2  -7   3         16.81         17.06         0.35 o                         
   3  -7   3         65.97         63.82         1.10 o                         
   4  -7   3         57.50         59.42         0.73 o                         
   5  -7   3          5.19          4.78         0.19 o                         
   6  -7   3         11.80         11.08         0.26 o                         
   7  -7   3          1.17          0.89         0.13 o                         
  -8  -6   3          0.74          0.39         0.08 o                         
  -7  -6   3          6.05          6.31         0.21 o                         
  -6  -6   3         14.17         14.28         0.54 o                         
  -5  -6   3          6.89          5.83         0.19 o                         
  -4  -6   3         17.32         19.69         0.46 o                         
  -3  -6   3         58.23         59.03         0.66 o                         
  -2  -6   3         19.20         22.17         0.37 o                         
  -1  -6   3         73.81         82.38         0.87 o                         
   0  -6   3        217.21        236.47         2.48 o                         
   1  -6   3         95.86         99.03         1.15 o                         
   2  -6   3        222.96        213.43         2.15 o                         
   3  -6   3        137.11        136.92         1.47 o                         
   4  -6   3         19.25         19.81         0.38 o                         
   5  -6   3          3.58          3.49         0.22 o                         
   6  -6   3         18.82         19.38         0.39 o                         
   7  -6   3         20.49         22.40         0.43 o                         
  -8  -5   3          4.20          5.35         0.21 o                         
  -7  -5   3          1.10          1.06         0.12 o                         
  -6  -5   3          5.54          5.32         0.24 o                         
  -5  -5   3         25.80         22.31         0.41 o                         
  -4  -5   3         11.95         13.20         0.32 o                         
  -3  -5   3         13.75         13.89         0.26 o                         
  -2  -5   3          9.39          6.89         0.16 o                         
  -1  -5   3        207.35        227.79         2.96 o                         
   0  -5   3        177.67        198.19         1.95 o                         
   1  -5   3          7.82          6.93         0.17 o                         
   2  -5   3         53.44         69.52         0.83 o                         
   3  -5   3         95.02        101.82         1.24 o                         
   4  -5   3        327.34        325.84         2.96 o                         
   5  -5   3        143.17        144.53         1.21 o                         
   6  -5   3         98.16         95.60         1.06 o                         
   7  -5   3          7.71          7.64         0.21 o                         
  -8  -4   3         14.00         14.43         0.27 o                         
  -7  -4   3          4.83          4.69         0.17 o                         
  -6  -4   3          1.14          0.83         0.11 o                         
  -5  -4   3         25.46         24.08         0.48 o                         
  -4  -4   3         60.07         52.35         0.62 o                         
  -3  -4   3        211.17        248.28         2.30 o                         
  -2  -4   3        170.31        190.48         1.82 o                         
  -1  -4   3        288.16        311.68         4.24 o                         
   0  -4   3        334.74        370.96        11.21 o                         
   2  -4   3         91.23        107.57         1.19 o                         
   3  -4   3         17.64         18.71         0.36 o                         
   4  -4   3         89.80         88.88         0.95 o                         
   5  -4   3         24.11         22.27         0.34 o                         
   6  -4   3         79.48         78.81         0.76 o                         
   7  -4   3          5.84          6.37         0.21 o                         
   8  -4   3         16.31         17.44         0.35 o                         
  -8  -3   3         27.51         29.24         0.45 o                         
  -7  -3   3          6.62          6.70         0.20 o                         
  -6  -3   3          9.22          8.69         0.26 o                         
  -5  -3   3         17.11         18.41         0.36 o                         
  -4  -3   3        448.40        504.91         4.88 o                         
  -3  -3   3         23.39         20.17         0.26 o                         
  -2  -3   3         40.75         45.58         0.55 o                         
  -1  -3   3        153.36        167.31         1.77 o                         
   0  -3   3       1285.74       1008.76        29.86 o                         
   2  -3   3        573.45        601.96        19.51 o                         
   3  -3   3        189.33        189.32         1.86 o                         
   4  -3   3         94.53         89.66         1.14 o                         
   5  -3   3        187.65        176.28         1.41 o                         
   6  -3   3         11.04          9.03         0.21 o                         
   7  -3   3          4.89          5.79         0.19 o                         
   8  -3   3          4.77          4.80         0.19 o                         
  -8  -2   3         37.59         37.59         0.59 o                         
  -7  -2   3         76.68         75.00         1.01 o                         
  -6  -2   3         81.48         84.21         1.88 o                         
  -5  -2   3         71.00         72.02         1.17 o                         
  -4  -2   3        167.68        174.90         1.72 o                         
  -3  -2   3         30.04         39.91         0.43 o                         
  -2  -2   3        193.13        189.04         2.62 o                         
  -1  -2   3        345.43        359.56        14.34 o                         
   0  -2   3       1526.26       1660.47        31.81 o                         
   1  -2   3        300.54        279.47        12.30 o                         
   3  -2   3         33.27         29.61         0.46 o                         
   4  -2   3         77.77         75.78         0.93 o                         
   5  -2   3         68.62         69.48         0.82 o                         
   6  -2   3         16.74         14.00         0.27 o                         
   7  -2   3          3.93          3.77         0.17 o                         
   8  -2   3          5.24          5.48         0.34 o                         
  -9  -1   3         12.83         12.58         0.36 o                         
  -8  -1   3         20.83         22.80         0.39 o                         
  -7  -1   3         45.69         45.83         0.66 o                         
  -6  -1   3        160.91        162.00         1.78 o                         
  -5  -1   3         41.33         40.12         0.82 o                         
  -4  -1   3        104.86        109.87         1.05 o                         
  -3  -1   3        335.86        351.55         4.35 o                         
  -2  -1   3        290.23        293.12         8.13 o                         
  -1  -1   3       2725.08       2997.67        57.63 o                         
   1  -1   3        124.05        110.99         1.88 o                         
   2  -1   3        404.23        390.26        10.40 o                         
   3  -1   3         98.74         84.68         0.95 o                         
   4  -1   3        110.41        101.04         1.13 o                         
   5  -1   3         17.97         17.89         0.54 o                         
   6  -1   3         61.82         55.10         0.75 o                         
   7  -1   3         33.75         32.30         0.51 o                         
   8  -1   3          3.36          4.61         0.24 o                         
  -9   0   3         23.41         22.33         1.06 o                         
  -8   0   3         25.85         26.13         0.45 o                         
  -7   0   3         35.96         40.13         0.84 o                         
  -6   0   3        285.24        274.92         2.81 o                         
  -5   0   3         44.37         44.48         0.86 o                         
  -4   0   3         15.68         15.81         0.26 o                         
  -3   0   3        199.87        200.00         2.32 o                         
  -1   0   3       4565.21       5389.20       144.07 o                         
   1   0   3         87.42         81.44         1.16 o                         
   2   0   3        145.41        148.02         2.16 o                         
   3   0   3        710.12        654.05        17.90 o                         
   4   0   3          2.76          2.49         0.14 o                         
   5   0   3        125.21        120.07         1.61 o                         
   6   0   3          0.85          1.64         0.12 o                         
   7   0   3         11.53         10.61         0.27 o                         
   8   0   3          0.53          0.59         0.15 o                         
  -9   1   3         12.81         11.73         0.55 o                         
  -8   1   3         20.85         22.65         0.52 o                         
  -7   1   3         45.90         45.28         0.63 o                         
  -6   1   3        160.98        160.39         1.64 o                         
  -5   1   3         41.31         40.55         0.75 o                         
  -4   1   3        104.49        109.00         1.08 o                         
  -3   1   3        337.64        353.98         4.80 o                         
  -1   1   3       2718.84       2969.69        83.26 o                         
   0   1   3       1164.06       1196.68        34.98 o                         
   1   1   3        123.82        110.75         1.55 o                         
   2   1   3        404.86        366.46         7.15 o                         
   3   1   3         97.98         83.09         0.93 o                         
   4   1   3        111.55        103.12         1.36 o                         
   5   1   3         17.43         17.55         0.43 o                         
   6   1   3         61.79         55.11         0.77 o                         
   7   1   3         33.59         32.31         0.48 o                         
   8   1   3          3.31          4.78         0.40 o                         
  -8   2   3         37.77         38.02         0.65 o                         
  -7   2   3         76.53         73.92         1.19 o                         
  -6   2   3         82.59         82.36         1.42 o                         
  -5   2   3         70.59         72.41         1.42 o                         
  -4   2   3        168.61        178.41         1.50 o                         
  -3   2   3         29.87         40.07         0.47 o                         
  -2   2   3        193.76        183.71         2.31 o                         
  -1   2   3        340.95        357.05        15.72 o                         
   0   2   3       1527.63       1517.02        47.67 o                         
   1   2   3        300.47        283.41         7.74 o                         
   2   2   3        392.90        344.84        27.98 o                         
   3   2   3         32.64         28.47         0.38 o                         
   4   2   3         77.34         76.47         0.94 o                         
   5   2   3         69.04         69.29         0.93 o                         
   6   2   3         17.00         14.10         0.30 o                         
   7   2   3          3.84          3.74         0.22 o                         
   8   2   3          5.23          5.49         0.20 o                         
  -8   3   3         27.84         30.34         0.61 o                         
  -7   3   3          6.52          6.52         0.21 o                         
  -6   3   3          9.33          8.40         0.22 o                         
  -5   3   3         17.51         18.80         0.38 o                         
  -4   3   3        448.67        506.64         4.16 o                         
  -3   3   3         23.06         20.05         0.26 o                         
  -2   3   3         41.01         44.82         0.55 o                         
  -1   3   3        153.54        161.75         2.73 o                         
   0   3   3       1287.70       1268.50        38.35 o                         
   1   3   3        747.23        775.42        20.65 o                         
   2   3   3        573.06        602.87        16.26 o                         
   3   3   3        189.87        192.42         1.76 o                         
   4   3   3         94.85         91.50         1.03 o                         
   5   3   3        186.07        175.23         1.71 o                         
   6   3   3         10.98          8.91         0.24 o                         
   7   3   3          5.06          5.96         0.21 o                         
   8   3   3          4.71          4.71         0.21 o                         
  -8   4   3         14.00         14.41         0.34 o                         
  -7   4   3          4.96          4.73         0.17 o                         
  -6   4   3          1.09          0.76         0.12 o                         
  -5   4   3         25.58         24.35         0.48 o                         
  -4   4   3         59.32         51.84         0.64 o                         
  -3   4   3        211.27        246.18         2.11 o                         
  -2   4   3        170.35        189.00         2.23 o                         
  -1   4   3        287.53        297.15         4.16 o                         
   0   4   3        333.68        352.99        11.52 o                         
   1   4   3        790.68        853.17        22.79 o                         
   2   4   3         92.19        105.85         1.20 o                         
   3   4   3         17.19         18.24         0.34 o                         
   4   4   3         89.03         87.62         0.92 o                         
   5   4   3         24.00         22.38         0.40 o                         
   6   4   3         79.59         79.81         0.96 o                         
   7   4   3          5.73          6.25         0.21 o                         
   8   4   3         16.23         15.84         0.50 o                         
  -8   5   3          4.32          5.00         0.20 o                         
  -7   5   3          1.17          1.16         0.14 o                         
  -6   5   3          5.65          5.79         0.20 o                         
  -5   5   3         25.83         22.00         0.57 o                         
  -4   5   3         12.10         13.20         0.30 o                         
  -3   5   3         13.51         13.52         0.25 o                         
  -2   5   3          9.63          7.01         0.17 o                         
  -1   5   3        206.54        230.28         2.63 o                         
   0   5   3        177.92        198.75         2.10 o                         
   1   5   3          7.66          6.76         0.20 o                         
   2   5   3         53.55         69.70         0.73 o                         
   3   5   3         95.49        100.16         1.17 o                         
   4   5   3        325.94        327.59         4.29 o                         
   5   5   3        143.53        145.08         1.28 o                         
   6   5   3         98.29         96.07         1.05 o                         
   7   5   3          7.65          7.29         0.42 o                         
  -8   6   3          0.74          0.34         0.17 o                         
  -7   6   3          6.00          5.98         0.26 o                         
  -6   6   3         14.01         12.96         0.33 o                         
  -5   6   3          6.93          5.98         0.18 o                         
  -4   6   3         17.27         19.86         0.35 o                         
  -3   6   3         58.67         58.18         0.63 o                         
  -2   6   3         18.95         21.36         0.32 o                         
  -1   6   3         74.54         82.31         0.86 o                         
   0   6   3        216.71        235.28         2.24 o                         
   1   6   3         96.47         99.83         1.02 o                         
   2   6   3        222.03        211.80         2.03 o                         
   3   6   3        137.03        137.47         1.37 o                         
   4   6   3         18.89         19.96         0.47 o                         
   5   6   3          3.53          3.50         0.25 o                         
   6   6   3         19.06         19.61         0.41 o                         
   7   6   3         20.46         21.64         0.50 o                         
  -7   7   3         24.13         22.15         0.61 o                         
  -6   7   3         66.09         64.24         0.88 o                         
  -5   7   3          7.77          8.80         0.33 o                         
  -4   7   3         55.02         55.64         0.62 o                         
  -3   7   3         68.03         68.94         0.88 o                         
  -2   7   3        163.81        166.08         1.47 o                         
  -1   7   3         84.27         84.28         0.81 o                         
   0   7   3         22.33         20.61         0.37 o                         
   1   7   3         26.73         25.10         0.39 o                         
   2   7   3         16.83         17.22         0.42 o                         
   3   7   3         65.75         62.57         1.22 o                         
   4   7   3         57.75         58.79         0.75 o                         
   5   7   3          5.15          4.86         0.26 o                         
   6   7   3         11.69         10.74         0.33 o                         
   7   7   3          1.17          0.84         0.16 o                         
  -7   8   3          0.20         -0.05         0.09 o                         
  -6   8   3         47.13         48.88         0.72 o                         
  -5   8   3         34.49         32.43         0.43 o                         
  -4   8   3          3.06          3.60         0.15 o                         
  -3   8   3         14.44         14.67         0.31 o                         
  -2   8   3         63.63         62.82         0.71 o                         
  -1   8   3         31.41         31.67         0.61 o                         
   0   8   3         28.38         28.48         0.50 o                         
   1   8   3          1.13          1.74         0.20 o                         
   2   8   3         23.11         21.11         0.47 o                         
   3   8   3         55.87         51.79         0.79 o                         
   4   8   3          9.88          9.62         0.31 o                         
   5   8   3          1.99          1.82         0.14 o                         
   6   8   3          2.57          2.67         0.19 o                         
  -6   9   3          0.64          0.41         0.10 o                         
  -5   9   3          9.47          8.95         0.22 o                         
  -4   9   3         16.93         16.75         0.31 o                         
  -3   9   3         23.17         23.33         0.59 o                         
  -2   9   3         29.35         29.67         0.44 o                         
  -1   9   3         22.46         22.72         0.35 o                         
   0   9   3         29.54         30.39         0.48 o                         
   1   9   3          6.11          5.93         0.29 o                         
   2   9   3          4.80          5.91         0.24 o                         
   3   9   3         19.09         21.74         0.49 o                         
   4   9   3          1.90          2.03         0.14 o                         
   5   9   3         12.11         13.30         0.34 o                         
  -5  10   3          5.33          5.43         0.22 o                         
  -4  10   3         26.15         26.23         0.47 o                         
  -3  10   3          3.24          4.21         0.16 o                         
  -2  10   3         15.01         14.64         0.31 o                         
  -1  10   3         58.67         59.15         0.76 o                         
   0  10   3          3.99          3.61         0.19 o                         
   1  10   3         15.96         15.44         0.42 o                         
   2  10   3         25.06         25.46         0.54 o                         
   3  10   3          2.46          2.34         0.18 o                         
   4  10   3          0.13          0.19         0.11 o                         
   5  10   3          3.75          4.30         0.21 o                         
  -4  11   3         15.17         15.28         0.41 o                         
  -3  11   3          3.98          3.46         0.16 o                         
  -2  11   3          4.63          4.70         0.18 o                         
  -1  11   3         16.59         16.43         0.35 o                         
   0  11   3          1.13          0.77         0.16 o                         
   1  11   3          6.56          6.54         0.24 o                         
   2  11   3         10.57          9.53         0.27 o                         
   3  11   3         10.41         10.26         0.47 o                         
   4  11   3          0.79          0.22         0.09 o                         
  -3  12   3          0.17          0.13         0.05 o                         
  -2  12   3          4.24          3.63         0.18 o                         
  -1  12   3          1.27          0.96         0.11 o                         
   0  12   3          5.97          4.99         0.40 o                         
   1  12   3          0.86          0.52         0.12 o                         
   2  12   3         13.45         13.71         0.40 o                         
  -2 -12   4          1.13          1.42         0.12 o                         
  -1 -12   4          3.22          4.17         0.16 o                         
   0 -12   4         12.45         13.00         0.34 o                         
   1 -12   4          1.94          2.20         0.14 o                         
   2 -12   4          3.09          2.83         0.12 o                         
  -4 -11   4         12.95         13.33         0.28 o                         
  -3 -11   4         12.23         14.12         0.36 o                         
  -2 -11   4          0.10          0.14         0.06 o                         
  -1 -11   4         11.02         10.78         0.26 o                         
   0 -11   4         33.45         30.62         0.50 o                         
   1 -11   4          5.83          5.92         0.19 o                         
   2 -11   4          6.28          6.88         0.22 o                         
   3 -11   4         14.67         17.94         0.40 o                         
  -5 -10   4          1.58          1.47         0.11 o                         
  -4 -10   4         11.99         11.61         0.28 o                         
  -3 -10   4         17.29         17.20         0.38 o                         
  -2 -10   4          1.01          1.04         0.08 o                         
  -1 -10   4         13.16         14.12         0.25 o                         
   0 -10   4          4.04          3.92         0.16 o                         
   1 -10   4         27.98         29.18         0.40 o                         
   2 -10   4          2.27          1.70         0.13 o                         
   3 -10   4         10.11          9.97         0.30 o                         
   4 -10   4          4.17          4.92         0.20 o                         
  -6  -9   4          2.71          2.51         0.11 o                         
  -5  -9   4          9.67          9.29         0.21 o                         
  -4  -9   4         12.48         13.21         0.28 o                         
  -3  -9   4          2.60          2.82         0.12 o                         
  -2  -9   4         13.97         13.77         0.21 o                         
  -1  -9   4          6.12          6.26         0.16 o                         
   0  -9   4          8.64          6.86         0.17 o                         
   1  -9   4          9.04          8.66         0.18 o                         
   2  -9   4         28.27         25.81         0.46 o                         
   3  -9   4          4.87          4.30         0.20 o                         
   4  -9   4          3.05          3.29         0.17 o                         
   5  -9   4          2.20          2.40         0.13 o                         
  -7  -8   4         30.99         28.91         0.73 o                         
  -6  -8   4         15.58         16.14         0.32 o                         
  -5  -8   4         35.29         34.27         0.47 o                         
  -4  -8   4          6.83          7.45         0.22 o                         
  -3  -8   4         86.62         89.38         0.81 o                         
  -2  -8   4         37.75         39.71         0.51 o                         
  -1  -8   4         39.89         38.05         0.41 o                         
   0  -8   4         14.65         14.05         0.24 o                         
   1  -8   4          5.99          5.25         0.16 o                         
   2  -8   4          6.76          6.48         0.17 o                         
   3  -8   4         24.86         23.81         0.50 o                         
   4  -8   4          2.05          1.83         0.14 o                         
   5  -8   4          5.58          6.05         0.19 o                         
   6  -8   4          0.00          0.00         0.06 o                         
  -7  -7   4          8.06          7.67         0.24 o                         
  -6  -7   4         12.08         11.07         0.29 o                         
  -5  -7   4         20.42         22.31         0.36 o                         
  -4  -7   4         59.29         53.94         0.56 o                         
  -3  -7   4         21.44         21.96         0.30 o                         
  -2  -7   4        101.29         98.55         1.01 o                         
  -1  -7   4         43.18         42.32         0.48 o                         
   0  -7   4         51.78         50.73         0.65 o                         
   1  -7   4         22.35         23.67         0.41 o                         
   2  -7   4         23.59         19.90         0.48 o                         
   3  -7   4         67.99         68.59         0.66 o                         
   4  -7   4          5.12          4.43         0.17 o                         
   5  -7   4          6.42          5.52         0.21 o                         
   6  -7   4         30.51         31.33         0.49 o                         
  -7  -6   4          4.19          3.59         0.24 o                         
  -6  -6   4         17.48         17.32         0.36 o                         
  -5  -6   4          1.59          1.38         0.12 o                         
  -4  -6   4          5.05          4.00         0.14 o                         
  -3  -6   4         45.94         44.53         0.52 o                         
  -2  -6   4         27.00         24.20         0.41 o                         
  -1  -6   4        167.89        178.60         1.72 o                         
   0  -6   4        121.17        129.92         1.45 o                         
   1  -6   4         28.41         28.45         0.38 o                         
   2  -6   4         52.84         55.72         0.77 o                         
   3  -6   4        126.44        119.75         1.30 o                         
   4  -6   4         64.50         64.87         0.64 o                         
   5  -6   4          2.40          2.27         0.11 o                         
   6  -6   4          2.72          2.61         0.14 o                         
   7  -6   4         14.44         14.76         0.30 o                         
  -8  -5   4          1.88          2.26         0.11 o                         
  -7  -5   4         13.57         13.27         0.27 o                         
  -6  -5   4         27.60         24.91         0.43 o                         
  -5  -5   4          4.70          3.83         0.18 o                         
  -4  -5   4          9.87          8.94         0.21 o                         
  -3  -5   4          2.46          2.84         0.11 o                         
  -2  -5   4          7.32          8.53         0.18 o                         
  -1  -5   4        204.09        233.79         1.77 o                         
   0  -5   4        429.29        422.04         4.11 o                         
   1  -5   4        114.01        123.08         1.40 o                         
   2  -5   4         31.41         30.48         0.45 o                         
   3  -5   4         86.95         87.94         0.93 o                         
   4  -5   4         46.23         47.42         0.68 o                         
   5  -5   4         35.46         32.23         0.40 o                         
   6  -5   4         25.10         23.36         0.39 o                         
   7  -5   4         14.51         16.45         0.35 o                         
  -8  -4   4         13.61         13.62         0.24 o                         
  -7  -4   4          0.38          0.50         0.08 o                         
  -6  -4   4         22.08         19.56         0.40 o                         
  -5  -4   4         14.65         15.15         0.32 o                         
  -4  -4   4         27.58         29.71         0.40 o                         
  -3  -4   4         85.26         82.53         0.78 o                         
  -2  -4   4        148.59        161.32         1.36 o                         
  -1  -4   4         73.98         84.25         0.82 o                         
   0  -4   4        168.40        166.09         1.57 o                         
   1  -4   4        295.74        298.53         3.10 o                         
   2  -4   4         42.73         43.79         0.47 o                         
   3  -4   4         53.57         53.65         0.66 o                         
   4  -4   4        331.96        314.04         2.74 o                         
   5  -4   4         69.21         64.18         0.63 o                         
   6  -4   4          7.19          7.28         0.21 o                         
   7  -4   4         38.25         40.10         0.58 o                         
  -8  -3   4         23.58         23.36         0.39 o                         
  -7  -3   4          3.19          2.93         0.19 o                         
  -6  -3   4         19.36         20.82         0.36 o                         
  -5  -3   4         36.48         40.89         0.76 o                         
  -4  -3   4         38.95         44.66         0.50 o                         
  -3  -3   4        210.92        211.25         1.64 o                         
  -2  -3   4        284.74        273.90         2.84 o                         
  -1  -3   4         13.73         11.87         0.23 o                         
   0  -3   4         31.82         27.64         0.46 o                         
   1  -3   4         85.65         98.44         1.14 o                         
   2  -3   4        415.10        451.59        10.58 o                         
   3  -3   4        116.12        105.90         1.06 o                         
   4  -3   4        215.42        206.05         1.79 o                         
   5  -3   4        143.29        139.01         1.08 o                         
   6  -3   4          6.23          6.22         0.17 o                         
   7  -3   4         11.24         14.13         0.26 o                         
  -8  -2   4         15.16         16.80         0.31 o                         
  -7  -2   4         35.74         36.68         0.57 o                         
  -6  -2   4         75.23         73.21         1.22 o                         
  -5  -2   4        187.01        177.77         1.76 o                         
  -4  -2   4          1.44          1.05         0.07 o                         
  -3  -2   4        389.03        427.50         3.88 o                         
  -2  -2   4        254.96        269.51         3.72 o                         
  -1  -2   4         15.00         17.17         0.23 o                         
   0  -2   4        125.31        128.27         1.37 o                         
   1  -2   4         85.58        101.04         2.20 o                         
   2  -2   4        130.79        132.99         1.70 o                         
   3  -2   4         29.27         27.68         0.36 o                         
   4  -2   4         15.10         16.98         0.29 o                         
   5  -2   4        104.13        100.48         0.97 o                         
   6  -2   4          7.72          8.91         0.23 o                         
   7  -2   4          5.12          5.75         0.22 o                         
   8  -2   4         15.89         17.28         0.89 o                         
  -8  -1   4          1.70          1.98         0.11 o                         
  -7  -1   4        193.70        201.34         2.03 o                         
  -6  -1   4        151.39        149.58         1.80 o                         
  -5  -1   4          9.36         10.07         0.25 o                         
  -4  -1   4        244.83        249.20         1.97 o                         
  -3  -1   4         22.12         23.97         0.36 o                         
   0  -1   4         92.97         88.14         1.14 o                         
   1  -1   4        177.95        167.49         2.07 o                         
   2  -1   4        417.61        436.57         8.34 o                         
   3  -1   4         50.59         49.24         0.54 o                         
   4  -1   4          2.09          2.38         0.12 o                         
   5  -1   4         30.78         32.78         0.53 o                         
   6  -1   4          9.65          8.12         0.23 o                         
   7  -1   4          2.95          3.77         0.15 o                         
   8  -1   4          0.58          0.47         0.15 o                         
  -9   0   4         12.69         12.09         0.29 o                         
  -8   0   4         21.38         22.48         0.37 o                         
  -7   0   4         10.72         11.83         0.27 o                         
  -6   0   4          6.18          6.85         0.24 o                         
  -5   0   4         18.61         19.06         0.39 o                         
  -4   0   4         22.02         23.72         0.32 o                         
  -3   0   4         36.19         33.31         0.45 o                         
  -2   0   4        327.17        259.11         7.44 o                         
  -1   0   4        418.18        461.15        14.12 o                         
   1   0   4        179.00        173.61         4.91 o                         
   2   0   4        263.21        270.45         5.74 o                         
   3   0   4        112.48        116.47         1.40 o                         
   4   0   4          3.03          1.18         0.11 o                         
   5   0   4          0.32          0.34         0.07 o                         
   6   0   4         54.16         50.10         0.67 o                         
   7   0   4         31.48         29.31         0.46 o                         
   8   0   4          0.10          0.11         0.07 o                         
  -8   1   4          1.67          1.96         0.12 o                         
  -7   1   4        194.56        201.16         1.87 o                         
  -6   1   4        152.36        154.18         1.92 o                         
  -5   1   4          9.32         10.17         0.23 o                         
  -4   1   4        244.66        251.96         2.14 o                         
  -3   1   4         22.21         24.34         0.38 o                         
  -1   1   4       2028.39       2256.97        63.66 o                         
   0   1   4         93.80         88.35         1.28 o                         
   1   1   4        178.20        170.78         3.34 o                         
   2   1   4        415.45        427.26         6.68 o                         
   3   1   4         50.61         50.81         0.73 o                         
   4   1   4          2.15          2.64         0.14 o                         
   5   1   4         31.11         33.64         0.45 o                         
   6   1   4          9.79          8.12         0.24 o                         
   7   1   4          2.96          3.55         0.14 o                         
   8   1   4          0.57          0.57         0.07 o                         
  -8   2   4         15.03         16.71         0.38 o                         
  -7   2   4         35.72         36.37         0.58 o                         
  -6   2   4         75.26         73.38         0.86 o                         
  -5   2   4        186.64        179.19         1.58 o                         
  -4   2   4          1.36          0.95         0.09 o                         
  -3   2   4        388.02        427.70         7.36 o                         
  -2   2   4        254.95        262.99         5.07 o                         
  -1   2   4         15.33         17.18         0.25 o                         
   0   2   4        125.90        131.44         1.62 o                         
   1   2   4         84.60         98.01         1.68 o                         
   2   2   4        132.11        130.78         1.46 o                         
   3   2   4         29.03         26.87         0.36 o                         
   4   2   4         14.86         16.43         0.30 o                         
   5   2   4        103.36         99.59         1.15 o                         
   6   2   4          7.71          8.34         0.24 o                         
   7   2   4          5.14          5.55         0.18 o                         
   8   2   4         15.68         18.30         0.56 o                         
  -8   3   4         23.66         25.11         0.63 o                         
  -7   3   4          3.11          2.52         0.15 o                         
  -6   3   4         19.38         20.48         0.39 o                         
  -5   3   4         36.46         39.75         0.52 o                         
  -4   3   4         39.28         45.17         0.48 o                         
  -3   3   4        211.16        215.74         1.76 o                         
  -2   3   4        285.53        270.10         2.87 o                         
  -1   3   4         13.31         11.58         0.21 o                         
   0   3   4         31.46         26.60         0.40 o                         
   1   3   4         85.14         94.98         1.10 o                         
   2   3   4        415.45        431.28         4.62 o                         
   3   3   4        115.51        105.05         1.12 o                         
   4   3   4        214.77        208.12         1.80 o                         
   5   3   4        142.96        137.44         1.22 o                         
   6   3   4          6.45          6.62         0.21 o                         
   7   3   4         11.28         14.22         0.30 o                         
  -8   4   4         13.68         14.07         0.35 o                         
  -7   4   4          0.40          0.41         0.08 o                         
  -6   4   4         22.29         19.40         0.34 o                         
  -5   4   4         14.74         16.06         0.32 o                         
  -4   4   4         27.40         29.31         0.39 o                         
  -3   4   4         84.95         81.94         0.78 o                         
  -2   4   4        149.34        160.14         1.41 o                         
  -1   4   4         74.12         83.34         0.86 o                         
   0   4   4        170.11        163.74         1.66 o                         
   1   4   4        294.93        293.08         2.96 o                         
   2   4   4         42.39         42.34         0.52 o                         
   3   4   4         53.83         52.23         0.71 o                         
   4   4   4        331.44        319.63         3.31 o                         
   5   4   4         69.45         64.80         0.69 o                         
   6   4   4          7.24          7.39         0.20 o                         
   7   4   4         38.13         39.59         0.86 o                         
  -8   5   4          1.89          2.19         0.16 o                         
  -7   5   4         13.56         12.94         0.29 o                         
  -6   5   4         27.44         25.82         0.41 o                         
  -5   5   4          4.70          3.56         0.17 o                         
  -4   5   4          9.65          8.57         0.21 o                         
  -3   5   4          2.51          2.99         0.12 o                         
  -2   5   4          7.44          8.94         0.17 o                         
  -1   5   4        205.17        233.42         2.00 o                         
   0   5   4        429.66        414.45         4.31 o                         
   1   5   4        115.08        123.25         1.09 o                         
   2   5   4         31.12         30.05         0.41 o                         
   3   5   4         86.74         87.12         0.98 o                         
   4   5   4         46.70         46.85         0.72 o                         
   5   5   4         35.24         32.52         0.57 o                         
   6   5   4         24.66         22.98         0.53 o                         
   7   5   4         14.38         15.49         0.38 o                         
  -7   6   4          4.26          3.68         0.19 o                         
  -6   6   4         17.12         17.27         0.37 o                         
  -5   6   4          1.58          1.23         0.12 o                         
  -4   6   4          4.91          4.28         0.15 o                         
  -3   6   4         45.90         44.25         0.47 o                         
  -2   6   4         26.66         23.24         0.36 o                         
  -1   6   4        168.65        179.19         1.67 o                         
   0   6   4        120.56        126.58         1.32 o                         
   1   6   4         28.12         27.99         0.39 o                         
   2   6   4         52.96         55.02         0.59 o                         
   3   6   4        125.83        119.33         1.30 o                         
   4   6   4         65.02         66.07         0.77 o                         
   5   6   4          2.37          2.20         0.17 o                         
   6   6   4          2.72          2.65         0.17 o                         
   7   6   4         14.55         14.53         0.55 o                         
  -7   7   4          8.08          7.02         0.30 o                         
  -6   7   4         12.11         11.29         0.31 o                         
  -5   7   4         20.39         21.89         0.41 o                         
  -4   7   4         59.40         53.59         0.60 o                         
  -3   7   4         21.45         22.46         0.33 o                         
  -2   7   4        101.21         98.60         0.99 o                         
  -1   7   4         43.45         43.19         0.50 o                         
   0   7   4         52.18         50.60         0.56 o                         
   1   7   4         22.36         24.34         0.38 o                         
   2   7   4         23.72         21.09         0.44 o                         
   3   7   4         68.17         69.44         0.78 o                         
   4   7   4          5.04          4.94         0.21 o                         
   5   7   4          6.44          5.18         0.23 o                         
   6   7   4         30.53         30.07         0.62 o                         
  -7   8   4         31.16         28.66         0.65 o                         
  -6   8   4         15.58         15.61         0.34 o                         
  -5   8   4         34.89         34.79         0.52 o                         
  -4   8   4          6.69          7.99         0.23 o                         
  -3   8   4         86.34         89.10         0.96 o                         
  -2   8   4         38.01         40.66         0.58 o                         
  -1   8   4         40.01         37.55         0.53 o                         
   0   8   4         14.50         14.23         0.30 o                         
   1   8   4          6.05          5.17         0.20 o                         
   2   8   4          6.75          6.53         0.23 o                         
   3   8   4         24.82         23.78         0.50 o                         
   4   8   4          2.08          2.14         0.15 o                         
   5   8   4          5.58          6.28         0.20 o                         
   6   8   4          0.01         -0.02         0.06 o                         
  -6   9   4          2.70          2.80         0.21 o                         
  -5   9   4          9.67          9.06         0.21 o                         
  -4   9   4         12.42         13.17         0.27 o                         
  -3   9   4          2.61          3.02         0.15 o                         
  -2   9   4         14.09         14.17         0.26 o                         
  -1   9   4          6.08          6.15         0.20 o                         
   0   9   4          8.53          6.94         0.21 o                         
   1   9   4          8.98          8.86         0.26 o                         
   2   9   4         28.34         26.99         0.52 o                         
   3   9   4          4.93          4.40         0.22 o                         
   4   9   4          3.02          3.28         0.20 o                         
   5   9   4          2.18          2.39         0.23 o                         
  -5  10   4          1.52          1.79         0.16 o                         
  -4  10   4         11.96         11.91         0.26 o                         
  -3  10   4         17.32         17.19         0.33 o                         
  -2  10   4          0.96          1.11         0.09 o                         
  -1  10   4         13.13         14.59         0.27 o                         
   0  10   4          4.14          4.40         0.18 o                         
   1  10   4         27.84         29.45         0.56 o                         
   2  10   4          2.25          1.81         0.18 o                         
   3  10   4         10.29         10.58         0.32 o                         
   4  10   4          4.18          5.44         0.53 o                         
  -4  11   4         13.00         13.01         0.33 o                         
  -3  11   4         12.16         13.35         0.26 o                         
  -2  11   4          0.10          0.03         0.06 o                         
  -1  11   4         10.88         10.09         0.28 o                         
   0  11   4         33.37         30.67         0.62 o                         
   1  11   4          5.80          6.14         0.25 o                         
   2  11   4          6.38          6.89         0.28 o                         
   3  11   4         14.51         16.67         0.55 o                         
  -2  12   4          1.12          1.13         0.13 o                         
  -1  12   4          3.20          3.79         0.33 o                         
   0  12   4         12.42         12.64         0.61 o                         
   1  12   4          1.92          1.88         0.23 o                         
   2  12   4          3.09          2.65         0.13 o                         
  -2 -12   5          0.87          0.47         0.09 o                         
  -1 -12   5          2.01          1.96         0.13 o                         
   0 -12   5          2.07          2.53         0.13 o                         
   1 -12   5          6.92          5.76         0.20 o                         
  -4 -11   5          1.33          1.37         0.14 o                         
  -3 -11   5          8.27          9.22         0.22 o                         
  -2 -11   5          3.77          4.52         0.16 o                         
  -1 -11   5          8.17          8.95         0.34 o                         
   0 -11   5          8.05          8.15         0.23 o                         
   1 -11   5          2.78          2.69         0.16 o                         
   2 -11   5          0.66          0.91         0.16 o                         
   3 -11   5          3.69          4.06         0.19 o                         
  -5 -10   5          6.43          6.49         0.18 o                         
  -4 -10   5          5.18          5.92         0.23 o                         
  -3 -10   5          2.17          2.15         0.11 o                         
  -2 -10   5          0.63          0.96         0.08 o                         
  -1 -10   5          6.79          6.65         0.16 o                         
   0 -10   5          1.16          1.54         0.08 o                         
   1 -10   5          9.15          8.76         0.24 o                         
   2 -10   5          0.55          0.62         0.09 o                         
   3 -10   5          6.52          6.63         0.22 o                         
   4 -10   5          5.04          5.59         0.19 o                         
  -6  -9   5         16.57         14.07         0.32 o                         
  -5  -9   5          0.09          0.21         0.08 o                         
  -4  -9   5         15.37         15.36         0.27 o                         
  -3  -9   5         11.18         11.27         0.19 o                         
  -2  -9   5         19.74         20.01         0.28 o                         
  -1  -9   5         12.37         11.47         0.27 o                         
   0  -9   5          7.94          7.78         0.23 o                         
   1  -9   5          0.90          1.17         0.07 o                         
   2  -9   5         13.24         12.03         0.24 o                         
   3  -9   5          5.19          4.87         0.17 o                         
   4  -9   5          0.82          0.95         0.10 o                         
   5  -9   5          0.22          0.27         0.09 o                         
  -6  -8   5         10.48         10.95         0.29 o                         
  -5  -8   5          9.78          9.43         0.23 o                         
  -4  -8   5         14.55         16.23         0.25 o                         
  -3  -8   5         35.84         35.45         0.38 o                         
  -2  -8   5         34.28         38.20         0.40 o                         
  -1  -8   5          7.36          8.47         0.19 o                         
   0  -8   5         12.30         11.40         0.21 o                         
   1  -8   5          7.76          6.23         0.18 o                         
   2  -8   5         21.33         20.45         0.33 o                         
   3  -8   5          2.26          2.07         0.10 o                         
   4  -8   5          0.34          0.27         0.07 o                         
   5  -8   5          2.56          3.52         0.17 o                         
  -7  -7   5          4.00          3.81         0.16 o                         
  -6  -7   5         21.30         19.53         0.35 o                         
  -5  -7   5         41.41         40.97         0.55 o                         
  -4  -7   5         96.99         90.88         0.79 o                         
  -3  -7   5         34.27         34.18         0.38 o                         
  -2  -7   5         19.73         18.90         0.28 o                         
  -1  -7   5         28.26         29.81         0.46 o                         
   0  -7   5          4.83          5.79         0.18 o                         
   1  -7   5         21.74         25.48         0.35 o                         
   2  -7   5          0.69          0.67         0.07 o                         
   3  -7   5         35.65         34.75         0.39 o                         
   4  -7   5         10.86         10.64         0.20 o                         
   5  -7   5          5.01          5.94         0.17 o                         
   6  -7   5          1.92          1.85         0.11 o                         
  -7  -6   5         10.42         10.13         0.29 o                         
  -6  -6   5         11.91         10.56         0.24 o                         
  -5  -6   5          4.31          4.43         0.17 o                         
  -4  -6   5         15.95         16.27         0.25 o                         
  -3  -6   5         21.76         22.68         0.34 o                         
  -2  -6   5         68.05         68.03         0.65 o                         
  -1  -6   5          7.33          6.80         0.19 o                         
   0  -6   5          3.94          4.27         0.16 o                         
   1  -6   5         76.30         77.44         0.93 o                         
   2  -6   5          6.83          7.41         0.22 o                         
   3  -6   5         98.86         96.48         0.78 o                         
   4  -6   5         24.75         26.60         0.34 o                         
   5  -6   5          5.70          5.32         0.15 o                         
   6  -6   5         12.25         12.13         0.27 o                         
  -8  -5   5         11.14         10.47         0.26 o                         
  -7  -5   5          4.35          4.60         0.16 o                         
  -6  -5   5          2.42          2.35         0.13 o                         
  -5  -5   5         36.41         33.29         0.39 o                         
  -4  -5   5         46.12         45.96         0.52 o                         
  -3  -5   5         48.23         50.30         0.50 o                         
  -2  -5   5          0.15          0.04         0.04 o                         
  -1  -5   5         12.86         12.41         0.22 o                         
   0  -5   5         93.56        100.75         0.91 o                         
   1  -5   5        160.54        175.28         1.47 o                         
   2  -5   5          0.36          0.55         0.08 o                         
   3  -5   5        175.59        178.00         1.56 o                         
   4  -5   5         21.77         21.39         0.28 o                         
   5  -5   5         29.74         28.70         0.35 o                         
   6  -5   5          4.75          4.52         0.14 o                         
   7  -5   5         12.63         11.09         0.44 o                         
  -8  -4   5          9.62         10.64         0.25 o                         
  -7  -4   5         17.85         17.44         0.41 o                         
  -6  -4   5          9.29          9.84         0.25 o                         
  -5  -4   5         21.57         23.34         0.30 o                         
  -4  -4   5          1.10          1.03         0.08 o                         
  -3  -4   5          2.45          3.20         0.11 o                         
  -2  -4   5         42.99         44.98         0.43 o                         
  -1  -4   5        147.84        155.65         1.25 o                         
   0  -4   5        219.94        255.07         2.23 o                         
   1  -4   5         56.27         54.19         0.59 o                         
   2  -4   5          8.95         10.02         0.20 o                         
   3  -4   5         45.77         46.05         0.52 o                         
   4  -4   5         40.67         39.53         0.46 o                         
   5  -4   5        132.86        129.27         1.08 o                         
   6  -4   5         30.22         29.30         0.38 o                         
   7  -4   5         11.69         11.66         0.34 o                         
  -8  -3   5          0.93          1.24         0.09 o                         
  -7  -3   5         25.63         25.39         0.39 o                         
  -6  -3   5        122.40        120.71         1.08 o                         
  -5  -3   5         56.51         51.18         0.58 o                         
  -4  -3   5         50.98         54.63         0.56 o                         
  -3  -3   5         28.65         23.07         0.27 o                         
  -2  -3   5         73.16         68.77         0.61 o                         
  -1  -3   5        220.74        239.88         2.20 o                         
   0  -3   5        378.25        371.72         8.21 o                         
   1  -3   5        208.61        214.51         1.92 o                         
   2  -3   5         23.15         28.76         0.35 o                         
   3  -3   5         33.01         32.63         0.38 o                         
   4  -3   5          5.07          4.35         0.15 o                         
   5  -3   5         11.75         11.48         0.22 o                         
   6  -3   5         19.81         20.60         0.29 o                         
   7  -3   5          3.57          3.29         0.19 o                         
  -8  -2   5          6.86          7.76         0.20 o                         
  -7  -2   5         29.32         30.23         0.41 o                         
  -6  -2   5          7.47          7.56         0.20 o                         
  -5  -2   5         44.87         44.35         0.50 o                         
  -4  -2   5        252.93        265.27         2.22 o                         
  -3  -2   5         50.60         53.87         0.51 o                         
  -2  -2   5        606.55        637.26        16.78 o                         
   0  -2   5         18.24         15.56         0.25 o                         
   1  -2   5          5.45          4.66         0.14 o                         
   2  -2   5         78.46         79.80         0.82 o                         
   3  -2   5        129.59        132.60         1.18 o                         
   4  -2   5         49.34         45.99         0.52 o                         
   5  -2   5        158.21        144.40         1.11 o                         
   6  -2   5         20.06         21.08         0.33 o                         
   7  -2   5          0.86          0.97         0.13 o                         
  -8  -1   5         29.98         30.76         0.40 o                         
  -7  -1   5         77.78         80.21         0.85 o                         
  -6  -1   5        180.44        182.13         1.58 o                         
  -5  -1   5         55.77         60.48         0.66 o                         
  -4  -1   5        195.00        203.60         1.80 o                         
  -3  -1   5         60.71         63.83         0.68 o                         
  -2  -1   5         44.26         38.51         0.49 o                         
  -1  -1   5        141.43        154.99         1.76 o                         
   0  -1   5         32.75         30.02         0.41 o                         
   1  -1   5         96.47         90.95         1.29 o                         
   2  -1   5        240.63        240.87         2.39 o                         
   3  -1   5         11.33         12.63         0.23 o                         
   4  -1   5          4.73          5.14         0.16 o                         
   5  -1   5          2.05          2.16         0.10 o                         
   6  -1   5         10.38          9.98         0.23 o                         
   7  -1   5          9.21          8.69         0.30 o                         
  -8   0   5         12.51         11.81         0.22 o                         
  -7   0   5         56.52         57.56         0.69 o                         
  -6   0   5        107.93        107.24         1.00 o                         
  -5   0   5        133.38        130.85         1.06 o                         
  -4   0   5         77.69         72.25         0.73 o                         
  -3   0   5          1.69          3.19         0.10 o                         
  -2   0   5       1047.59       1204.92        36.78 o                         
  -1   0   5          8.42          8.94         0.22 o                         
   1   0   5        101.82         87.46         1.51 o                         
   2   0   5         64.96         57.81         0.82 o                         
   3   0   5          5.46          7.21         0.17 o                         
   4   0   5          1.39          1.70         0.11 o                         
   5   0   5         14.26         10.85         0.20 o                         
   6   0   5         10.13          9.41         0.22 o                         
   7   0   5          6.56          8.57         0.21 o                         
  -8   1   5         29.91         29.31         0.44 o                         
  -7   1   5         77.81         78.78         0.88 o                         
  -6   1   5        180.42        181.49         1.56 o                         
  -5   1   5         55.67         60.57         0.62 o                         
  -4   1   5        195.08        206.89         1.83 o                         
  -3   1   5         60.46         64.32         0.63 o                         
  -2   1   5         44.48         38.31         0.45 o                         
  -1   1   5        140.92        153.17         4.35 o                         
   0   1   5         32.42         28.61         0.65 o                         
   1   1   5         96.44         89.10         1.19 o                         
   2   1   5        239.91        240.64         2.39 o                         
   3   1   5         11.33         12.72         0.25 o                         
   4   1   5          4.96          5.55         0.16 o                         
   5   1   5          2.18          2.11         0.11 o                         
   6   1   5         10.35          9.86         0.27 o                         
   7   1   5          9.09          8.24         0.27 o                         
  -8   2   5          6.88          8.15         0.27 o                         
  -7   2   5         28.69         28.68         0.43 o                         
  -6   2   5          7.42          7.39         0.19 o                         
  -5   2   5         45.02         45.03         0.52 o                         
  -4   2   5        252.33        264.85         2.18 o                         
  -3   2   5         50.95         54.42         0.56 o                         
  -2   2   5        607.62        628.27        16.83 o                         
  -1   2   5       1858.25       2025.21        59.58 o                         
   0   2   5         18.66         15.43         0.36 o                         
   1   2   5          5.52          4.74         0.16 o                         
   2   2   5         77.64         77.39         0.89 o                         
   3   2   5        130.03        134.06         1.46 o                         
   4   2   5         49.08         46.66         0.52 o                         
   5   2   5        157.68        144.89         1.22 o                         
   6   2   5         19.97         20.90         0.38 o                         
   7   2   5          0.87          1.10         0.11 o                         
  -8   3   5          0.93          1.07         0.15 o                         
  -7   3   5         25.92         24.84         0.48 o                         
  -6   3   5        122.89        120.73         1.30 o                         
  -5   3   5         56.18         51.79         0.55 o                         
  -4   3   5         51.36         55.47         0.52 o                         
  -3   3   5         28.24         22.73         0.28 o                         
  -2   3   5         72.25         67.26         0.67 o                         
  -1   3   5        220.37        235.41         2.70 o                         
   0   3   5        379.48        359.30         6.66 o                         
   1   3   5        208.16        213.24         2.12 o                         
   2   3   5         23.36         28.40         0.41 o                         
   3   3   5         33.52         32.82         0.47 o                         
   4   3   5          4.91          4.41         0.23 o                         
   5   3   5         11.93         12.14         0.23 o                         
   6   3   5         19.59         19.87         0.32 o                         
   7   3   5          3.56          3.04         0.23 o                         
  -8   4   5          9.80         10.90         0.42 o                         
  -7   4   5         17.95         18.34         0.39 o                         
  -6   4   5          9.25          9.41         0.27 o                         
  -5   4   5         21.45         23.21         0.36 o                         
  -4   4   5          1.04          1.00         0.09 o                         
  -3   4   5          2.43          3.03         0.12 o                         
  -2   4   5         42.58         44.01         0.47 o                         
  -1   4   5        147.46        153.38         1.35 o                         
   0   4   5        220.60        250.39         2.14 o                         
   1   4   5         56.42         53.92         0.63 o                         
   2   4   5          8.79          9.90         0.25 o                         
   3   4   5         46.27         46.37         0.54 o                         
   4   4   5         40.51         40.47         0.57 o                         
   5   4   5        133.09        131.43         1.48 o                         
   6   4   5         30.50         30.44         0.47 o                         
   7   4   5         11.64         11.21         0.28 o                         
  -8   5   5         11.19         10.51         0.36 o                         
  -7   5   5          4.40          4.74         0.17 o                         
  -6   5   5          2.39          2.31         0.11 o                         
  -5   5   5         36.38         34.10         0.43 o                         
  -4   5   5         46.08         46.22         0.56 o                         
  -3   5   5         48.04         50.60         0.54 o                         
  -2   5   5          0.13          0.17         0.05 o                         
  -1   5   5         12.98         12.41         0.22 o                         
   0   5   5         94.28        100.73         1.00 o                         
   1   5   5        161.00        170.74         1.62 o                         
   2   5   5          0.38          0.27         0.08 o                         
   3   5   5        174.71        174.91         1.54 o                         
   4   5   5         22.07         21.63         0.39 o                         
   5   5   5         29.64         28.27         0.47 o                         
   6   5   5          4.76          4.65         0.17 o                         
   7   5   5         12.63         11.54         0.54 o                         
  -7   6   5         10.49         10.92         0.29 o                         
  -6   6   5         11.92          9.95         0.23 o                         
  -5   6   5          4.25          4.38         0.18 o                         
  -4   6   5         15.79         15.25         0.31 o                         
  -3   6   5         21.96         23.44         0.36 o                         
  -2   6   5         67.71         67.44         0.67 o                         
  -1   6   5          7.36          7.03         0.20 o                         
   0   6   5          3.80          4.10         0.16 o                         
   1   6   5         76.78         77.91         0.80 o                         
   2   6   5          6.82          7.32         0.19 o                         
   3   6   5         98.88         96.48         0.96 o                         
   4   6   5         24.82         26.63         0.43 o                         
   5   6   5          5.73          4.95         0.19 o                         
   6   6   5         12.35         12.02         0.27 o                         
  -7   7   5          4.09          4.57         0.39 o                         
  -6   7   5         21.03         19.20         0.39 o                         
  -5   7   5         41.80         41.23         0.60 o                         
  -4   7   5         97.03         91.79         0.83 o                         
  -3   7   5         33.77         34.31         0.42 o                         
  -2   7   5         20.04         19.42         0.41 o                         
  -1   7   5         28.36         29.60         0.50 o                         
   0   7   5          4.83          5.96         0.38 o                         
   1   7   5         22.00         25.93         0.38 o                         
   2   7   5          0.72          0.55         0.07 o                         
   3   7   5         35.65         35.02         0.47 o                         
   4   7   5         10.98         11.10         0.29 o                         
   5   7   5          4.96          5.65         0.20 o                         
   6   7   5          1.98          1.69         0.13 o                         
  -6   8   5         10.47         12.09         0.72 o                         
  -5   8   5          9.69          9.58         0.24 o                         
  -4   8   5         14.59         16.16         0.27 o                         
  -3   8   5         35.79         35.58         0.42 o                         
  -2   8   5         34.23         37.36         0.46 o                         
  -1   8   5          7.34          8.42         0.21 o                         
   0   8   5         12.35         11.73         0.24 o                         
   1   8   5          7.77          6.38         0.18 o                         
   2   8   5         21.29         21.49         0.39 o                         
   3   8   5          2.37          2.28         0.14 o                         
   4   8   5          0.34          0.45         0.09 o                         
   5   8   5          2.58          3.31         0.16 o                         
  -6   9   5         16.71         14.70         0.67 o                         
  -5   9   5          0.07          0.13         0.08 o                         
  -4   9   5         15.37         15.32         0.32 o                         
  -3   9   5         11.02         11.61         0.24 o                         
  -2   9   5         19.53         19.46         0.31 o                         
  -1   9   5         12.41         11.72         0.27 o                         
   0   9   5          7.84          7.47         0.23 o                         
   1   9   5          0.86          1.12         0.09 o                         
   2   9   5         13.24         12.42         0.34 o                         
   3   9   5          5.26          5.03         0.29 o                         
   4   9   5          0.82          0.91         0.14 o                         
   5   9   5          0.21          0.21         0.11 o                         
  -5  10   5          6.41          6.34         0.28 o                         
  -4  10   5          5.20          5.84         0.25 o                         
  -3  10   5          2.19          2.10         0.13 o                         
  -2  10   5          0.63          1.03         0.10 o                         
  -1  10   5          6.94          6.96         0.18 o                         
   0  10   5          1.19          1.70         0.11 o                         
   1  10   5          9.18          8.93         0.30 o                         
   2  10   5          0.51          0.57         0.10 o                         
   3  10   5          6.47          6.86         0.39 o                         
   4  10   5          5.02          5.73         0.25 o                         
  -4  11   5          1.31          1.23         0.12 o                         
  -3  11   5          8.24          9.29         0.24 o                         
  -2  11   5          3.82          4.36         0.17 o                         
  -1  11   5          8.14          9.20         0.33 o                         
   0  11   5          8.18          8.26         0.23 o                         
   1  11   5          2.74          2.85         0.21 o                         
   2  11   5          0.64          1.00         0.16 o                         
   3  11   5          3.65          4.06         0.42 o                         
  -2  12   5          0.87          0.67         0.11 o                         
  -1  12   5          1.95          2.00         0.19 o                         
   0  12   5          2.06          2.52         0.17 o                         
   1  12   5          6.90          6.19         0.29 o                         
  -3 -11   6          2.41          2.25         0.17 o                         
  -2 -11   6          1.00          1.32         0.12 o                         
  -1 -11   6          1.76          1.40         0.08 o                         
   0 -11   6          2.42          2.29         0.10 o                         
   1 -11   6          4.17          3.86         0.21 o                         
   2 -11   6         11.98         11.53         0.23 o                         
  -4 -10   6          9.69         10.55         0.29 o                         
  -3 -10   6          0.58          0.97         0.08 o                         
  -2 -10   6          3.67          4.12         0.14 o                         
  -1 -10   6         11.46         10.81         0.20 o                         
   0 -10   6          0.54          0.33         0.06 o                         
   1 -10   6          0.38          0.23         0.07 o                         
   2 -10   6          5.50          5.98         0.22 o                         
   3 -10   6          2.17          2.07         0.10 o                         
  -5  -9   6          3.98          4.11         0.25 o                         
  -4  -9   6         23.07         21.65         0.29 o                         
  -3  -9   6          5.87          6.05         0.17 o                         
  -2  -9   6         11.13         11.80         0.22 o                         
  -1  -9   6          1.54          1.21         0.08 o                         
   0  -9   6          2.38          2.45         0.10 o                         
   1  -9   6         10.97         10.02         0.23 o                         
   2  -9   6          0.43          0.39         0.08 o                         
   3  -9   6          0.71          0.68         0.07 o                         
   4  -9   6          5.46          6.12         0.24 o                         
  -6  -8   6          3.12          3.54         0.22 o                         
  -5  -8   6          4.98          5.03         0.16 o                         
  -4  -8   6          0.29          0.35         0.06 o                         
  -3  -8   6         48.57         44.68         0.45 o                         
  -2  -8   6         48.61         49.24         0.53 o                         
  -1  -8   6         25.51         25.38         0.34 o                         
   0  -8   6          6.04          6.56         0.16 o                         
   1  -8   6         22.43         18.39         0.34 o                         
   2  -8   6          2.77          2.91         0.17 o                         
   3  -8   6          0.31          0.55         0.08 o                         
   4  -8   6          4.21          4.45         0.13 o                         
   5  -8   6          1.75          2.02         0.10 o                         
  -7  -7   6          4.00          4.54         0.14 o                         
  -6  -7   6          5.14          5.36         0.19 o                         
  -5  -7   6         23.87         23.98         0.31 o                         
  -4  -7   6          1.22          1.29         0.10 o                         
  -3  -7   6        111.72        113.54         0.89 o                         
  -2  -7   6         24.63         24.68         0.31 o                         
  -1  -7   6         22.82         23.32         0.37 o                         
   0  -7   6         48.28         43.77         0.59 o                         
   1  -7   6         15.31         14.18         0.27 o                         
   2  -7   6         36.42         33.03         0.42 o                         
   3  -7   6         12.67         12.28         0.23 o                         
   4  -7   6          0.58          0.57         0.07 o                         
   5  -7   6          1.10          1.30         0.08 o                         
  -7  -6   6          5.72          6.11         0.19 o                         
  -6  -6   6         11.53         11.44         0.28 o                         
  -5  -6   6         37.59         36.29         0.40 o                         
  -4  -6   6         36.12         38.73         0.41 o                         
  -3  -6   6        330.68        319.25         3.05 o                         
  -2  -6   6         50.17         51.07         0.53 o                         
  -1  -6   6         43.87         48.38         0.57 o                         
   0  -6   6         56.49         58.28         0.67 o                         
   1  -6   6         29.78         29.13         0.49 o                         
   2  -6   6         25.04         26.46         0.39 o                         
   3  -6   6         29.29         28.67         0.34 o                         
   4  -6   6          5.68          5.92         0.15 o                         
   5  -6   6          9.66         10.11         0.19 o                         
   6  -6   6          1.68          1.63         0.10 o                         
  -7  -5   6         13.75         12.67         0.39 o                         
  -6  -5   6          3.42          3.64         0.14 o                         
  -5  -5   6         30.99         31.50         0.35 o                         
  -4  -5   6          9.70          9.90         0.19 o                         
  -3  -5   6         16.90         17.30         0.26 o                         
  -2  -5   6         73.80         71.92         0.60 o                         
  -1  -5   6         27.79         32.70         0.41 o                         
   0  -5   6          2.44          2.76         0.12 o                         
   1  -5   6         25.85         25.46         0.38 o                         
   2  -5   6         18.68         21.49         0.32 o                         
   3  -5   6        217.01        216.76         1.54 o                         
   4  -5   6         18.14         19.07         0.27 o                         
   5  -5   6          4.26          4.16         0.13 o                         
   6  -5   6          8.02          8.73         0.17 o                         
  -8  -4   6          0.98          1.17         0.08 o                         
  -7  -4   6          4.55          3.56         0.13 o                         
  -6  -4   6         22.83         23.98         0.31 o                         
  -5  -4   6        112.00        106.40         0.89 o                         
  -4  -4   6          3.50          3.42         0.14 o                         
  -3  -4   6         34.09         34.18         0.37 o                         
  -2  -4   6         17.58         17.28         0.23 o                         
  -1  -4   6          8.14          7.27         0.21 o                         
   0  -4   6          4.55          5.07         0.15 o                         
   1  -4   6         10.93         10.13         0.22 o                         
   2  -4   6          3.01          3.48         0.13 o                         
   3  -4   6        141.98        137.02         1.05 o                         
   4  -4   6         74.96         82.32         0.74 o                         
   5  -4   6         15.39         16.14         0.24 o                         
   6  -4   6          7.51          7.28         0.16 o                         
   7  -4   6          1.62          1.56         0.10 o                         
  -8  -3   6          4.67          5.37         0.17 o                         
  -7  -3   6         13.71         13.65         0.28 o                         
  -6  -3   6         75.35         79.09         0.81 o                         
  -5  -3   6          3.97          4.83         0.19 o                         
  -4  -3   6         30.76         29.92         0.34 o                         
  -3  -3   6          2.72          2.27         0.09 o                         
  -2  -3   6        203.91        190.20         1.52 o                         
   0  -3   6        198.58        199.45         1.87 o                         
   1  -3   6         11.70         16.46         0.25 o                         
   2  -3   6         17.66         18.45         0.37 o                         
   3  -3   6         40.64         43.24         0.51 o                         
   4  -3   6         10.12         10.94         0.20 o                         
   5  -3   6         20.57         21.09         0.29 o                         
   6  -3   6         31.66         29.97         0.39 o                         
   7  -3   6          4.57          5.88         0.28 o                         
  -8  -2   6          5.76          5.93         0.16 o                         
  -7  -2   6          7.54          7.48         0.19 o                         
  -6  -2   6         22.60         21.44         0.27 o                         
  -5  -2   6         86.79         86.83         0.68 o                         
  -4  -2   6         23.51         25.44         0.33 o                         
  -3  -2   6         51.77         58.26         0.59 o                         
  -2  -2   6        201.18        202.56         1.82 o                         
  -1  -2   6        103.55        102.62         1.17 o                         
   0  -2   6        127.01        134.22         1.46 o                         
   1  -2   6         43.79         43.27         0.50 o                         
   2  -2   6         38.69         40.07         0.49 o                         
   3  -2   6          3.09          3.38         0.11 o                         
   4  -2   6         17.58         17.25         0.25 o                         
   5  -2   6          4.57          4.45         0.16 o                         
   6  -2   6          1.14          1.21         0.09 o                         
   7  -2   6          4.40          4.21         0.17 o                         
  -8  -1   6         16.91         17.20         0.28 o                         
  -7  -1   6         62.00         63.42         0.69 o                         
  -6  -1   6         24.19         22.99         0.28 o                         
  -5  -1   6         16.22         15.75         0.24 o                         
  -4  -1   6         48.47         53.26         0.51 o                         
  -3  -1   6         90.40         86.77         0.79 o                         
  -2  -1   6         97.96         97.18         1.04 o                         
  -1  -1   6        217.42        245.07         3.13 o                         
   0  -1   6         31.89         32.29         0.59 o                         
   1  -1   6        121.60        120.60         1.32 o                         
   2  -1   6        181.90        192.64         1.93 o                         
   3  -1   6          5.38          4.05         0.13 o                         
   4  -1   6         11.94         11.90         0.19 o                         
   5  -1   6         26.60         25.59         0.31 o                         
   6  -1   6         43.08         38.82         0.51 o                         
   7  -1   6          5.93          6.87         0.27 o                         
  -8   0   6         43.14         43.59         0.53 o                         
  -7   0   6          2.05          2.45         0.12 o                         
  -6   0   6         26.23         26.63         0.30 o                         
  -5   0   6        161.40        165.32         1.30 o                         
  -4   0   6         28.99         27.83         0.37 o                         
  -3   0   6         29.39         34.25         0.39 o                         
  -2   0   6         83.83         98.92         1.05 o                         
  -1   0   6         45.67         45.10         1.08 o                         
   0   0   6         38.98         32.53         0.81 o                         
   1   0   6        114.15        100.77         1.74 o                         
   2   0   6         48.37         50.31         0.68 o                         
   3   0   6         15.91         18.16         0.28 o                         
   4   0   6         15.79         16.92         0.23 o                         
   5   0   6          4.15          5.90         0.15 o                         
   6   0   6          7.79          7.73         0.20 o                         
   7   0   6          4.91          4.83         0.52 o                         
  -8   1   6         16.92         16.31         0.30 o                         
  -7   1   6         61.07         62.72         0.72 o                         
  -6   1   6         24.07         23.04         0.30 o                         
  -5   1   6         16.17         15.19         0.25 o                         
  -4   1   6         48.54         53.91         0.54 o                         
  -3   1   6         90.48         87.05         0.92 o                         
  -2   1   6         97.26         96.62         1.19 o                         
  -1   1   6        214.52        242.40         3.88 o                         
   0   1   6         32.15         31.59         0.77 o                         
   1   1   6        122.26        119.47         1.34 o                         
   2   1   6        183.70        189.65         1.94 o                         
   3   1   6          5.54          4.69         0.24 o                         
   4   1   6         11.61         11.67         0.19 o                         
   5   1   6         26.43         25.32         0.33 o                         
   6   1   6         42.73         38.52         0.53 o                         
   7   1   6          6.03          6.61         0.20 o                         
  -8   2   6          5.79          5.86         0.19 o                         
  -7   2   6          7.48          7.46         0.21 o                         
  -6   2   6         22.79         22.30         0.29 o                         
  -5   2   6         86.76         87.99         0.78 o                         
  -4   2   6         23.68         26.31         0.34 o                         
  -3   2   6         52.38         58.94         0.75 o                         
  -2   2   6        201.38        204.15         2.03 o                         
  -1   2   6        103.67        101.19         1.38 o                         
   0   2   6        127.84        131.18         1.58 o                         
   1   2   6         43.72         42.37         0.56 o                         
   2   2   6         38.48         40.70         0.55 o                         
   3   2   6          3.01          3.29         0.15 o                         
   4   2   6         17.59         17.14         0.29 o                         
   5   2   6          4.68          4.31         0.20 o                         
   6   2   6          1.10          1.04         0.10 o                         
   7   2   6          4.39          4.49         0.18 o                         
  -8   3   6          4.74          5.39         0.20 o                         
  -7   3   6         13.68         12.87         0.37 o                         
  -6   3   6         75.51         79.91         0.93 o                         
  -5   3   6          3.97          4.93         0.19 o                         
  -4   3   6         30.09         29.86         0.37 o                         
  -3   3   6          2.72          2.28         0.09 o                         
  -2   3   6        204.83        190.08         1.64 o                         
  -1   3   6       1062.28       1174.71        39.68 o                         
   0   3   6        198.34        197.83         2.30 o                         
   1   3   6         11.93         17.18         0.27 o                         
   2   3   6         17.49         17.95         0.39 o                         
   3   3   6         41.16         43.47         0.60 o                         
   4   3   6          9.97         10.74         0.20 o                         
   5   3   6         20.64         21.65         0.37 o                         
   6   3   6         31.92         30.40         0.65 o                         
   7   3   6          4.51          6.06         0.24 o                         
  -8   4   6          0.93          1.16         0.14 o                         
  -7   4   6          4.58          3.65         0.14 o                         
  -6   4   6         23.09         24.33         0.38 o                         
  -5   4   6        111.01        106.68         1.09 o                         
  -4   4   6          3.59          3.39         0.12 o                         
  -3   4   6         33.90         33.69         0.38 o                         
  -2   4   6         17.42         17.26         0.26 o                         
  -1   4   6          8.16          6.91         0.15 o                         
   0   4   6          4.47          4.80         0.15 o                         
   1   4   6         11.06          9.96         0.20 o                         
   2   4   6          3.09          2.97         0.13 o                         
   3   4   6        141.38        135.76         1.25 o                         
   4   4   6         75.29         84.13         0.81 o                         
   5   4   6         15.45         16.70         0.33 o                         
   6   4   6          7.63          7.59         0.21 o                         
   7   4   6          1.66          1.73         0.13 o                         
  -7   5   6         13.86         13.15         0.27 o                         
  -6   5   6          3.40          3.36         0.16 o                         
  -5   5   6         30.96         32.22         0.42 o                         
  -4   5   6          9.79          9.71         0.31 o                         
  -3   5   6         16.85         17.22         0.27 o                         
  -2   5   6         73.64         70.13         0.60 o                         
  -1   5   6         27.97         32.69         0.44 o                         
   0   5   6          2.39          2.48         0.12 o                         
   1   5   6         25.92         25.47         0.37 o                         
   2   5   6         18.57         21.51         0.32 o                         
   3   5   6        216.61        217.64         1.59 o                         
   4   5   6         18.41         19.86         0.52 o                         
   5   5   6          4.20          4.08         0.18 o                         
   6   5   6          8.22          8.74         0.24 o                         
  -7   6   6          5.66          5.96         0.24 o                         
  -6   6   6         11.53         11.80         0.26 o                         
  -5   6   6         37.89         36.67         0.47 o                         
  -4   6   6         36.05         39.42         0.50 o                         
  -3   6   6        330.75        324.93         2.97 o                         
  -2   6   6         50.58         50.67         0.58 o                         
  -1   6   6         43.87         48.33         0.58 o                         
   0   6   6         57.45         58.98         0.64 o                         
   1   6   6         29.47         27.86         0.40 o                         
   2   6   6         25.23         25.62         0.36 o                         
   3   6   6         29.60         28.53         0.40 o                         
   4   6   6          5.61          5.60         0.20 o                         
   5   6   6          9.62         10.48         0.30 o                         
   6   6   6          1.69          1.34         0.14 o                         
  -7   7   6          3.99          4.35         0.28 o                         
  -6   7   6          5.19          5.41         0.22 o                         
  -5   7   6         24.02         24.22         0.41 o                         
  -4   7   6          1.20          1.19         0.13 o                         
  -3   7   6        111.59        115.41         0.99 o                         
  -2   7   6         24.68         24.86         0.36 o                         
  -1   7   6         22.71         24.16         0.46 o                         
   0   7   6         47.98         43.40         0.63 o                         
   1   7   6         15.44         13.77         0.24 o                         
   2   7   6         36.37         32.32         0.39 o                         
   3   7   6         13.00         12.90         0.27 o                         
   4   7   6          0.56          0.56         0.10 o                         
   5   7   6          1.11          1.12         0.15 o                         
  -6   8   6          3.22          3.91         0.31 o                         
  -5   8   6          4.87          4.89         0.19 o                         
  -4   8   6          0.30          0.31         0.07 o                         
  -3   8   6         49.24         45.99         0.51 o                         
  -2   8   6         48.70         49.74         0.59 o                         
  -1   8   6         25.46         25.61         0.36 o                         
   0   8   6          5.81          6.65         0.18 o                         
   1   8   6         22.55         18.24         0.31 o                         
   2   8   6          2.85          2.94         0.14 o                         
   3   8   6          0.31          0.64         0.10 o                         
   4   8   6          4.26          4.81         0.20 o                         
   5   8   6          1.68          1.99         0.13 o                         
  -5   9   6          4.01          4.16         0.45 o                         
  -4   9   6         23.02         22.68         0.38 o                         
  -3   9   6          5.91          6.42         0.19 o                         
  -2   9   6         11.20         11.86         0.22 o                         
  -1   9   6          1.51          1.26         0.09 o                         
   0   9   6          2.37          2.62         0.12 o                         
   1   9   6         10.98         10.04         0.22 o                         
   2   9   6          0.43          0.33         0.12 o                         
   3   9   6          0.72          0.66         0.10 o                         
   4   9   6          5.48          6.63         0.33 o                         
  -4  10   6          9.73         10.02         0.28 o                         
  -3  10   6          0.56          0.85         0.09 o                         
  -2  10   6          3.68          4.33         0.16 o                         
  -1  10   6         11.47         10.83         0.24 o                         
   0  10   6          0.57          0.28         0.07 o                         
   1  10   6          0.37          0.39         0.10 o                         
   2  10   6          5.46          6.17         0.25 o                         
   3  10   6          2.11          1.90         0.14 o                         
  -3  11   6          2.42          2.08         0.12 o                         
  -2  11   6          1.02          1.35         0.11 o                         
  -1  11   6          1.83          1.57         0.10 o                         
   0  11   6          2.43          2.23         0.14 o                         
   1  11   6          4.15          4.20         0.36 o                         
   2  11   6         12.03         11.55         0.34 o                         
  -2 -11   7          1.91          1.91         0.10 o                         
  -1 -11   7          4.58          4.31         0.18 o                         
   0 -11   7          0.72          0.48         0.07 o                         
   1 -11   7          0.27          0.30         0.06 o                         
  -4 -10   7         11.35         12.97         0.30 o                         
  -3 -10   7          3.24          3.20         0.16 o                         
  -2 -10   7          2.19          2.37         0.19 o                         
  -1 -10   7          2.62          3.05         0.16 o                         
   0 -10   7          1.26          1.59         0.09 o                         
   1 -10   7          2.34          2.19         0.13 o                         
   2 -10   7          4.21          4.35         0.13 o                         
  -5  -9   7          0.13          0.14         0.06 o                         
  -4  -9   7          0.05          0.07         0.05 o                         
  -3  -9   7          0.81          0.53         0.06 o                         
  -2  -9   7          0.71          0.48         0.07 o                         
  -1  -9   7          8.37          7.18         0.17 o                         
   0  -9   7          2.56          2.52         0.12 o                         
   1  -9   7          0.62          0.28         0.07 o                         
   2  -9   7          0.47          0.67         0.07 o                         
   3  -9   7          2.82          3.27         0.13 o                         
   4  -9   7          5.50          5.59         0.15 o                         
  -6  -8   7          2.31          2.61         0.17 o                         
  -5  -8   7          4.18          4.17         0.14 o                         
  -4  -8   7         10.07          9.85         0.21 o                         
  -3  -8   7         23.80         24.21         0.29 o                         
  -2  -8   7         18.82         18.84         0.29 o                         
  -1  -8   7          1.73          1.43         0.10 o                         
   0  -8   7          0.54          0.53         0.07 o                         
   1  -8   7          6.00          6.13         0.19 o                         
   2  -8   7         10.21          9.67         0.20 o                         
   3  -8   7          0.04          0.04         0.05 o                         
   4  -8   7         16.04         16.56         0.27 o                         
  -6  -7   7          1.50          1.88         0.11 o                         
  -5  -7   7          0.39          0.23         0.05 o                         
  -4  -7   7          9.54          9.50         0.19 o                         
  -3  -7   7         31.04         31.19         0.42 o                         
  -2  -7   7          8.00          8.44         0.19 o                         
  -1  -7   7          3.64          3.33         0.12 o                         
   0  -7   7         62.13         65.93         0.72 o                         
   1  -7   7         11.76         10.84         0.23 o                         
   2  -7   7          4.44          4.39         0.16 o                         
   3  -7   7         24.31         25.44         0.33 o                         
   4  -7   7          4.30          4.59         0.13 o                         
   5  -7   7          0.76          0.93         0.07 o                         
  -7  -6   7          5.34          4.99         0.19 o                         
  -6  -6   7          1.70          1.40         0.09 o                         
  -5  -6   7          4.18          4.21         0.13 o                         
  -4  -6   7         14.50         14.24         0.33 o                         
  -3  -6   7         32.20         33.17         0.35 o                         
  -2  -6   7         76.52         74.49         0.72 o                         
  -1  -6   7          0.49          0.50         0.09 o                         
   0  -6   7         40.70         42.00         0.53 o                         
   1  -6   7         62.24         60.20         0.65 o                         
   2  -6   7         33.06         35.76         0.45 o                         
   3  -6   7         28.15         28.51         0.34 o                         
   4  -6   7         31.02         32.36         0.45 o                         
   5  -6   7          0.87          0.65         0.08 o                         
  -7  -5   7         20.56         20.58         0.35 o                         
  -6  -5   7         18.47         18.84         0.28 o                         
  -5  -5   7          1.41          1.14         0.08 o                         
  -4  -5   7          5.69          5.81         0.15 o                         
  -3  -5   7        126.11        127.55         1.08 o                         
  -2  -5   7         13.30         14.61         0.23 o                         
  -1  -5   7        145.85        146.41         1.31 o                         
   0  -5   7         25.45         24.99         0.39 o                         
   1  -5   7         53.74         52.00         0.80 o                         
   2  -5   7         29.32         28.38         0.34 o                         
   3  -5   7          8.04          9.09         0.18 o                         
   4  -5   7          3.61          3.68         0.12 o                         
   5  -5   7         11.91         12.46         0.24 o                         
   6  -5   7          0.47          0.34         0.07 o                         
  -7  -4   7         13.24         13.76         0.38 o                         
  -6  -4   7          9.16          9.88         0.20 o                         
  -5  -4   7        155.66        155.71         1.23 o                         
  -4  -4   7         38.88         38.99         0.50 o                         
  -3  -4   7         61.62         60.18         0.70 o                         
  -2  -4   7         46.88         45.95         0.44 o                         
  -1  -4   7        210.09        216.79         1.80 o                         
   0  -4   7         18.81         16.06         0.32 o                         
   1  -4   7         30.25         28.13         0.40 o                         
   2  -4   7         44.27         43.86         0.52 o                         
   3  -4   7         31.08         32.26         0.36 o                         
   4  -4   7          6.91          6.68         0.18 o                         
   5  -4   7          8.21          9.04         0.19 o                         
   6  -4   7         12.35         15.41         0.36 o                         
  -8  -3   7          1.08          1.09         0.10 o                         
  -7  -3   7         23.24         21.04         0.29 o                         
  -6  -3   7          2.47          2.22         0.09 o                         
  -5  -3   7         43.25         44.41         0.42 o                         
  -4  -3   7         55.20         54.62         0.55 o                         
  -3  -3   7         10.67          9.68         0.20 o                         
  -2  -3   7        155.36        159.21         1.57 o                         
  -1  -3   7         76.70         75.51         0.93 o                         
   0  -3   7         48.19         49.97         0.64 o                         
   1  -3   7        104.40        101.44         1.54 o                         
   2  -3   7          1.99          1.78         0.11 o                         
   3  -3   7        118.65        116.14         1.09 o                         
   4  -3   7         27.39         26.93         0.32 o                         
   5  -3   7         10.75         10.52         0.19 o                         
   6  -3   7          0.79          0.65         0.07 o                         
  -8  -2   7          3.76          3.49         0.12 o                         
  -7  -2   7          6.93          7.32         0.18 o                         
  -6  -2   7          1.64          1.48         0.08 o                         
  -5  -2   7        164.84        162.90         1.16 o                         
  -4  -2   7         74.62         66.20         0.65 o                         
  -3  -2   7         66.59         63.49         0.67 o                         
  -2  -2   7        151.83        146.82         1.46 o                         
  -1  -2   7        256.20        244.37         3.48 o                         
   0  -2   7        130.85        128.63         2.73 o                         
   1  -2   7          2.40          2.87         0.18 o                         
   2  -2   7         10.49         12.12         0.22 o                         
   3  -2   7         18.36         18.89         0.26 o                         
   4  -2   7          2.17          1.95         0.09 o                         
   5  -2   7          1.55          1.63         0.09 o                         
   6  -2   7         11.63         11.90         0.23 o                         
  -8  -1   7          1.29          1.31         0.09 o                         
  -7  -1   7         30.83         30.78         0.37 o                         
  -6  -1   7         11.43         11.40         0.21 o                         
  -5  -1   7          8.64          8.13         0.17 o                         
  -4  -1   7         79.35         79.06         0.81 o                         
  -3  -1   7         49.91         51.68         0.59 o                         
  -2  -1   7         98.17        100.40         1.00 o                         
  -1  -1   7         10.14         12.06         0.36 o                         
   0  -1   7         27.77         26.74         0.61 o                         
   1  -1   7         12.80         12.44         0.27 o                         
   2  -1   7         78.63         78.89         1.03 o                         
   3  -1   7          3.21          3.28         0.14 o                         
   4  -1   7         11.42         11.12         0.20 o                         
   5  -1   7          0.36          0.25         0.06 o                         
   6  -1   7         12.01         13.38         0.23 o                         
   7  -1   7          5.72          5.86         0.21 o                         
  -8   0   7         29.72         29.69         0.45 o                         
  -7   0   7         80.37         77.57         0.70 o                         
  -6   0   7          0.02         -0.02         0.05 o                         
  -5   0   7         40.08         38.05         0.44 o                         
  -4   0   7        144.05        153.09         1.26 o                         
  -3   0   7         12.31         15.54         0.26 o                         
  -2   0   7         15.88         16.32         0.25 o                         
  -1   0   7        127.30        133.97         2.75 o                         
   0   0   7        106.19        124.78         2.10 o                         
   1   0   7         28.57         29.32         0.46 o                         
   2   0   7          0.07          0.27         0.12 o                         
   3   0   7         61.63         61.53         0.92 o                         
   4   0   7          0.15          0.10         0.05 o                         
   5   0   7         88.11         88.60         0.75 o                         
   6   0   7          4.01          3.63         0.15 o                         
   7   0   7          4.56          5.61         0.30 o                         
  -8   1   7          1.27          1.39         0.11 o                         
  -7   1   7         31.05         30.97         0.40 o                         
  -6   1   7         11.37         11.42         0.22 o                         
  -5   1   7          8.77          7.91         0.16 o                         
  -4   1   7         78.96         78.93         0.88 o                         
  -3   1   7         49.57         51.25         0.89 o                         
  -2   1   7         98.60        104.21         1.27 o                         
  -1   1   7         10.10         13.47         0.49 o                         
   0   1   7         27.93         27.61         0.53 o                         
   1   1   7         12.88         13.05         0.35 o                         
   2   1   7         78.71         79.23         0.99 o                         
   3   1   7          3.16          3.11         0.16 o                         
   4   1   7         11.34         10.92         0.21 o                         
   5   1   7          0.35          0.20         0.06 o                         
   6   1   7         12.11         13.41         0.26 o                         
   7   1   7          5.70          6.49         0.21 o                         
  -8   2   7          3.77          3.46         0.13 o                         
  -7   2   7          6.91          7.10         0.18 o                         
  -6   2   7          1.61          1.38         0.08 o                         
  -5   2   7        164.12        161.79         1.22 o                         
  -4   2   7         74.39         65.92         0.73 o                         
  -3   2   7         66.73         63.91         0.67 o                         
  -2   2   7        151.17        148.88         1.67 o                         
  -1   2   7        257.22        243.97         4.97 o                         
   0   2   7        130.48        131.79         1.92 o                         
   1   2   7          2.49          2.44         0.13 o                         
   2   2   7         10.35         12.15         0.23 o                         
   3   2   7         18.85         19.32         0.28 o                         
   4   2   7          2.16          2.00         0.10 o                         
   5   2   7          1.57          1.61         0.11 o                         
   6   2   7         11.50         12.07         0.31 o                         
  -8   3   7          1.05          1.18         0.09 o                         
  -7   3   7         23.20         21.24         0.32 o                         
  -6   3   7          2.39          2.19         0.10 o                         
  -5   3   7         43.01         44.47         0.45 o                         
  -4   3   7         54.68         54.45         0.57 o                         
  -3   3   7         10.87          9.85         0.20 o                         
  -2   3   7        154.72        163.41         2.23 o                         
  -1   3   7         76.25         73.67         1.18 o                         
   0   3   7         48.06         50.14         0.62 o                         
   1   3   7        103.88        102.73         1.15 o                         
   2   3   7          1.91          1.92         0.12 o                         
   3   3   7        118.25        113.39         1.02 o                         
   4   3   7         27.52         27.29         0.33 o                         
   5   3   7         10.84         10.87         0.24 o                         
   6   3   7          0.84          0.61         0.10 o                         
  -7   4   7         13.22         13.75         0.26 o                         
  -6   4   7          9.12          9.89         0.23 o                         
  -5   4   7        155.44        156.03         1.22 o                         
  -4   4   7         38.84         39.07         0.50 o                         
  -3   4   7         61.39         59.43         0.86 o                         
  -2   4   7         47.02         44.74         0.60 o                         
  -1   4   7        210.00        214.95         2.00 o                         
   0   4   7         19.06         16.68         0.29 o                         
   1   4   7         30.12         27.62         0.39 o                         
   2   4   7         44.17         43.29         0.49 o                         
   3   4   7         30.90         31.62         0.37 o                         
   4   4   7          6.96          7.01         0.20 o                         
   5   4   7          8.13          9.41         0.25 o                         
   6   4   7         12.46         15.30         0.28 o                         
  -7   5   7         20.50         19.97         0.38 o                         
  -6   5   7         18.49         18.63         0.34 o                         
  -5   5   7          1.38          1.14         0.11 o                         
  -4   5   7          5.63          5.29         0.15 o                         
  -3   5   7        125.47        124.78         1.41 o                         
  -2   5   7         13.64         14.89         0.23 o                         
  -1   5   7        145.88        145.42         1.48 o                         
   0   5   7         25.32         24.87         0.37 o                         
   1   5   7         53.49         51.57         0.60 o                         
   2   5   7         29.59         28.51         0.32 o                         
   3   5   7          8.06          8.60         0.19 o                         
   4   5   7          3.59          3.82         0.18 o                         
   5   5   7         11.85         12.53         0.26 o                         
   6   5   7          0.46          0.31         0.07 o                         
  -7   6   7          5.37          4.99         0.25 o                         
  -6   6   7          1.64          1.46         0.12 o                         
  -5   6   7          4.23          4.39         0.17 o                         
  -4   6   7         14.53         14.56         0.35 o                         
  -3   6   7         32.17         33.11         0.45 o                         
  -2   6   7         76.62         74.14         0.82 o                         
  -1   6   7          0.51          0.66         0.14 o                         
   0   6   7         40.43         40.86         0.55 o                         
   1   6   7         62.46         58.10         0.57 o                         
   2   6   7         33.05         35.45         0.39 o                         
   3   6   7         27.92         28.85         0.35 o                         
   4   6   7         31.28         32.41         0.46 o                         
   5   6   7          0.86          0.52         0.10 o                         
  -6   7   7          1.51          2.31         0.23 o                         
  -5   7   7          0.39          0.27         0.08 o                         
  -4   7   7          9.59          9.73         0.23 o                         
  -3   7   7         30.58         31.19         0.42 o                         
  -2   7   7          7.91          8.43         0.20 o                         
  -1   7   7          3.71          3.35         0.13 o                         
   0   7   7         62.62         65.26         0.63 o                         
   1   7   7         11.71         10.50         0.21 o                         
   2   7   7          4.49          4.15         0.14 o                         
   3   7   7         24.13         25.13         0.38 o                         
   4   7   7          4.30          4.54         0.26 o                         
   5   7   7          0.79          0.98         0.11 o                         
  -6   8   7          2.32          2.50         0.18 o                         
  -5   8   7          4.12          4.10         0.26 o                         
  -4   8   7         10.20         10.13         0.24 o                         
  -3   8   7         23.89         24.42         0.33 o                         
  -2   8   7         18.94         19.18         0.31 o                         
  -1   8   7          1.73          1.37         0.10 o                         
   0   8   7          0.52          0.44         0.07 o                         
   1   8   7          5.94          6.35         0.19 o                         
   2   8   7         10.14          9.45         0.21 o                         
   3   8   7          0.03          0.07         0.06 o                         
   4   8   7         16.12         17.01         0.39 o                         
  -5   9   7          0.14          0.19         0.09 o                         
  -4   9   7          0.04          0.16         0.07 o                         
  -3   9   7          0.83          0.74         0.08 o                         
  -2   9   7          0.68          0.42         0.08 o                         
  -1   9   7          8.41          7.13         0.20 o                         
   0   9   7          2.63          2.71         0.14 o                         
   1   9   7          0.60          0.36         0.07 o                         
   2   9   7          0.51          0.86         0.20 o                         
   3   9   7          2.78          3.53         0.25 o                         
   4   9   7          5.48          5.52         0.20 o                         
  -4  10   7         11.35         12.72         0.62 o                         
  -3  10   7          3.23          3.40         0.29 o                         
  -2  10   7          2.22          2.45         0.14 o                         
  -1  10   7          2.70          3.15         0.12 o                         
   0  10   7          1.25          1.75         0.10 o                         
   1  10   7          2.34          2.17         0.18 o                         
   2  10   7          4.24          4.19         0.21 o                         
  -2  11   7          1.90          1.97         0.16 o                         
  -1  11   7          4.58          4.02         0.19 o                         
   0  11   7          0.70          0.78         0.09 o                         
   1  11   7          0.27          0.20         0.10 o                         
  -3 -10   8          0.33          0.11         0.06 o                         
  -2 -10   8          7.53          7.20         0.17 o                         
  -1 -10   8          3.38          4.19         0.17 o                         
   0 -10   8          1.60          1.80         0.10 o                         
   1 -10   8          3.40          3.89         0.13 o                         
  -4  -9   8         10.86         11.48         0.21 o                         
  -3  -9   8          4.82          4.91         0.22 o                         
  -2  -9   8          0.91          1.02         0.09 o                         
  -1  -9   8          0.80          1.27         0.11 o                         
   0  -9   8          0.51          0.63         0.08 o                         
   1  -9   8          3.10          2.92         0.18 o                         
   2  -9   8          3.14          3.60         0.13 o                         
   3  -9   8          0.60          1.24         0.12 o                         
  -5  -8   8          0.15          0.09         0.06 o                         
  -4  -8   8          7.21          7.66         0.17 o                         
  -3  -8   8          3.03          2.44         0.16 o                         
  -2  -8   8          1.92          1.94         0.10 o                         
  -1  -8   8          0.34          0.20         0.05 o                         
   0  -8   8          8.32          7.54         0.20 o                         
   1  -8   8          7.01          6.29         0.20 o                         
   2  -8   8          5.74          5.09         0.16 o                         
   3  -8   8          8.75          7.67         0.21 o                         
   4  -8   8          0.79          1.07         0.08 o                         
  -6  -7   8          6.69          6.59         0.27 o                         
  -5  -7   8          2.88          2.71         0.13 o                         
  -4  -7   8         17.79         18.76         0.32 o                         
  -3  -7   8         31.60         33.64         0.39 o                         
  -2  -7   8         19.31         19.63         0.28 o                         
  -1  -7   8         23.91         24.28         0.36 o                         
   0  -7   8          9.39          9.88         0.23 o                         
   1  -7   8         18.46         18.07         0.29 o                         
   2  -7   8          7.58          6.68         0.17 o                         
   3  -7   8          1.10          1.11         0.12 o                         
   4  -7   8          2.85          2.72         0.17 o                         
  -6  -6   8          2.45          3.02         0.14 o                         
  -5  -6   8          2.98          2.80         0.12 o                         
  -4  -6   8         10.92         10.89         0.21 o                         
  -3  -6   8         11.78         11.99         0.24 o                         
  -2  -6   8         69.39         71.72         0.68 o                         
  -1  -6   8         39.19         37.60         0.41 o                         
   0  -6   8         29.70         30.56         0.41 o                         
   1  -6   8         14.94         13.97         0.28 o                         
   2  -6   8          3.40          3.12         0.13 o                         
   3  -6   8          8.62          8.81         0.18 o                         
   4  -6   8          1.81          1.67         0.09 o                         
   5  -6   8         13.46         14.46         0.23 o                         
  -7  -5   8          1.58          1.36         0.09 o                         
  -6  -5   8         14.31         15.27         0.25 o                         
  -5  -5   8         36.34         36.84         0.42 o                         
  -4  -5   8         37.02         39.88         0.50 o                         
  -3  -5   8        130.31        134.43         1.14 o                         
  -2  -5   8         70.80         74.52         0.69 o                         
  -1  -5   8         26.00         29.10         0.47 o                         
   0  -5   8         32.84         34.62         0.52 o                         
   1  -5   8         58.03         57.67         0.63 o                         
   2  -5   8         34.31         32.27         0.41 o                         
   3  -5   8         14.09         15.24         0.24 o                         
   4  -5   8          8.92          8.78         0.18 o                         
   5  -5   8          0.14          0.13         0.05 o                         
  -7  -4   8         24.30         26.14         0.62 o                         
  -6  -4   8          8.20          7.71         0.21 o                         
  -5  -4   8         38.24         39.32         0.43 o                         
  -4  -4   8         11.24         11.81         0.21 o                         
  -3  -4   8        115.95        120.08         1.06 o                         
  -2  -4   8        173.95        170.56         1.77 o                         
  -1  -4   8        180.50        172.22         3.94 o                         
   0  -4   8         85.71         87.24         1.50 o                         
   1  -4   8          9.55          8.35         0.30 o                         
   2  -4   8         97.86         96.15         0.83 o                         
   3  -4   8         42.94         48.65         0.52 o                         
   4  -4   8          8.42          9.64         0.18 o                         
   5  -4   8          0.25          0.19         0.06 o                         
   6  -4   8          1.38          1.71         0.33 o                         
  -7  -3   8          8.75          8.75         0.19 o                         
  -6  -3   8          2.41          2.33         0.11 o                         
  -5  -3   8         16.84         18.13         0.31 o                         
  -4  -3   8         31.85         31.09         0.37 o                         
  -3  -3   8        148.00        140.11         1.30 o                         
  -2  -3   8         24.54         24.34         0.45 o                         
  -1  -3   8         22.14         20.97         0.49 o                         
   0  -3   8         73.64         71.39         1.47 o                         
   1  -3   8         11.39         12.84         0.30 o                         
   2  -3   8        115.38        114.54         1.12 o                         
   3  -3   8        115.50        116.72         0.91 o                         
   4  -3   8          2.20          2.41         0.10 o                         
   5  -3   8          5.92          6.24         0.15 o                         
   6  -3   8         11.23         12.15         0.25 o                         
  -8  -2   8          4.30          4.47         0.15 o                         
  -7  -2   8         16.68         17.20         0.23 o                         
  -6  -2   8         14.92         15.61         0.21 o                         
  -5  -2   8         67.91         67.99         0.56 o                         
  -4  -2   8        104.11        104.65         0.90 o                         
  -3  -2   8         71.48         69.72         0.88 o                         
  -2  -2   8         19.32         21.33         0.49 o                         
  -1  -2   8        161.79        151.91         3.22 o                         
   0  -2   8         97.18         94.52         2.57 o                         
   1  -2   8         47.80         47.85         0.76 o                         
   2  -2   8         35.42         33.69         0.40 o                         
   3  -2   8         39.62         40.53         0.41 o                         
   4  -2   8          8.72          9.33         0.19 o                         
   5  -2   8          2.52          2.49         0.12 o                         
   6  -2   8          2.64          3.01         0.11 o                         
  -8  -1   8          2.57          2.34         0.12 o                         
  -7  -1   8          5.37          5.78         0.13 o                         
  -6  -1   8          6.54          6.09         0.13 o                         
  -5  -1   8         11.19         12.97         0.20 o                         
  -4  -1   8         26.89         25.44         0.35 o                         
  -3  -1   8         14.95         14.64         0.24 o                         
  -2  -1   8          5.95          6.97         0.18 o                         
  -1  -1   8         84.02         81.42         3.23 o                         
   0  -1   8         40.11         36.49         1.65 o                         
   1  -1   8         89.94         86.14         1.90 o                         
   2  -1   8          4.64          4.50         0.20 o                         
   3  -1   8          1.20          0.93         0.10 o                         
   4  -1   8          4.13          4.34         0.15 o                         
   5  -1   8          3.97          3.94         0.14 o                         
   6  -1   8          7.53          7.37         0.27 o                         
  -8   0   8         38.49         38.58         0.59 o                         
  -7   0   8          2.85          3.21         0.11 o                         
  -6   0   8          0.01          0.01         0.04 o                         
  -5   0   8         26.78         28.49         0.32 o                         
  -4   0   8         21.97         21.38         0.32 o                         
  -3   0   8          8.38          7.23         0.19 o                         
  -2   0   8         78.83         80.09         1.18 o                         
  -1   0   8          2.82          3.06         0.27 o                         
   0   0   8         11.75         10.97         0.72 o                         
   1   0   8         28.29         27.02         0.50 o                         
   2   0   8         17.42         15.70         0.70 o                         
   3   0   8          2.59          2.20         0.12 o                         
   4   0   8          1.73          1.65         0.11 o                         
   5   0   8          5.76          6.13         0.17 o                         
   6   0   8          3.96          3.42         0.20 o                         
  -8   1   8          2.58          2.63         0.12 o                         
  -7   1   8          5.45          5.53         0.13 o                         
  -6   1   8          6.51          6.46         0.14 o                         
  -5   1   8         11.29         12.93         0.19 o                         
  -4   1   8         26.97         25.27         0.39 o                         
  -3   1   8         14.70         14.38         0.28 o                         
  -2   1   8          5.97          7.26         0.27 o                         
  -1   1   8         84.08         85.78         1.56 o                         
   0   1   8         39.83         38.57         0.61 o                         
   1   1   8         89.57         88.46         1.30 o                         
   2   1   8          4.51          4.08         0.27 o                         
   3   1   8          1.29          0.95         0.10 o                         
   4   1   8          4.27          4.66         0.17 o                         
   5   1   8          3.96          4.24         0.18 o                         
   6   1   8          7.56          7.70         0.33 o                         
  -8   2   8          4.21          4.35         0.16 o                         
  -7   2   8         16.67         17.46         0.26 o                         
  -6   2   8         15.05         15.45         0.21 o                         
  -5   2   8         67.56         67.42         0.62 o                         
  -4   2   8        104.23        104.49         0.96 o                         
  -3   2   8         71.01         71.58         0.81 o                         
  -2   2   8         19.50         22.31         0.63 o                         
  -1   2   8        161.28        163.96         2.68 o                         
   0   2   8         97.04        102.60         1.26 o                         
   1   2   8         47.77         48.13         0.67 o                         
   2   2   8         35.35         33.14         0.40 o                         
   3   2   8         39.35         39.67         0.47 o                         
   4   2   8          8.71          9.29         0.21 o                         
   5   2   8          2.48          2.80         0.17 o                         
   6   2   8          2.68          2.82         0.23 o                         
  -7   3   8          8.82          8.94         0.29 o                         
  -6   3   8          2.41          2.38         0.10 o                         
  -5   3   8         16.66         18.16         0.30 o                         
  -4   3   8         31.62         31.00         0.35 o                         
  -3   3   8        147.72        139.31         1.15 o                         
  -2   3   8         24.20         22.98         0.72 o                         
  -1   3   8         22.21         21.48         0.43 o                         
   0   3   8         73.36         74.85         0.99 o                         
   1   3   8         11.39         12.92         0.29 o                         
   2   3   8        115.53        116.47         1.05 o                         
   3   3   8        114.81        114.98         0.97 o                         
   4   3   8          2.25          2.29         0.11 o                         
   5   3   8          5.87          5.65         0.19 o                         
   6   3   8         11.28         13.13         0.25 o                         
  -7   4   8         24.21         25.23         0.38 o                         
  -6   4   8          8.30          7.72         0.23 o                         
  -5   4   8         38.62         39.55         0.42 o                         
  -4   4   8         11.28         11.97         0.21 o                         
  -3   4   8        116.21        121.50         1.12 o                         
  -2   4   8        173.40        169.29         1.59 o                         
  -1   4   8        179.70        182.93         1.96 o                         
   0   4   8         86.01         88.92         1.10 o                         
   1   4   8          9.42          7.78         0.20 o                         
   2   4   8         98.11         95.38         0.80 o                         
   3   4   8         42.64         46.59         0.54 o                         
   4   4   8          8.48          9.86         0.20 o                         
   5   4   8          0.25          0.14         0.08 o                         
   6   4   8          1.36          1.78         0.21 o                         
  -7   5   8          1.52          1.39         0.10 o                         
  -6   5   8         14.12         14.74         0.30 o                         
  -5   5   8         36.30         36.51         0.50 o                         
  -4   5   8         36.94         38.81         0.60 o                         
  -3   5   8        130.17        132.76         1.14 o                         
  -2   5   8         71.10         73.17         0.64 o                         
  -1   5   8         26.19         28.59         0.42 o                         
   0   5   8         33.00         33.96         0.39 o                         
   1   5   8         58.03         56.88         0.55 o                         
   2   5   8         34.26         32.58         0.35 o                         
   3   5   8         14.27         15.25         0.24 o                         
   4   5   8          8.80          8.22         0.28 o                         
   5   5   8          0.13          0.05         0.08 o                         
  -6   6   8          2.51          2.82         0.21 o                         
  -5   6   8          3.02          2.95         0.16 o                         
  -4   6   8         11.02         10.85         0.25 o                         
  -3   6   8         11.54         10.87         0.25 o                         
  -2   6   8         69.67         70.60         0.61 o                         
  -1   6   8         38.97         36.70         0.40 o                         
   0   6   8         29.35         29.21         0.38 o                         
   1   6   8         15.06         14.03         0.23 o                         
   2   6   8          3.35          3.08         0.12 o                         
   3   6   8          8.66          9.18         0.20 o                         
   4   6   8          1.77          1.78         0.12 o                         
   5   6   8         13.41         14.66         0.40 o                         
  -6   7   8          6.70          6.92         0.23 o                         
  -5   7   8          2.87          2.66         0.13 o                         
  -4   7   8         17.63         18.13         0.40 o                         
  -3   7   8         31.84         33.26         0.44 o                         
  -2   7   8         19.25         19.37         0.31 o                         
  -1   7   8         23.93         23.69         0.35 o                         
   0   7   8          9.31          9.05         0.19 o                         
   1   7   8         18.41         17.63         0.28 o                         
   2   7   8          7.57          6.73         0.18 o                         
   3   7   8          1.06          0.84         0.11 o                         
   4   7   8          2.87          3.15         0.22 o                         
  -5   8   8          0.14          0.02         0.06 o                         
  -4   8   8          7.19          7.99         0.20 o                         
  -3   8   8          3.02          2.49         0.12 o                         
  -2   8   8          1.89          1.90         0.10 o                         
  -1   8   8          0.38          0.13         0.05 o                         
   0   8   8          8.46          7.78         0.19 o                         
   1   8   8          7.00          6.35         0.18 o                         
   2   8   8          5.77          5.04         0.18 o                         
   3   8   8          8.70          7.70         0.27 o                         
   4   8   8          0.78          0.81         0.10 o                         
  -4   9   8         10.85         10.69         0.26 o                         
  -3   9   8          4.80          5.35         0.18 o                         
  -2   9   8          0.88          0.91         0.09 o                         
  -1   9   8          0.82          1.32         0.09 o                         
   0   9   8          0.51          0.82         0.10 o                         
   1   9   8          3.13          2.59         0.15 o                         
   2   9   8          3.18          3.82         0.28 o                         
   3   9   8          0.60          1.11         0.10 o                         
  -3  10   8          0.33          0.10         0.07 o                         
  -2  10   8          7.54          7.34         0.23 o                         
  -1  10   8          3.28          3.82         0.29 o                         
   0  10   8          1.59          1.46         0.17 o                         
   1  10   8          3.38          4.16         0.23 o                         
  -3  -9   9          2.64          2.39         0.11 o                         
  -2  -9   9          0.18          0.23         0.06 o                         
  -1  -9   9          2.50          2.57         0.15 o                         
   0  -9   9         10.41         11.44         0.26 o                         
   1  -9   9          2.63          3.49         0.13 o                         
   2  -9   9          1.23          1.46         0.14 o                         
  -4  -8   9          0.74          0.96         0.12 o                         
  -3  -8   9          4.88          3.84         0.14 o                         
  -2  -8   9          0.54          0.34         0.06 o                         
  -1  -8   9          2.06          2.00         0.12 o                         
   0  -8   9          1.68          1.44         0.10 o                         
   1  -8   9          1.90          2.03         0.14 o                         
   2  -8   9          1.35          1.77         0.18 o                         
   3  -8   9          4.17          4.48         0.15 o                         
  -4  -7   9          4.88          6.42         0.23 o                         
  -3  -7   9          8.70          9.01         0.28 o                         
  -2  -7   9          5.56          6.14         0.18 o                         
  -1  -7   9          6.35          5.59         0.20 o                         
   0  -7   9         13.08         12.22         0.24 o                         
   1  -7   9          4.00          3.63         0.17 o                         
   2  -7   9          0.57          0.46         0.07 o                         
   3  -7   9         12.28         13.20         0.26 o                         
  -6  -6   9         11.03         12.49         0.26 o                         
  -5  -6   9         11.64         11.50         0.29 o                         
  -4  -6   9         32.43         32.58         0.41 o                         
  -3  -6   9         25.01         25.37         0.40 o                         
  -2  -6   9         13.36         13.86         0.24 o                         
  -1  -6   9         11.23         11.93         0.26 o                         
   0  -6   9          6.43          6.45         0.20 o                         
   1  -6   9          6.81          7.52         0.19 o                         
   2  -6   9         25.64         27.24         0.49 o                         
   3  -6   9          4.59          4.64         0.17 o                         
   4  -6   9          5.78          6.13         0.15 o                         
  -6  -5   9         13.87         14.04         0.36 o                         
  -5  -5   9          2.74          3.24         0.14 o                         
  -4  -5   9         28.60         28.72         0.35 o                         
  -3  -5   9         11.86         12.45         0.29 o                         
  -2  -5   9          7.77          8.37         0.21 o                         
  -1  -5   9         61.96         62.02         1.10 o                         
   0  -5   9         21.20         21.51         0.48 o                         
   1  -5   9         58.50         58.81         1.00 o                         
   2  -5   9         25.08         26.81         0.38 o                         
   3  -5   9         11.79         11.74         0.25 o                         
   4  -5   9         10.38         10.24         0.23 o                         
   5  -5   9          5.31          5.50         0.37 o                         
  -7  -4   9         19.60         20.16         0.33 o                         
  -6  -4   9          7.06          7.86         0.27 o                         
  -5  -4   9          8.07          9.37         0.19 o                         
  -4  -4   9         35.11         35.11         0.42 o                         
  -3  -4   9         45.44         43.62         0.52 o                         
  -2  -4   9        159.91        151.03         1.80 o                         
  -1  -4   9         10.40         10.95         0.57 o                         
   0  -4   9         20.71         19.65         0.97 o                         
   1  -4   9         12.15         11.66         0.27 o                         
   2  -4   9         87.01         86.58         0.86 o                         
   3  -4   9         15.80         17.15         0.26 o                         
   4  -4   9          1.97          1.71         0.09 o                         
   5  -4   9          2.63          2.43         0.10 o                         
  -7  -3   9         13.48         14.89         0.21 o                         
  -6  -3   9          4.88          4.22         0.17 o                         
  -5  -3   9          7.62          7.90         0.18 o                         
  -4  -3   9         71.47         70.86         0.78 o                         
  -3  -3   9         23.06         24.33         0.36 o                         
  -2  -3   9        226.11        215.75         3.30 o                         
  -1  -3   9         90.98         86.62         2.89 o                         
   0  -3   9         69.44         65.70         1.45 o                         
   1  -3   9         31.31         26.89         0.75 o                         
   2  -3   9         36.46         39.28         0.51 o                         
   3  -3   9          2.15          2.91         0.12 o                         
   4  -3   9         19.38         20.79         0.30 o                         
  -7  -2   9          0.98          1.42         0.11 o                         
  -6  -2   9          4.28          4.00         0.12 o                         
  -5  -2   9          8.34         10.27         0.18 o                         
  -4  -2   9          5.59          4.52         0.15 o                         
  -3  -2   9         43.32         43.72         0.55 o                         
  -2  -2   9          2.51          2.95         0.26 o                         
  -1  -2   9         30.17         30.45         0.99 o                         
   0  -2   9         17.77         17.14         0.68 o                         
   1  -2   9          6.23          5.93         0.34 o                         
   2  -2   9         15.00         15.34         0.31 o                         
   3  -2   9         82.46         84.11         0.85 o                         
   4  -2   9         16.40         17.36         0.31 o                         
   5  -2   9          7.66          7.25         0.21 o                         
  -7  -1   9          3.27          3.26         0.11 o                         
  -6  -1   9          1.03          0.73         0.07 o                         
  -5  -1   9         11.19         11.39         0.18 o                         
  -4  -1   9         25.99         23.87         0.30 o                         
  -3  -1   9         30.70         30.03         0.69 o                         
  -2  -1   9          5.79          5.51         0.36 o                         
  -1  -1   9         56.78         55.57         1.42 o                         
   0  -1   9         51.83         50.97         1.32 o                         
   1  -1   9         27.36         25.59         0.67 o                         
   2  -1   9          0.38          0.36         0.08 o                         
   3  -1   9         27.64         27.88         0.51 o                         
   4  -1   9         15.18         16.10         0.30 o                         
   5  -1   9          4.19          3.97         0.19 o                         
  -7   0   9          1.55          1.14         0.08 o                         
  -6   0   9          8.70          8.19         0.16 o                         
  -5   0   9          7.28          7.19         0.16 o                         
  -4   0   9          8.82          6.52         0.15 o                         
  -3   0   9          6.33          5.83         0.19 o                         
  -2   0   9          0.97          1.83         0.17 o                         
  -1   0   9         18.53         17.36         0.97 o                         
   1   0   9         16.39         16.68         0.39 o                         
   2   0   9          1.36          1.51         0.11 o                         
   3   0   9          0.58          0.38         0.10 o                         
   4   0   9          0.72          0.53         0.08 o                         
   5   0   9          0.14          0.03         0.07 o                         
  -7   1   9          3.23          3.21         0.17 o                         
  -6   1   9          1.04          0.69         0.06 o                         
  -5   1   9         10.87         11.49         0.18 o                         
  -4   1   9         26.22         24.30         0.30 o                         
  -3   1   9         30.68         30.25         0.49 o                         
  -2   1   9          5.53          4.83         0.23 o                         
  -1   1   9         56.82         59.75         1.20 o                         
   0   1   9         51.75         53.59         0.85 o                         
   1   1   9         27.65         25.20         0.58 o                         
   2   1   9          0.37          0.31         0.08 o                         
   3   1   9         27.62         26.70         0.62 o                         
   4   1   9         15.04         16.19         0.29 o                         
   5   1   9          4.15          4.28         0.20 o                         
  -7   2   9          0.98          1.08         0.10 o                         
  -6   2   9          4.37          4.11         0.12 o                         
  -5   2   9          8.29         10.32         0.18 o                         
  -4   2   9          5.67          4.48         0.14 o                         
  -3   2   9         43.56         44.17         0.48 o                         
  -2   2   9          2.60          2.97         0.20 o                         
  -1   2   9         30.30         33.89         0.55 o                         
   0   2   9         17.87         17.80         0.30 o                         
   1   2   9          6.07          5.83         0.18 o                         
   2   2   9         15.12         15.42         0.27 o                         
   3   2   9         81.98         83.03         0.85 o                         
   4   2   9         16.59         16.74         0.38 o                         
   5   2   9          7.67          6.93         0.20 o                         
  -7   3   9         13.49         14.16         0.22 o                         
  -6   3   9          4.86          4.32         0.13 o                         
  -5   3   9          7.56          7.77         0.17 o                         
  -4   3   9         71.90         70.99         0.70 o                         
  -3   3   9         23.16         25.07         0.38 o                         
  -2   3   9        226.36        222.67         2.27 o                         
  -1   3   9         90.98         89.66         1.26 o                         
   0   3   9         69.68         70.99         0.80 o                         
   1   3   9         31.08         29.24         0.40 o                         
   2   3   9         36.89         39.46         0.46 o                         
   3   3   9          2.17          2.99         0.12 o                         
   4   3   9         19.38         20.55         0.33 o                         
  -7   4   9         19.72         20.48         0.42 o                         
  -6   4   9          7.05          7.88         0.19 o                         
  -5   4   9          8.10          8.95         0.18 o                         
  -4   4   9         35.11         35.21         0.40 o                         
  -3   4   9         45.27         42.52         0.53 o                         
  -2   4   9        160.53        151.75         1.52 o                         
  -1   4   9         10.22         11.02         0.21 o                         
   0   4   9         20.48         20.10         0.31 o                         
   1   4   9         12.25         11.90         0.22 o                         
   2   4   9         86.79         86.14         0.99 o                         
   3   4   9         16.03         16.87         0.25 o                         
   4   4   9          1.93          1.90         0.10 o                         
   5   4   9          2.61          2.74         0.36 o                         
  -6   5   9         13.98         13.80         0.32 o                         
  -5   5   9          2.82          3.13         0.12 o                         
  -4   5   9         28.63         28.50         0.36 o                         
  -3   5   9         11.77         12.36         0.26 o                         
  -2   5   9          7.93          8.55         0.20 o                         
  -1   5   9         62.28         64.62         0.62 o                         
   0   5   9         21.41         21.39         0.30 o                         
   1   5   9         58.48         57.99         0.69 o                         
   2   5   9         25.13         26.35         0.34 o                         
   3   5   9         11.70         12.07         0.24 o                         
   4   5   9         10.43         10.49         0.22 o                         
   5   5   9          5.27          5.39         0.24 o                         
  -6   6   9         11.21         11.91         0.26 o                         
  -5   6   9         11.61         11.12         0.27 o                         
  -4   6   9         32.28         31.48         0.42 o                         
  -3   6   9         25.31         24.56         0.34 o                         
  -2   6   9         13.43         13.76         0.22 o                         
  -1   6   9         11.28         12.01         0.21 o                         
   0   6   9          6.42          6.20         0.16 o                         
   1   6   9          6.78          7.55         0.19 o                         
   2   6   9         25.78         27.16         0.37 o                         
   3   6   9          4.60          4.71         0.16 o                         
   4   6   9          5.81          6.22         0.32 o                         
  -4   7   9          4.89          6.16         0.21 o                         
  -3   7   9          8.79          9.17         0.22 o                         
  -2   7   9          5.56          6.20         0.16 o                         
  -1   7   9          6.34          5.27         0.14 o                         
   0   7   9         13.26         12.22         0.20 o                         
   1   7   9          4.04          3.78         0.14 o                         
   2   7   9          0.52          0.47         0.07 o                         
   3   7   9         12.39         13.00         0.24 o                         
  -4   8   9          0.75          1.21         0.17 o                         
  -3   8   9          4.86          4.12         0.22 o                         
  -2   8   9          0.53          0.48         0.07 o                         
  -1   8   9          1.99          1.91         0.13 o                         
   0   8   9          1.71          1.50         0.09 o                         
   1   8   9          1.90          1.84         0.15 o                         
   2   8   9          1.36          1.45         0.12 o                         
   3   8   9          4.16          4.42         0.30 o                         
  -3   9   9          2.64          2.96         0.19 o                         
  -2   9   9          0.19          0.04         0.10 o                         
  -1   9   9          2.46          2.72         0.21 o                         
   0   9   9         10.36         10.69         0.26 o                         
   1   9   9          2.64          3.56         0.21 o                         
   2   9   9          1.18          1.27         0.10 o                         
  -1  -9  10          7.14          7.30         0.17 o                         
  -3  -8  10          2.67          3.13         0.13 o                         
  -2  -8  10          0.19          0.14         0.07 o                         
  -1  -8  10         12.52         13.66         0.28 o                         
   0  -8  10          1.98          2.52         0.23 o                         
   1  -8  10          1.46          1.27         0.11 o                         
  -4  -7  10          0.00          0.08         0.06 o                         
  -3  -7  10          2.12          1.88         0.11 o                         
  -2  -7  10          0.27          0.30         0.08 o                         
  -1  -7  10          3.35          3.73         0.19 o                         
   0  -7  10          1.28          1.55         0.13 o                         
   1  -7  10          6.02          6.07         0.19 o                         
   2  -7  10         10.16         11.82         0.26 o                         
  -5  -6  10          2.09          2.60         0.13 o                         
  -4  -6  10          6.36          8.27         0.22 o                         
  -3  -6  10          7.64          8.74         0.24 o                         
  -2  -6  10          8.78          8.82         0.31 o                         
  -1  -6  10          0.16         -0.05         0.10 o                         
   0  -6  10         18.71         18.53         0.42 o                         
   1  -6  10          2.80          3.25         0.16 o                         
   2  -6  10         12.82         13.44         0.38 o                         
   3  -6  10          4.01          4.12         0.18 o                         
  -6  -5  10          2.67          2.69         0.11 o                         
  -5  -5  10          3.79          3.19         0.15 o                         
  -4  -5  10         45.42         47.15         0.54 o                         
  -3  -5  10         20.63         19.12         0.34 o                         
  -2  -5  10          7.16          6.82         0.33 o                         
  -1  -5  10         50.15         47.17         1.08 o                         
   0  -5  10         11.87         10.70         0.48 o                         
   1  -5  10          5.68          4.22         0.23 o                         
   2  -5  10          0.98          0.82         0.09 o                         
   3  -5  10          0.51          0.67         0.14 o                         
   4  -5  10          7.58          7.84         0.21 o                         
  -6  -4  10          2.68          2.67         0.11 o                         
  -5  -4  10          5.92          6.25         0.16 o                         
  -4  -4  10          0.91          0.79         0.10 o                         
  -3  -4  10         28.81         28.93         0.45 o                         
  -2  -4  10          6.83          5.48         0.40 o                         
  -1  -4  10          4.97          4.49         0.89 o                         
   0  -4  10         31.22         28.22         0.77 o                         
   1  -4  10         22.55         21.46         0.63 o                         
   2  -4  10         32.55         32.16         0.69 o                         
   3  -4  10          1.17          1.04         0.09 o                         
   4  -4  10          2.04          2.07         0.11 o                         
  -6  -3  10          0.14          0.06         0.07 o                         
  -5  -3  10          3.72          3.71         0.17 o                         
  -4  -3  10          5.65          5.07         0.18 o                         
  -3  -3  10          8.57          8.31         0.25 o                         
  -2  -3  10          0.55          0.27         0.17 o                         
  -1  -3  10         22.99         19.47         0.65 o                         
   0  -3  10         11.61          9.99         0.78 o                         
   1  -3  10         37.78         34.46         1.57 o                         
   2  -3  10         30.21         27.91         0.67 o                         
   3  -3  10          7.68          7.77         0.24 o                         
   4  -3  10          8.29          8.85         0.24 o                         
  -7  -2  10          2.06          2.37         0.10 o                         
  -6  -2  10          9.69         10.36         0.19 o                         
  -5  -2  10         13.19         12.56         0.27 o                         
  -4  -2  10          4.24          4.81         0.15 o                         
  -3  -2  10         16.42         14.38         0.40 o                         
  -2  -2  10         29.00         24.84         0.73 o                         
  -1  -2  10         19.98         15.66         0.87 o                         
   0  -2  10         13.25         12.21         0.65 o                         
   1  -2  10         47.82         44.99         1.18 o                         
   2  -2  10         17.42         17.68         0.35 o                         
   3  -2  10         10.74         12.04         0.27 o                         
   4  -2  10          0.15          0.31         0.10 o                         
   5  -2  10          2.57          2.31         0.12 o                         
  -7  -1  10          3.94          4.36         0.20 o                         
  -6  -1  10          0.46          0.21         0.05 o                         
  -5  -1  10          7.69          8.11         0.17 o                         
  -4  -1  10          0.74          1.10         0.08 o                         
  -3  -1  10         22.11         20.06         0.51 o                         
  -2  -1  10          2.50          2.21         0.27 o                         
  -1  -1  10         37.00         31.81         0.96 o                         
   0  -1  10         15.29         14.19         1.40 o                         
   1  -1  10         19.27         16.89         0.70 o                         
   2  -1  10         16.48         18.07         0.50 o                         
   3  -1  10         17.32         17.08         0.33 o                         
   4  -1  10          4.09          4.47         0.21 o                         
   5  -1  10          0.30          0.18         0.07 o                         
  -7   0  10          0.28          0.65         0.06 o                         
  -6   0  10          0.03         -0.01         0.05 o                         
  -5   0  10         37.35         38.03         0.38 o                         
  -4   0  10          6.50          5.65         0.15 o                         
  -3   0  10          0.56          0.45         0.08 o                         
  -2   0  10          1.74          1.49         0.18 o                         
   1   0  10         25.26         22.60         0.68 o                         
   2   0  10          0.67          0.99         0.10 o                         
   3   0  10         35.36         40.08         0.55 o                         
   4   0  10         20.91         21.66         0.35 o                         
   5   0  10          5.37          6.44         0.17 o                         
  -7   1  10          3.97          4.47         0.13 o                         
  -6   1  10          0.47          0.31         0.07 o                         
  -5   1  10          7.72          7.96         0.17 o                         
  -4   1  10          0.76          1.15         0.07 o                         
  -3   1  10         22.12         19.56         0.41 o                         
  -2   1  10          2.48          2.48         0.16 o                         
  -1   1  10         37.04         35.93         0.67 o                         
   0   1  10         15.37         16.48         0.67 o                         
   1   1  10         19.14         20.05         0.42 o                         
   2   1  10         16.50         17.96         0.35 o                         
   3   1  10         17.34         17.77         0.33 o                         
   4   1  10          4.15          4.46         0.17 o                         
   5   1  10          0.30          0.24         0.07 o                         
  -7   2  10          2.02          1.99         0.08 o                         
  -6   2  10          9.67         10.17         0.18 o                         
  -5   2  10         13.14         12.67         0.22 o                         
  -4   2  10          4.30          4.88         0.13 o                         
  -3   2  10         16.31         14.48         0.35 o                         
  -2   2  10         29.11         27.34         0.46 o                         
  -1   2  10         20.03         18.53         0.37 o                         
   0   2  10         13.09         12.54         0.25 o                         
   1   2  10         48.22         50.50         0.67 o                         
   2   2  10         17.55         17.76         0.34 o                         
   3   2  10         10.64         11.71         0.28 o                         
   4   2  10          0.15          0.17         0.09 o                         
   5   2  10          2.53          2.17         0.12 o                         
  -6   3  10          0.15          0.12         0.05 o                         
  -5   3  10          3.70          3.56         0.13 o                         
  -4   3  10          5.76          5.02         0.15 o                         
  -3   3  10          8.61          8.64         0.27 o                         
  -2   3  10          0.53          0.41         0.08 o                         
  -1   3  10         22.93         21.07         0.41 o                         
   0   3  10         11.70         10.58         0.23 o                         
   1   3  10         37.93         39.00         0.49 o                         
   2   3  10         30.13         29.10         0.38 o                         
   3   3  10          7.71          7.82         0.20 o                         
   4   3  10          8.31          8.90         0.26 o                         
  -6   4  10          2.72          2.63         0.17 o                         
  -5   4  10          6.04          6.35         0.15 o                         
  -4   4  10          0.89          0.86         0.08 o                         
  -3   4  10         28.74         28.77         0.41 o                         
  -2   4  10          6.73          6.24         0.21 o                         
  -1   4  10          5.06          4.89         0.23 o                         
   0   4  10         31.36         30.87         0.41 o                         
   1   4  10         22.36         22.35         0.34 o                         
   2   4  10         32.67         32.63         0.47 o                         
   3   4  10          1.19          1.26         0.09 o                         
   4   4  10          2.05          2.17         0.11 o                         
  -6   5  10          2.61          2.74         0.19 o                         
  -5   5  10          3.76          3.09         0.13 o                         
  -4   5  10         45.31         45.88         0.56 o                         
  -3   5  10         20.43         18.53         0.30 o                         
  -2   5  10          7.22          6.73         0.20 o                         
  -1   5  10         50.54         48.93         0.53 o                         
   0   5  10         11.84         11.69         0.23 o                         
   1   5  10          5.69          4.37         0.14 o                         
   2   5  10          0.95          0.70         0.08 o                         
   3   5  10          0.51          0.73         0.08 o                         
   4   5  10          7.56          8.00         0.18 o                         
  -5   6  10          2.07          2.65         0.12 o                         
  -4   6  10          6.41          7.60         0.20 o                         
  -3   6  10          7.67          8.46         0.21 o                         
  -2   6  10          8.71          8.08         0.26 o                         
  -1   6  10          0.14         -0.03         0.05 o                         
   0   6  10         18.74         17.95         0.30 o                         
   1   6  10          2.83          2.52         0.11 o                         
   2   6  10         12.92         13.15         0.24 o                         
   3   6  10          3.99          4.03         0.24 o                         
  -4   7  10          0.00          0.14         0.30 o                         
  -3   7  10          2.12          1.93         0.12 o                         
  -2   7  10          0.26          0.39         0.06 o                         
  -1   7  10          3.42          3.44         0.12 o                         
   0   7  10          1.25          1.41         0.09 o                         
   1   7  10          6.06          5.98         0.17 o                         
   2   7  10         10.28         11.75         0.25 o                         
  -3   8  10          2.68          3.26         0.18 o                         
  -2   8  10          0.20          0.16         0.09 o                         
  -1   8  10         12.35         13.01         0.30 o                         
   0   8  10          1.94          2.18         0.14 o                         
   1   8  10          1.47          1.45         0.10 o                         
  -1   9  10          7.12          6.59         0.41 o                         
  -3  -7  11          3.11          2.65         0.18 o                         
  -2  -7  11          4.24          4.94         0.22 o                         
  -1  -7  11         17.68         18.49         0.55 o                         
   0  -7  11         16.73         19.64         0.70 o                         
   1  -7  11          1.70          1.38         0.15 o                         
  -4  -6  11          6.93          6.46         0.24 o                         
  -3  -6  11          4.21          5.04         0.20 o                         
  -2  -6  11          5.07          6.11         0.55 o                         
  -1  -6  11          6.62          7.87         0.70 o                         
   0  -6  11          2.49          3.42         0.80 o                         
   1  -6  11          0.21          0.22         0.15 o                         
   2  -6  11          4.63          4.58         0.25 o                         
  -5  -5  11          7.79          8.30         0.27 o                         
  -4  -5  11          9.48          8.96         0.25 o                         
  -3  -5  11         36.17         36.79         0.96 o                         
  -2  -5  11         13.46         13.54         0.70 o                         
  -1  -5  11          6.90          6.51         0.59 o                         
   0  -5  11          3.89          4.58         0.41 o                         
   1  -5  11          5.07          4.97         0.64 o                         
   2  -5  11         17.91         18.14         0.81 o                         
   3  -5  11          0.31          0.28         0.07 o                         
  -5  -4  11          7.28          9.27         0.35 o                         
  -4  -4  11         28.87         31.07         0.45 o                         
  -3  -4  11          9.61          8.20         0.49 o                         
  -2  -4  11          1.78          1.40         0.33 o                         
  -1  -4  11          4.57          3.87         0.31 o                         
   0  -4  11         10.51          9.46         0.45 o                         
   1  -4  11         17.73         14.78         0.67 o                         
   2  -4  11          2.67          1.56         0.65 o                         
   3  -4  11          0.67          0.36         0.08 o                         
  -6  -3  11          0.77          0.94         0.09 o                         
  -5  -3  11          8.97          8.96         0.34 o                         
  -4  -3  11         23.80         23.61         0.40 o                         
  -3  -3  11         15.21         14.39         0.76 o                         
  -2  -3  11          3.59          3.25         0.66 o                         
  -1  -3  11          0.09          0.05         0.14 o                         
   0  -3  11          0.58          0.74         0.20 o                         
   1  -3  11         11.11          9.68         0.54 o                         
   2  -3  11         20.60         19.49         0.59 o                         
   3  -3  11          0.16          0.03         0.08 o                         
  -6  -2  11          3.43          4.00         0.19 o                         
  -5  -2  11          1.43          0.92         0.12 o                         
  -4  -2  11          2.09          1.24         0.10 o                         
  -3  -2  11         17.20         15.36         0.63 o                         
  -2  -2  11          0.83          0.67         0.19 o                         
  -1  -2  11          2.16          1.31         0.30 o                         
   0  -2  11         11.89          9.26         0.58 o                         
   1  -2  11         11.04          9.91         0.52 o                         
   2  -2  11         57.94         57.59         2.38 o                         
   3  -2  11          0.06          0.07         0.09 o                         
   4  -2  11          0.26          0.24         0.08 o                         
  -6  -1  11          0.00          0.04         0.04 o                         
  -5  -1  11          1.32          1.31         0.09 o                         
  -4  -1  11          3.24          3.28         0.18 o                         
  -3  -1  11          1.04          0.68         0.11 o                         
   0  -1  11         11.74          9.48         0.76 o                         
   1  -1  11          2.79          2.37         0.38 o                         
   2  -1  11         12.07         13.46         0.49 o                         
   3  -1  11          5.61          6.57         0.23 o                         
   4  -1  11         30.81         31.65         0.59 o                         
  -6   0  11          1.53          1.68         0.10 o                         
  -5   0  11         18.44         20.41         0.29 o                         
  -4   0  11          5.31          4.58         0.19 o                         
  -3   0  11          1.20          1.20         0.11 o                         
   1   0  11          0.63          1.02         0.38 o                         
   2   0  11          9.89          8.68         0.24 o                         
   3   0  11         30.19         31.84         0.58 o                         
   4   0  11          0.17          0.38         0.08 o                         
  -6   1  11          0.01         -0.03         0.05 o                         
  -5   1  11          1.32          1.14         0.08 o                         
  -4   1  11          3.28          3.26         0.14 o                         
  -3   1  11          1.02          0.92         0.10 o                         
  -2   1  11         45.57         43.20         0.74 o                         
  -1   1  11         12.53         13.20         0.99 o                         
   0   1  11         11.82         12.37         0.59 o                         
   1   1  11          2.78          2.52         0.18 o                         
   2   1  11         12.18         13.63         0.31 o                         
   3   1  11          5.62          6.10         0.20 o                         
   4   1  11         30.88         31.78         0.47 o                         
  -6   2  11          3.41          4.06         0.16 o                         
  -5   2  11          1.43          1.10         0.09 o                         
  -4   2  11          2.06          1.44         0.10 o                         
  -3   2  11         17.07         16.93         0.33 o                         
  -2   2  11          0.83          1.33         0.12 o                         
  -1   2  11          2.18          2.06         0.15 o                         
   0   2  11         12.01         11.09         0.30 o                         
   1   2  11         11.13         11.01         0.30 o                         
   2   2  11         57.95         59.28         0.85 o                         
   3   2  11          0.06          0.06         0.07 o                         
   4   2  11          0.27          0.26         0.07 o                         
  -6   3  11          0.76          0.77         0.09 o                         
  -5   3  11          8.87          8.34         0.18 o                         
  -4   3  11         23.94         22.52         0.38 o                         
  -3   3  11         15.11         15.31         0.32 o                         
  -2   3  11          3.68          3.86         0.16 o                         
  -1   3  11          0.07          0.12         0.08 o                         
   0   3  11          0.60          0.77         0.09 o                         
   1   3  11         11.15         11.48         0.25 o                         
   2   3  11         20.47         20.87         0.35 o                         
   3   3  11          0.17          0.11         0.06 o                         
  -5   4  11          7.25          8.24         0.21 o                         
  -4   4  11         29.07         30.16         0.43 o                         
  -3   4  11          9.61          7.77         0.21 o                         
  -2   4  11          1.78          1.76         0.13 o                         
  -1   4  11          4.71          4.29         0.18 o                         
   0   4  11         10.45         11.31         0.27 o                         
   1   4  11         17.72         15.48         0.28 o                         
   2   4  11          2.72          2.60         0.12 o                         
   3   4  11          0.69          0.43         0.08 o                         
  -5   5  11          7.75          7.67         0.18 o                         
  -4   5  11          9.46          8.80         0.29 o                         
  -3   5  11         36.36         35.79         0.53 o                         
  -2   5  11         13.41         14.30         0.30 o                         
  -1   5  11          6.79          7.32         0.22 o                         
   0   5  11          3.91          4.03         0.15 o                         
   1   5  11          5.00          5.81         0.16 o                         
   2   5  11         18.17         18.32         0.31 o                         
   3   5  11          0.31          0.30         0.08 o                         
  -4   6  11          6.82          6.37         0.17 o                         
  -3   6  11          4.20          4.77         0.18 o                         
  -2   6  11          5.08          5.66         0.19 o                         
  -1   6  11          6.49          7.20         0.23 o                         
   0   6  11          2.44          2.79         0.12 o                         
   1   6  11          0.20          0.14         0.05 o                         
   2   6  11          4.68          4.68         0.15 o                         
  -3   7  11          3.10          2.63         0.15 o                         
  -2   7  11          4.24          4.47         0.15 o                         
  -1   7  11         17.55         17.48         0.36 o                         
   0   7  11         16.67         18.37         0.31 o                         
   1   7  11          1.71          1.45         0.09 o                         
  -2  -6  12          4.65          3.85         0.43 o                         
  -1  -6  12          2.21          1.86         0.47 o                         
   0  -6  12         17.28         13.93         0.80 o                         
  -4  -5  12          0.09          0.08         0.13 o                         
  -3  -5  12         12.47         11.82         0.85 o                         
  -2  -5  12         10.73         10.63         0.93 o                         
  -1  -5  12          7.53          8.85         0.97 o                         
   0  -5  12          1.04          1.69         0.59 o                         
   1  -5  12          1.30          0.58         0.29 o                         
  -4  -4  12         49.20         48.27         1.82 o                         
  -3  -4  12          4.77          3.80         1.38 o                         
  -2  -4  12          0.49          1.18         0.72 o                         
  -1  -4  12          7.79          8.04         0.89 o                         
   0  -4  12          2.47          2.50         0.68 o                         
   1  -4  12          0.45          0.55         0.47 o                         
   2  -4  12          2.99          4.32         0.63 o                         
  -5  -3  12          0.89          0.75         0.10 o                         
  -4  -3  12          5.48          6.73         0.35 o                         
  -3  -3  12          4.24          3.26         0.55 o                         
  -2  -3  12          4.72          4.23         0.55 o                         
  -1  -3  12          0.66          0.25         0.25 o                         
   0  -3  12         10.25          7.41         0.97 o                         
   1  -3  12         24.71         20.76         1.36 o                         
   2  -3  12          2.95          3.64         0.72 o                         
  -5  -2  12          8.16          9.48         0.32 o                         
  -4  -2  12          1.55          2.03         0.39 o                         
  -3  -2  12          0.59          0.34         0.25 o                         
  -2  -2  12          1.06          0.30         0.25 o                         
   0  -2  12          0.90          0.47         0.30 o                         
   1  -2  12         14.52         10.50         0.85 o                         
   3  -2  12          4.59          4.41         0.22 o                         
  -5  -1  12          0.78          0.65         0.09 o                         
  -4  -1  12          0.50          0.14         0.12 o                         
  -3  -1  12          6.20          4.78         0.55 o                         
   2  -1  12          6.00          4.36         0.59 o                         
   3  -1  12          1.07          1.39         0.15 o                         
  -5   0  12          1.19          1.63         0.09 o                         
  -4   0  12          0.07         -0.05         0.07 o                         
  -3   0  12          0.38          0.42         0.17 o                         
   2   0  12          2.13          2.37         0.16 o                         
   3   0  12          0.00         -0.08         0.09 o                         
  -5   1  12          0.79          0.79         0.08 o                         
  -4   1  12          0.50          0.20         0.07 o                         
  -3   1  12          6.17          6.61         0.25 o                         
  -2   1  12         20.03         19.22         1.19 o                         
   1   1  12          4.22          4.50         0.34 o                         
   2   1  12          6.02          5.21         0.23 o                         
   3   1  12          1.09          1.19         0.16 o                         
  -5   2  12          8.17          8.78         0.19 o                         
  -4   2  12          1.51          1.56         0.13 o                         
  -3   2  12          0.61          0.43         0.08 o                         
  -2   2  12          1.04          0.84         0.13 o                         
  -1   2  12          1.68          1.68         0.14 o                         
   0   2  12          0.92          1.03         0.19 o                         
   1   2  12         14.46         14.23         0.38 o                         
   2   2  12         21.99         23.70         0.44 o                         
   3   2  12          4.65          4.90         0.20 o                         
  -5   3  12          0.89          0.81         0.12 o                         
  -4   3  12          5.42          6.51         0.23 o                         
  -3   3  12          4.27          3.86         0.16 o                         
  -2   3  12          4.71          4.38         0.18 o                         
  -1   3  12          0.64          0.75         0.11 o                         
   0   3  12         10.27          9.97         0.26 o                         
   1   3  12         24.75         24.51         0.43 o                         
   2   3  12          2.90          2.90         0.14 o                         
  -4   4  12         49.19         48.40         0.71 o                         
  -3   4  12          4.77          3.30         0.18 o                         
  -2   4  12          0.47          0.66         0.09 o                         
  -1   4  12          7.73          8.07         0.23 o                         
   0   4  12          2.51          2.98         0.16 o                         
   1   4  12          0.44          0.66         0.14 o                         
   2   4  12          3.08          3.40         0.14 o                         
  -4   5  12          0.10          0.09         0.05 o                         
  -3   5  12         12.42         10.43         0.23 o                         
  -2   5  12         10.75         11.67         0.26 o                         
  -1   5  12          7.53          7.87         0.26 o                         
   0   5  12          1.04          1.16         0.09 o                         
   1   5  12          1.29          1.04         0.09 o                         
  -2   6  12          4.67          4.13         0.15 o                         
  -1   6  12          2.16          1.51         0.11 o                         
   0   6  12         17.23         16.02         0.38 o                         
  -2  -3  13          1.00          0.68         0.68 o                         
  -4   0  13          0.16          0.23         0.09 o                         
  -4   1  13          2.92          3.39         0.16 o                         
  -3   1  13          0.73          0.92         0.17 o                         
  -4   2  13          4.10          4.53         0.30 o                         
  -3   2  13          3.51          3.72         0.20 o                         
  -2   2  13          0.70          0.62         0.10 o                         
  -1   2  13          0.41          0.63         0.21 o                         
   0   2  13          2.99          2.83         0.21 o                         
   1   2  13         18.71         18.75         0.51 o                         
  -3   3  13          1.98          2.11         0.17 o                         
  -2   3  13          1.03          1.32         0.11 o                         
  -1   3  13          0.34          0.32         0.12 o                         
   0   3  13          4.90          4.46         0.27 o                         
  -2   4  13          0.78          0.84         0.10 o                         
  -1   4  13          1.19          1.23         0.15 o                         
                                                                                
